# Supplementary material for: A complex structure of escaping helium spanning more than half the orbit of the ultra-hot Jupiter WASP-121 b
Source: Nat Commun. 2025 Dec 8;16:10822. doi: 10.1038/s41467-025-66628-5 (PMC12686059; doi:10.1038/s41467-025-66628-5)
Supplement: Supplementary file 3 — Source Data [file 41467_2025_66628_MOESM3_ESM.zip]

Archive with 13 entries (13 files):
- Source_Data_File_EFig1_White_phasecurve.txt
- Source_Data_File_EFig2_Helium_phasecurve_comparison.txt
- Source_Data_File_EFig3_Helium_detection.txt
- Source_Data_File_EFig4_Transmission_spectrum_comparison.txt
- Source_Data_File_EFig5_WASP-121b_JWST_Helium_fake_HR_data_paper.txt
- Source_Data_File_EFig6_WASP-121b_JWST_Helium_fake_HR_data_FWHM_variation.txt
- Source_Data_File_EFig7_Helium_phasecurve_bad_model.txt
- Source_Data_File_EFig8_JWST_Halpha_fake_HR_data_paper.txt
- Source_Data_File_Fig2_WASP-121_helium_phasecurve_model.txt
- Source_Data_File_Fig2_WASP-121_helium_phasecurve.txt
- Source_Data_File_Fig3_WASP-121_TS_full.txt
- Source_Data_File_Fig3_WASP-121_TS_post_transit.txt
- Source_Data_File_Fig3_WASP-121_TS_pretransit.txt
