# Supplementary material for: A complex structure of escaping helium spanning more than half the orbit of the ultra-hot Jupiter WASP-121 b
Source: Nat Commun. 2025 Dec 8;16:10822. doi: 10.1038/s41467-025-66628-5 (PMC12686059; doi:10.1038/s41467-025-66628-5)
Supplement: Supplementary file 3 — Source Data [file 41467_2025_66628_MOESM3_ESM.zip › Source_Data_File_EFig1_White_phasecurve.txt]

# phase	 flux
-1.859658196941018105e+01 9.996470417299680999e-01
-1.858589880913496017e+01 1.000536204650052330e+00
-1.857521566003561020e+01 1.000638999124640938e+00
-1.856453249976038933e+01 1.000713243594157031e+00
-1.855384933948516846e+01 1.000489490295967787e+00
-1.854316619038581848e+01 1.000841209638191565e+00
-1.853248303011059761e+01 1.000644772155793172e+00
-1.852179986983537674e+01 1.000212977540073211e+00
-1.851111672073602676e+01 1.000373622587842792e+00
-1.850043356046080589e+01 1.000476957516908572e+00
-1.848975040018558502e+01 1.000244996566711508e+00
-1.847906725108623505e+01 1.000150372118771669e+00
-1.846838409081101418e+01 1.000590318091490127e+00
-1.845770093053579330e+01 1.000403723367612407e+00
-1.844701777026057243e+01 1.000312403605535527e+00
-1.843633462116122246e+01 1.000496009203806880e+00
-1.842565146088600159e+01 1.000780261885412026e+00
-1.841496830061078072e+01 1.000656705328756946e+00
-1.840428515151143074e+01 1.000676773342749515e+00
-1.839360199123620987e+01 1.000216527551753609e+00
-1.838291883096098900e+01 1.000777231649061516e+00
-1.837223568186163902e+01 1.000884950114346417e+00
-1.836155252158641815e+01 1.000691453267077646e+00
-1.835086936131119728e+01 1.000218733322316034e+00
-1.834018621221184731e+01 1.000482232546831440e+00
-1.832950305193662643e+01 1.000561885568878484e+00
-1.831881989166140556e+01 1.000844365698264404e+00
-1.830813674256205559e+01 1.000227840606453311e+00
-1.829745358228683472e+01 1.000905784093786499e+00
-1.828677042201161385e+01 1.000511669045553775e+00
-1.827608726173639297e+01 1.000649217579753447e+00
-1.826540411263704300e+01 1.000695629356816552e+00
-1.825472095236182213e+01 1.000794713901009381e+00
-1.824403779208660126e+01 1.000101389561080856e+00
-1.823335464298725128e+01 1.000180620091976946e+00
-1.822267148271203041e+01 1.000772642046698913e+00
-1.821198832243680954e+01 1.000636871973320519e+00
-1.820130517333745956e+01 1.001018080131848453e+00
-1.819062201306223869e+01 1.000353357783706931e+00
-1.817993885278701782e+01 9.999872859985056150e-01
-1.816925570368766785e+01 1.000981589283738593e+00
-1.815857254341244698e+01 1.000695312063648146e+00
-1.814788938313722610e+01 1.000927788524764939e+00
-1.813720623403787613e+01 1.000601440756133220e+00
-1.812652307376265526e+01 1.001091195192352012e+00
-1.811583991348743439e+01 1.000673190694421066e+00
-1.810515675321221352e+01 1.000715463926225013e+00
-1.809447360411286354e+01 1.000233549773994479e+00
-1.808379044383764267e+01 1.000467153297113665e+00
-1.807310728356242180e+01 1.000206901612163746e+00
-1.806242413446307182e+01 1.000276809833244851e+00
-1.805174097418785095e+01 1.000621289801904013e+00
-1.804105781391263008e+01 1.001108069302880432e+00
-1.803037466481328011e+01 1.000423926140550979e+00
-1.801969150453805923e+01 1.000715908104894192e+00
-1.800900834426283836e+01 1.000548792784432761e+00
-1.799832519516348839e+01 1.000047643223631821e+00
-1.798764203488826752e+01 1.000129395792331399e+00
-1.797695887461304665e+01 1.000572100917739071e+00
-1.796627572551369667e+01 1.000551573278670947e+00
-1.795559256523847580e+01 1.000834873304229378e+00
-1.794490940496325493e+01 1.000236460820170148e+00
-1.793422624468803406e+01 1.000339300842605139e+00
-1.792354309558868408e+01 1.000555371083032830e+00
-1.791285993531346321e+01 1.000842011559527789e+00
-1.790217677503824234e+01 1.000699914685769576e+00
-1.789149362593889236e+01 1.000510995531348923e+00
-1.788081046566367149e+01 1.000657356173626722e+00
-1.787012730538845062e+01 1.000794845747118300e+00
-1.785944415628910065e+01 1.000164085291507909e+00
-1.784876099601387978e+01 1.000481821068752719e+00
-1.783807783573865891e+01 1.000729057852820070e+00
-1.782739468663930893e+01 1.000734817691469658e+00
-1.781671152636408806e+01 1.000513309586530841e+00
-1.780602836608886719e+01 1.000416329827958251e+00
-1.779534521698951721e+01 1.001034457443868986e+00
-1.778466205671429634e+01 1.000760888020878925e+00
-1.777397889643907547e+01 1.001051736677210258e+00
-1.776329573616385460e+01 1.001042369957202416e+00
-1.775261258706450462e+01 1.000511514422831372e+00
-1.774192942678928375e+01 1.000576589015528484e+00
-1.773124626651406288e+01 1.000978697185619160e+00
-1.772056311741471291e+01 1.000566880155057126e+00
-1.770987995713949203e+01 1.000524616930640764e+00
-1.769919679686427116e+01 1.000456018209253228e+00
-1.768851364776492119e+01 1.000473090334657700e+00
-1.767783048748970032e+01 1.000830665539365061e+00
-1.766714732721447945e+01 1.000669258514786719e+00
-1.765646417811512947e+01 1.000340883257950564e+00
-1.764578101783990860e+01 1.000334203792691667e+00
-1.763509785756468773e+01 1.000491449865486215e+00
-1.762441470846533775e+01 1.000548904345769596e+00
-1.761373154819011688e+01 1.000453553547675734e+00
-1.760304838791489601e+01 1.000646387290416106e+00
-1.759236522763967514e+01 1.000430472465249743e+00
-1.758168207854032516e+01 1.000511107716952397e+00
-1.757099891826510429e+01 1.000760386519103706e+00
-1.756031575798988342e+01 1.000562203312602705e+00
-1.754963260889053345e+01 1.000554460061972906e+00
-1.753894944861531258e+01 1.000593906904069907e+00
-1.752826628834009171e+01 1.000438449780189032e+00
-1.751758313924074173e+01 1.000751529335429435e+00
-1.750689997896552086e+01 1.000577787108427819e+00
-1.749621681869029999e+01 1.000835270634485852e+00
-1.748553366959095001e+01 1.000411090975988015e+00
-1.747485050931572914e+01 1.000278598873912461e+00
-1.746416734904050827e+01 1.000241532373263187e+00
-1.745348419994115829e+01 1.000792093176303688e+00
-1.744280103966593742e+01 1.000136219109102109e+00
-1.743211787939071655e+01 1.000511854476560547e+00
-1.742143471911549568e+01 1.000583292822956327e+00
-1.741075157001614571e+01 1.000793560393359316e+00
-1.740006840974092484e+01 1.000741975788485894e+00
-1.738938524946570396e+01 1.001131563446899353e+00
-1.737870210036635399e+01 1.000727355809541974e+00
-1.736801894009113312e+01 1.000644958736085943e+00
-1.735733577981591225e+01 1.000684833935026274e+00
-1.734665263071656227e+01 1.000510122999575424e+00
-1.733596947044134140e+01 1.000841526300629836e+00
-1.732528631016612053e+01 1.000488101630496507e+00
-1.731460316106677055e+01 1.000942080359199071e+00
-1.730392000079154968e+01 1.000790398671750792e+00
-1.729323684051632881e+01 1.000531037343219021e+00
-1.728255369141697884e+01 1.000624276787972056e+00
-1.727187053114175797e+01 1.000739339311816689e+00
-1.726118737086653709e+01 1.000611652507190641e+00
-1.725050421059131622e+01 1.000531946554418239e+00
-1.723982106149196625e+01 1.000349547116869742e+00
-1.722913790121674538e+01 1.000413166215677663e+00
-1.721845474094152451e+01 1.000901654702475385e+00
-1.720777159184217453e+01 1.001104036462800106e+00
-1.719708843156695366e+01 1.000521690183806101e+00
-1.718640527129173279e+01 1.000748765443195021e+00
-1.717572212219238281e+01 1.000822402430511460e+00
-1.716503896191716194e+01 1.001155450849962714e+00
-1.715435580164194107e+01 1.000704761072556792e+00
-1.714367265254259109e+01 1.000721997512390660e+00
-1.713298949226737022e+01 1.000678379973208854e+00
-1.712230633199214935e+01 1.000344164062852537e+00
-1.711162318289279938e+01 9.999287353997192707e-01
-1.710094002261757851e+01 1.000782704723907512e+00
-1.709025686234235764e+01 1.000537286874127574e+00
-1.707957370206713676e+01 1.000474447323979499e+00
-1.706889055296778679e+01 1.000417156806938213e+00
-1.705820739269256592e+01 1.000878170871668971e+00
-1.704752423241734505e+01 1.000915680407648667e+00
-1.703684108331799507e+01 1.000454068190569590e+00
-1.702615792304277420e+01 1.000578378644555011e+00
-1.701547476276755333e+01 1.000821636881093823e+00
-1.700479161366820335e+01 1.000781132273923957e+00
-1.699410845339298248e+01 1.000814115615216382e+00
-1.698342529311776161e+01 1.000531070121405852e+00
-1.697274214401841164e+01 1.000457047655501697e+00
-1.696205898374319077e+01 1.000628296997460254e+00
-1.695137582346796989e+01 1.000673485771061300e+00
-1.694069267436861992e+01 1.000825098203078412e+00
-1.693000951409339905e+01 1.000346634480081098e+00
-1.691932635381817818e+01 1.000721034821736355e+00
-1.690864319354295731e+01 1.000279756268423581e+00
-1.689796004444360733e+01 1.000412862843829576e+00
-1.688727688416838646e+01 1.000359735055624144e+00
-1.687659372389316559e+01 1.001277622681723489e+00
-1.686591057479381561e+01 1.000781725628048680e+00
-1.685522741451859474e+01 1.000493797009558428e+00
-1.684454425424337387e+01 1.000825887527387437e+00
-1.683386110514402390e+01 1.000709258382314504e+00
-1.682317794486880302e+01 1.000450432668296141e+00
-1.681249478459358215e+01 1.000722248529511305e+00
-1.680181163549423218e+01 1.000590881053425862e+00
-1.679112847521901131e+01 1.000928313763091770e+00
-1.678044531494379044e+01 1.000486406413652718e+00
-1.676976216584444046e+01 1.000839905332480129e+00
-1.675907900556921959e+01 1.000657252318099655e+00
-1.674839584529399872e+01 1.000492563832879211e+00
-1.673771268501877785e+01 1.000980666893459103e+00
-1.672702953591942787e+01 1.000282188302741293e+00
-1.671634637564420700e+01 1.000547373944298490e+00
-1.670566321536898613e+01 1.000703618888814761e+00
-1.669498006626963615e+01 1.000626181687376492e+00
-1.668429690599441528e+01 1.000350409746283198e+00
-1.667361374571919441e+01 1.000778814022090790e+00
-1.666293059661984444e+01 1.000296097850381871e+00
-1.665224743634462357e+01 1.000442766798746330e+00
-1.664156427606940269e+01 9.998235784844343721e-01
-1.663088112697005272e+01 1.000484278158643825e+00
-1.662019796669483185e+01 9.998782950529251368e-01
-1.660951480641961098e+01 1.000124623041389826e+00
-1.659883165732026100e+01 1.000235945790286074e+00
-1.658814849704504013e+01 1.000265934527405864e+00
-1.657746533676981926e+01 9.999563370177467769e-01
-1.656678217649459839e+01 1.000351100996676124e+00
-1.655609902739524841e+01 9.996675809431415649e-01
-1.654541586712002754e+01 9.993221787442657655e-01
-1.653473270684480667e+01 1.000216443365698371e+00
-1.652404955774545670e+01 9.996682090745954152e-01
-1.651336639747023582e+01 1.000116768429967440e+00
-1.650268323719501495e+01 9.999454058235963672e-01
-1.649200008809566498e+01 1.000327110993002977e+00
-1.648131692782044411e+01 9.999562766042414674e-01
-1.647063376754522324e+01 9.999017900691261618e-01
-1.645995061844587326e+01 1.000060688074253967e+00
-1.644926745817065239e+01 1.000404880137605756e+00
-1.643858429789543152e+01 9.996597084555247648e-01
-1.642790114879608154e+01 9.999017190303801650e-01
-1.641721798852086067e+01 9.998133677259991581e-01
-1.640653482824563980e+01 9.995765799308330424e-01
-1.639585166797041893e+01 9.997896947381722521e-01
-1.638516851887106895e+01 9.998913482623672522e-01
-1.637448535859584808e+01 1.000303367674090893e+00
-1.636380219832062721e+01 9.997087512123288278e-01
-1.635311904922127724e+01 1.000107054500036341e+00
-1.634243588894605637e+01 9.997770072153426835e-01
-1.633175272867083549e+01 9.996317795115349236e-01
-1.632106957957148552e+01 1.000055736847308419e+00
-1.631038641929626465e+01 9.993801796921539804e-01
-1.629970325902104378e+01 9.999626205219193098e-01
-1.628902010992169380e+01 9.999183779493933111e-01
-1.627833694964647293e+01 9.997106135745839062e-01
-1.626765378937125206e+01 9.997507815094676120e-01
-1.625697064027190208e+01 9.998830313830487926e-01
-1.624628747999668121e+01 9.995372423614362623e-01
-1.623560431972146034e+01 9.995833127073859847e-01
-1.622492115944623947e+01 9.991810424517537648e-01
-1.621423801034688950e+01 9.999099085596052650e-01
-1.620355485007166862e+01 9.994288902349185433e-01
-1.619287168979644775e+01 9.994669554983572901e-01
-1.618218854069709778e+01 1.000019868032138604e+00
-1.617150538042187691e+01 9.995682150366853591e-01
-1.616082222014665604e+01 9.997339214780839312e-01
-1.615013907104730606e+01 9.995652342760039666e-01
-1.613945591077208519e+01 9.996941729731886328e-01
-1.612877275049686432e+01 1.000097083868693781e+00
-1.611808960139751434e+01 9.997390683936601130e-01
-1.610740644112229347e+01 9.998860776576670162e-01
-1.609672328084707260e+01 9.997800200066259135e-01
-1.608604013174772263e+01 9.997394250069222554e-01
-1.607535697147250175e+01 1.000154173995254192e+00
-1.606467381119728088e+01 9.997319042055908822e-01
-1.605399065092206001e+01 1.000011640597009421e+00
-1.604330750182271004e+01 9.998278574730795620e-01
-1.603262434154748917e+01 9.995521908007013456e-01
-1.602194118127226830e+01 9.997761350579535966e-01
-1.601125803217291832e+01 9.999222114291286267e-01
-1.600057487189769745e+01 9.995273245764341175e-01
-1.598989171162247658e+01 9.997908723060187075e-01
-1.597920856252312660e+01 9.996718893448066634e-01
-1.596852540224790573e+01 9.998426196879161010e-01
-1.595784224197268486e+01 9.996298057286312488e-01
-1.594715909287333488e+01 9.998259695731972485e-01
-1.593647593259811401e+01 1.000384738118380135e+00
-1.592579277232289314e+01 9.996649171478360074e-01
-1.591510962322354317e+01 9.998971112081128654e-01
-1.590442646294832230e+01 9.998159265980226529e-01
-1.589374330267310143e+01 9.994862588360005073e-01
-1.588306014239788055e+01 9.995832949350825780e-01
-1.587237699329853058e+01 9.997655443500998995e-01
-1.586169383302330971e+01 9.994965084958128410e-01
-1.585101067274808884e+01 1.000129921963369917e+00
-1.584032752364873886e+01 9.996594127928561946e-01
-1.582964436337351799e+01 9.995662891566396979e-01
-1.581896120309829712e+01 1.000094347119222959e+00
-1.580827805399894714e+01 1.000338943530521885e+00
-1.579759489372372627e+01 9.999872548538263350e-01
-1.578691173344850540e+01 1.000300520366002033e+00
-1.577622858434915543e+01 1.000320261298291324e+00
-1.576554542407393456e+01 1.000521106580064101e+00
-1.575486226379871368e+01 1.000299835521154757e+00
-1.574417911469936371e+01 1.000251480513454805e+00
-1.573349595442414284e+01 1.000162448255520919e+00
-1.572281279414892197e+01 9.998941310874368549e-01
-1.571212963387370110e+01 1.000083557957115898e+00
-1.570144648477435112e+01 9.994968082849865487e-01
-1.569076332449913025e+01 9.998421306081366478e-01
-1.568008016422390938e+01 1.000444610915882215e+00
-1.566939701512455940e+01 9.997802572112534092e-01
-1.565871385484933853e+01 1.000014508487003573e+00
-1.564803069457411766e+01 1.000113921045113541e+00
-1.563734754547476768e+01 9.998406776693052889e-01
-1.562666438519954681e+01 1.000019184937605887e+00
-1.561598122492432594e+01 1.000115203269860586e+00
-1.560529807582497597e+01 1.000035355957352712e+00
-1.559461491554975510e+01 9.999677967159559255e-01
-1.558393175527453423e+01 9.999003147607904429e-01
-1.557324860617518425e+01 9.999259613218760556e-01
-1.556256544589996338e+01 1.000234436220911904e+00
-1.555188228562474251e+01 1.000281944322864991e+00
-1.554119912534952164e+01 1.000135666305233206e+00
-1.553051597625017166e+01 1.000010737064655375e+00
-1.551983281597495079e+01 9.998266891192670869e-01
-1.550914965569972992e+01 9.995962565292618729e-01
-1.549846650660037994e+01 9.998362620317851057e-01
-1.548778334632515907e+01 9.998423018881953395e-01
-1.547710018604993820e+01 9.995506644633854743e-01
-1.546641703695058823e+01 9.997297591426610452e-01
-1.545573387667536736e+01 1.000108558850345997e+00
-1.544505071640014648e+01 1.000112902017936900e+00
-1.543436756730079651e+01 9.998193600153100213e-01
-1.542368440702557564e+01 1.000116400781565940e+00
-1.541300124675035477e+01 9.999749538315164665e-01
-1.540231809765100479e+01 9.997472338329927988e-01
-1.539163493737578392e+01 9.999256605641221318e-01
-1.538095177710056305e+01 9.995499661088338428e-01
-1.537026861682534218e+01 1.000014585913939325e+00
-1.535958546772599220e+01 9.998089257941737973e-01
-1.534890230745077133e+01 9.994727157543235041e-01
-1.533821914717555046e+01 9.999472359240102470e-01
-1.532753599807620049e+01 1.000185219518097135e+00
-1.531685283780097961e+01 1.000092422744945475e+00
-1.530616967752575874e+01 9.997916706011880095e-01
-1.529548652842640877e+01 1.000295797357426686e+00
-1.528480336815118790e+01 1.000117565171227518e+00
-1.527412020787596703e+01 9.999052820758302929e-01
-1.526343705877661705e+01 9.997992004904849850e-01
-1.525275389850139618e+01 9.996378293236474200e-01
-1.524207073822617531e+01 9.997875308252005544e-01
-1.523138758912682533e+01 9.995406944934842608e-01
-1.522070442885160446e+01 9.999280289517989972e-01
-1.521002126857638359e+01 9.996503165083416853e-01
-1.519933810830116272e+01 9.998677700080144115e-01
-1.518865495920181274e+01 1.000104918983293789e+00
-1.517797179892659187e+01 1.000029066716578097e+00
-1.516728863865137100e+01 9.994581691634085718e-01
-1.515660548955202103e+01 9.999683446014336896e-01
-1.514592232927680016e+01 9.996873984472585128e-01
-1.513523916900157928e+01 9.996308042399397742e-01
-1.512455601990222931e+01 9.998621950181516560e-01
-1.511387285962700844e+01 1.000051806338945637e+00
-1.510318969935178757e+01 1.000233019285789338e+00
-1.509250655025243759e+01 9.996587602120510230e-01
-1.508182338997721672e+01 1.000130648561281088e+00
-1.507114022970199585e+01 9.997752319634671814e-01
-1.506045708060264587e+01 9.998859025882577134e-01
-1.504977392032742500e+01 9.997618109411846588e-01
-1.503909076005220413e+01 9.997272960545270371e-01
-1.502840759977698326e+01 1.000339017551176379e+00
-1.501772445067763329e+01 1.000087961072121168e+00
-1.500704129040241241e+01 9.997803405361944673e-01
-1.499635813012719154e+01 1.000274792619651132e+00
-1.498567498102784157e+01 9.999396027723244096e-01
-1.497499182075262070e+01 1.000040731953184991e+00
-1.496430866047739983e+01 9.996500318814128816e-01
-1.495362551137804985e+01 9.997173141677320185e-01
-1.494294235110282898e+01 9.994973097609246571e-01
-1.493225919082760811e+01 9.998121417572441993e-01
-1.492157604172825813e+01 9.998026017384402664e-01
-1.491089288145303726e+01 9.994464515833358931e-01
-1.490020972117781639e+01 9.995524799260927518e-01
-1.488952657207846642e+01 9.999431366474087479e-01
-1.487884341180324554e+01 9.999320765362176289e-01
-1.486816025152802467e+01 9.997778240344544765e-01
-1.485747709125280380e+01 9.994973824647371829e-01
-1.484679394215345383e+01 1.000093046943353770e+00
-1.483611078187823296e+01 9.995632594502186219e-01
-1.482542762160301208e+01 1.000052408925354186e+00
-1.481474447250366211e+01 9.998107495042219961e-01
-1.480406131222844124e+01 9.997547898138866573e-01
-1.479337815195322037e+01 9.996521808504765794e-01
-1.478269500285387039e+01 9.996028826374382392e-01
-1.477201184257864952e+01 9.995473975440252179e-01
-1.476132868230342865e+01 9.997456478895569987e-01
-1.475064553320407867e+01 9.994925635288174348e-01
-1.473996237292885780e+01 9.997800350252523671e-01
-1.472927921265363693e+01 9.995228705928925761e-01
-1.471859606355428696e+01 9.999156922810646941e-01
-1.470791290327906609e+01 9.996917520108243860e-01
-1.469722974300384521e+01 9.999208740959425468e-01
-1.468654658272862434e+01 9.999466474351665912e-01
-1.467586343362927437e+01 9.998994450186372562e-01
-1.466518027335405350e+01 9.999620701803626499e-01
-1.465449711307883263e+01 9.997922820563944768e-01
-1.464381396397948265e+01 9.999056503278270780e-01
-1.463313080370426178e+01 9.997887836944581164e-01
-1.462244764342904091e+01 9.998802150944684497e-01
-1.461176449432969093e+01 9.997350177570467622e-01
-1.460108133405447006e+01 9.995658067675733394e-01
-1.459039817377924919e+01 9.999415134465352573e-01
-1.457971502467989922e+01 9.999462784143713368e-01
-1.456903186440467834e+01 9.995840477138976388e-01
-1.455834870412945747e+01 9.996726128503913289e-01
-1.454766555503010750e+01 1.000214289543349455e+00
-1.453698239475488663e+01 9.999423424005670080e-01
-1.452629923447966576e+01 9.997985495571226622e-01
-1.451561607420444489e+01 9.997716267329712636e-01
-1.450493292510509491e+01 9.998061212288461563e-01
-1.449424976482987404e+01 9.997682569660929497e-01
-1.448356660455465317e+01 9.997003263579643528e-01
-1.447288345545530319e+01 9.997984457090162147e-01
-1.446220029518008232e+01 1.000113640024997474e+00
-1.445151713490486145e+01 9.994328576159632327e-01
-1.444083398580551147e+01 9.996808889859316594e-01
-1.443015082553029060e+01 1.000097056835281606e+00
-1.441946766525506973e+01 1.000061246539320159e+00
-1.440878451615571976e+01 9.998202982193776789e-01
-1.439810135588049889e+01 9.994516189155769892e-01
-1.438741819560527802e+01 9.998616502106477677e-01
-1.437673504650592804e+01 9.997784090847356975e-01
-1.436605188623070717e+01 9.998371907825992499e-01
-1.435536872595548630e+01 9.997283265790976037e-01
-1.434468556568026543e+01 9.996856625677986719e-01
-1.433400241658091545e+01 9.996185144004692269e-01
-1.432331925630569458e+01 9.994935455450941753e-01
-1.431263609603047371e+01 9.996915689538551364e-01
-1.430195294693112373e+01 1.000006329147234529e+00
-1.429126978665590286e+01 9.997283677420241155e-01
-1.428058662638068199e+01 9.998626288008519714e-01
-1.426990347728133202e+01 9.994867062142569480e-01
-1.425922031700611115e+01 9.997563696983866599e-01
-1.424853715673089027e+01 9.997997810837733201e-01
-1.423785400763154030e+01 9.998069367370313598e-01
-1.422717084735631943e+01 9.997855164222307911e-01
-1.421648768708109856e+01 9.999544876737145316e-01
-1.420580453798174858e+01 1.000214574116948585e+00
-1.419512137770652771e+01 9.998443430963103173e-01
-1.418443821743130684e+01 9.998053026643142216e-01
-1.417375505715608597e+01 9.994502833329512725e-01
-1.416307190805673599e+01 1.000193659354094988e+00
-1.415238874778151512e+01 9.996115562865189874e-01
-1.414170558750629425e+01 1.000147684200135556e+00
-1.413102243840694427e+01 9.994961805420986556e-01
-1.412033927813172340e+01 9.998048365999657738e-01
-1.410965611785650253e+01 9.999502469393969362e-01
-1.409897296875715256e+01 9.997244648121856869e-01
-1.408828980848193169e+01 1.000076444807333598e+00
-1.407760664820671082e+01 9.999903503542012517e-01
-1.406692349910736084e+01 9.997041460317198647e-01
-1.405624033883213997e+01 9.997348652208493114e-01
-1.404555717855691910e+01 9.999971878004745296e-01
-1.403487402945756912e+01 1.000026052819388944e+00
-1.402419086918234825e+01 1.000289293568803473e+00
-1.401350770890712738e+01 1.000020348971634832e+00
-1.400282454863190651e+01 9.999506867032680324e-01
-1.399214139953255653e+01 1.000276672904601538e+00
-1.398145823925733566e+01 1.000341767058763986e+00
-1.397077507898211479e+01 1.000829019830933975e+00
-1.396009192988276482e+01 1.000308519500717308e+00
-1.394940876960754395e+01 1.000578427960626682e+00
-1.393872560933232307e+01 1.000621628029370491e+00
-1.392804246023297310e+01 1.000626561739600628e+00
-1.391735929995775223e+01 1.000379589868718666e+00
-1.390667613968253136e+01 1.000415584195078145e+00
-1.389599299058318138e+01 1.000966677586728082e+00
-1.388530983030796051e+01 1.000866715541547602e+00
-1.387462667003273964e+01 1.000886935670005640e+00
-1.386394352093338966e+01 1.000642729802556641e+00
-1.385326036065816879e+01 1.000459756663034661e+00
-1.384257720038294792e+01 1.000249009197119232e+00
-1.383189404010772705e+01 1.000529303758601607e+00
-1.382121089100837708e+01 1.000632806458421342e+00
-1.381052773073315620e+01 1.000873540432635433e+00
-1.379984457045793533e+01 1.000388991244189674e+00
-1.378916142135858536e+01 1.000456197786737889e+00
-1.377847826108336449e+01 1.000546448032134439e+00
-1.376779510080814362e+01 1.000485214630850495e+00
-1.375711195170879364e+01 1.000742437812074170e+00
-1.374642879143357277e+01 1.000547789769794971e+00
-1.373574563115835190e+01 1.000319003837981446e+00
-1.372506248205900192e+01 1.000733629335800456e+00
-1.371437932178378105e+01 1.000813844197645963e+00
-1.370369616150856018e+01 1.000798312655295286e+00
-1.369301301240921021e+01 1.000561151192413512e+00
-1.368232985213398933e+01 1.000773533120422387e+00
-1.367164669185876846e+01 1.000792531127601581e+00
-1.366096353158354759e+01 1.000440167758431365e+00
-1.365028038248419762e+01 1.000808764937223483e+00
-1.363959722220897675e+01 1.001012100921420567e+00
-1.362891406193375587e+01 1.000859793882264315e+00
-1.361823091283440590e+01 1.000719069979006282e+00
-1.360754775255918503e+01 1.000468471903323220e+00
-1.359686459228396416e+01 1.000663220345601845e+00
-1.358618144318461418e+01 1.000541740124220480e+00
-1.357549828290939331e+01 1.000527288403573634e+00
-1.356481512263417244e+01 1.000538882346263092e+00
-1.355413197353482246e+01 1.000405486303899583e+00
-1.354344881325960159e+01 1.000752778455944902e+00
-1.353276565298438072e+01 1.000760135730150546e+00
-1.352208250388503075e+01 1.000607307826696601e+00
-1.351139934360980988e+01 1.000788752719466101e+00
-1.350071618333458900e+01 1.000300565164331523e+00
-1.349003302305936813e+01 1.000392314389183301e+00
-1.347934987396001816e+01 1.000591450199082466e+00
-1.346866671368479729e+01 1.000494954406060844e+00
-1.345798355340957642e+01 1.000476345083151530e+00
-1.344730040431022644e+01 1.000392566445428955e+00
-1.343661724403500557e+01 1.000651148323943085e+00
-1.342593408375978470e+01 1.000350348082439833e+00
-1.341525093466043472e+01 1.000807377804267206e+00
-1.340456777438521385e+01 1.000339956414900033e+00
-1.339388461410999298e+01 1.000498806942985874e+00
-1.338320146501064301e+01 1.000636727631930567e+00
-1.337251830473542213e+01 1.000485733088578355e+00
-1.336183514446020126e+01 1.000898336176203385e+00
-1.335115199536085129e+01 1.000719005064185652e+00
-1.334046883508563042e+01 1.000466458143322912e+00
-1.332978567481040955e+01 1.000668614953682090e+00
-1.331910251453518867e+01 1.001008333074420609e+00
-1.330841936543583870e+01 1.000526038534013118e+00
-1.329773620516061783e+01 1.000868363462802613e+00
-1.328705304488539696e+01 1.000626953179321488e+00
-1.327636989578604698e+01 1.000381324425858809e+00
-1.326568673551082611e+01 1.000452380248630702e+00
-1.325500357523560524e+01 1.000279447782785214e+00
-1.324432042613625526e+01 1.000570968200430899e+00
-1.323363726586103439e+01 1.000322631498997472e+00
-1.322295410558581352e+01 1.000098283382243380e+00
-1.321227095648646355e+01 1.000715342182777468e+00
-1.320158779621124268e+01 1.000356305195737150e+00
-1.319090463593602180e+01 1.000595334480945064e+00
-1.318022148683667183e+01 1.001028252670354446e+00
-1.316953832656145096e+01 1.000970662967340497e+00
-1.315885516628623009e+01 1.000369146474222370e+00
-1.314817200601100922e+01 1.000537376735475048e+00
-1.313748885691165924e+01 1.000356647422404599e+00
-1.312680569663643837e+01 1.000661511415554594e+00
-1.311612253636121750e+01 1.000701943271399497e+00
-1.310543938726186752e+01 1.000464795241262195e+00
-1.309475622698664665e+01 1.000393464978764468e+00
-1.308407306671142578e+01 1.000680973613487845e+00
-1.307338991761207581e+01 1.000747988596874194e+00
-1.306270675733685493e+01 1.000582800623163404e+00
-1.305202359706163406e+01 1.000302492826173451e+00
-1.304134044796228409e+01 1.000794833266452688e+00
-1.303065728768706322e+01 1.000980079333066763e+00
-1.301997412741184235e+01 1.000668895543497916e+00
-1.300929097831249237e+01 1.000239329812574907e+00
-1.299860781803727150e+01 1.000740581813676089e+00
-1.298792465776205063e+01 1.000880770924071683e+00
-1.297724149748682976e+01 1.000381841408869654e+00
-1.296655834838747978e+01 1.000648827427695897e+00
-1.295587518811225891e+01 1.000781892295154574e+00
-1.294519202783703804e+01 1.000700046389688902e+00
-1.293450887873768806e+01 1.000610535391727618e+00
-1.292382571846246719e+01 1.000165995481250070e+00
-1.291314255818724632e+01 1.001027080768326361e+00
-1.290245940908789635e+01 1.000416690057832181e+00
-1.289177624881267548e+01 1.000631397806026390e+00
-1.288109308853745461e+01 1.000662922844106850e+00
-1.287040993943810463e+01 1.000898036786285417e+00
-1.285972677916288376e+01 1.000267910819637063e+00
-1.284904361888766289e+01 9.999772876951975586e-01
-1.283836046978831291e+01 1.000896946538721188e+00
-1.282767730951309204e+01 1.000709862791921090e+00
-1.281699414923787117e+01 1.000502895412906046e+00
-1.280631098896265030e+01 1.000728167518057488e+00
-1.279562783986330032e+01 1.000131077318799910e+00
-1.278494467958807945e+01 1.000545041802479940e+00
-1.277426151931285858e+01 1.000739449511281132e+00
-1.276357837021350861e+01 1.000967645910295190e+00
-1.275289520993828773e+01 1.000519425884616398e+00
-1.274221204966306686e+01 1.000543811252117443e+00
-1.273152890056371689e+01 1.000530603927883844e+00
-1.272084574028849602e+01 1.000509871914604165e+00
-1.271016258001327515e+01 1.000280906400752290e+00
-1.269947943091392517e+01 1.000457939238046157e+00
-1.268879627063870430e+01 1.000776222132038429e+00
-1.267811311036348343e+01 1.000523416017029987e+00
-1.266742996126413345e+01 1.000709533532365469e+00
-1.265674680098891258e+01 1.000734151940017469e+00
-1.264606364071369171e+01 1.000533427329040936e+00
-1.263538048043847084e+01 1.000494436437887602e+00
-1.262469733133912086e+01 1.000734687789466948e+00
-1.261401417106389999e+01 1.001064106163124690e+00
-1.260333101078867912e+01 1.000287923597170670e+00
-1.259264786168932915e+01 1.000274307886743097e+00
-1.258196470141410828e+01 1.000554720519031493e+00
-1.257128154113888741e+01 1.000675161544621439e+00
-1.256059839203953743e+01 1.000427822454231119e+00
-1.254991523176431656e+01 1.000658864940752402e+00
-1.253923207148909569e+01 1.000966441877613189e+00
-1.252854892238974571e+01 1.001143338557274332e+00
-1.251786576211452484e+01 1.001100095160418757e+00
-1.250718260183930397e+01 1.000286772066236729e+00
-1.249649945273995399e+01 1.000277886625331680e+00
-1.248581629246473312e+01 1.000311111081728654e+00
-1.247513313218951225e+01 1.000167882109378903e+00
-1.246444997191429138e+01 1.000069379212201293e+00
-1.245376682281494141e+01 1.000712870912649599e+00
-1.244308366253972054e+01 1.000575552901526999e+00
-1.243240050226449966e+01 1.000724631126864050e+00
-1.242171735316514969e+01 1.000583751807636146e+00
-1.241103419288992882e+01 1.000447251619049682e+00
-1.240035103261470795e+01 1.000844109618817424e+00
-1.238966788351535797e+01 1.000139312540105241e+00
-1.237898472324013710e+01 1.000588377614403113e+00
-1.236830156296491623e+01 1.000471136823964047e+00
-1.235761841386556625e+01 1.000249490327044466e+00
-1.234693525359034538e+01 1.000467417521320401e+00
-1.233625209331512451e+01 1.000279249796354630e+00
-1.232556894421577454e+01 1.000497186709860653e+00
-1.231488578394055367e+01 1.000262573559877133e+00
-1.230420262366533279e+01 1.000539742123889964e+00
-1.229351946339011192e+01 1.000647991686047122e+00
-1.228283631429076195e+01 1.000412883800496644e+00
-1.227215315401554108e+01 1.000485097088305464e+00
-1.226146999374032021e+01 1.000195047248084279e+00
-1.225078684464097023e+01 1.000537562261059943e+00
-1.224010368436574936e+01 1.000437538634144419e+00
-1.222942052409052849e+01 1.000595132008526011e+00
-1.221873737499117851e+01 9.998951507247199055e-01
-1.220805421471595764e+01 1.000593736779117560e+00
-1.219737105444073677e+01 1.000524021730237800e+00
-1.218668790534138680e+01 1.000579472585500840e+00
-1.217600474506616592e+01 1.000394143016601456e+00
-1.216532158479094505e+01 1.000829157114894841e+00
-1.215463843569159508e+01 1.000754935697654391e+00
-1.214395527541637421e+01 1.000807457781468290e+00
-1.213327211514115334e+01 1.000396157534612751e+00
-1.212258895486593246e+01 1.000277474788634935e+00
-1.211190580576658249e+01 1.000786155121388576e+00
-1.210122264549136162e+01 1.000269875547263432e+00
-1.209053948521614075e+01 1.000074155410382915e+00
-1.207985633611679077e+01 1.000442377471159716e+00
-1.206917317584156990e+01 1.000766012914606318e+00
-1.205849001556634903e+01 1.000565875103040847e+00
-1.204780686646699905e+01 1.000186523806148031e+00
-1.203712370619177818e+01 1.000201567878846287e+00
-1.202644054591655731e+01 1.000739772709317688e+00
-1.201575739681720734e+01 1.000432635082664889e+00
-1.200507423654198647e+01 1.000305569805286732e+00
-1.199439107626676559e+01 1.000426268765551852e+00
-1.198370792716741562e+01 1.000469807805854705e+00
-1.197302476689219475e+01 1.000215258735908552e+00
-1.196234160661697388e+01 1.000157499853492782e+00
-1.195165844634175301e+01 1.000346977601746845e+00
-1.194097529724240303e+01 1.000484910143691897e+00
-1.193029213696718216e+01 1.000204721401507735e+00
-1.191960897669196129e+01 1.000363090680969291e+00
-1.190892582759261131e+01 1.000266145154128150e+00
-1.189824266731739044e+01 1.000608503168699981e+00
-1.188755950704216957e+01 1.000213981219971071e+00
-1.187687635794281960e+01 1.000512617206699151e+00
-1.186619319766759872e+01 1.000222290123274682e+00
-1.185551003739237785e+01 1.000690408636932816e+00
-1.184482688829302788e+01 1.000496796772305075e+00
-1.183414372801780701e+01 1.000430961104193939e+00
-1.182346056774258614e+01 1.000669881624225654e+00
-1.181277741864323616e+01 1.000298332098063847e+00
-1.180209425836801529e+01 1.000428098123008702e+00
-1.179141109809279442e+01 1.000192534746961570e+00
-1.178072793781757355e+01 1.000594702900613475e+00
-1.177004478871822357e+01 1.000103768098095092e+00
-1.175936162844300270e+01 1.000192810898796081e+00
-1.174867846816778183e+01 1.000460916635002695e+00
-1.173799531906843185e+01 1.000982075496400725e+00
-1.172731215879321098e+01 1.000325549646305490e+00
-1.171662899851799011e+01 1.000268098456987831e+00
-1.170594584941864014e+01 1.000181060815345635e+00
-1.169526268914341927e+01 1.000556786496086259e+00
-1.168457952886819839e+01 1.000219605906700115e+00
-1.167389637976884842e+01 1.000235608472705540e+00
-1.166321321949362755e+01 1.000485418772240287e+00
-1.165253005921840668e+01 1.000446028258874298e+00
-1.164184691011905670e+01 9.999932730998362107e-01
-1.163116374984383583e+01 1.000371110401987451e+00
-1.162048058956861496e+01 9.999929899536045275e-01
-1.160979742929339409e+01 1.000379338054585565e+00
-1.159911428019404411e+01 1.000253823287278410e+00
-1.158843111991882324e+01 1.000586570614806048e+00
-1.157774795964360237e+01 1.000211241590547750e+00
-1.156706481054425240e+01 1.000757249363769530e+00
-1.155638165026903152e+01 1.000208535976255808e+00
-1.154569848999381065e+01 9.998312528287511824e-01
-1.153501534089446068e+01 1.000393665244924790e+00
-1.152433218061923981e+01 1.000543313879588725e+00
-1.151364902034401894e+01 1.000411010589226102e+00
-1.150296587124466896e+01 1.000228866177793385e+00
-1.149228271096944809e+01 1.000265967124392974e+00
-1.148159955069422722e+01 1.000534162416129025e+00
-1.147091640159487724e+01 1.000324189032933520e+00
-1.146023324131965637e+01 1.000249965911407246e+00
-1.144955008104443550e+01 1.000464405316519034e+00
-1.143886692076921463e+01 1.000278032754872370e+00
-1.142818377166986465e+01 1.000180949983010104e+00
-1.141750061139464378e+01 1.000903558015512340e+00
-1.140681745111942291e+01 1.000777723663243357e+00
-1.139613430202007294e+01 1.000648056970892208e+00
-1.138545114174485207e+01 1.000529470162417223e+00
-1.137476798146963120e+01 1.000099490882684128e+00
-1.136408483237028122e+01 1.000356088293756329e+00
-1.135340167209506035e+01 1.000415593040053341e+00
-1.134271851181983948e+01 1.000508017653126025e+00
-1.133203536272048950e+01 1.000512897658891731e+00
-1.132135220244526863e+01 9.999619116284002018e-01
-1.131066904217004776e+01 1.000624903395968657e+00
-1.129998589307069778e+01 1.000181144383487597e+00
-1.128930273279547691e+01 1.000869553538789702e+00
-1.127861957252025604e+01 1.000546730865314426e+00
-1.126793641224503517e+01 1.000716371267144966e+00
-1.125725326314568520e+01 1.000534216391069764e+00
-1.124657010287046432e+01 1.000437510047375689e+00
-1.123588694259524345e+01 1.000548912697153181e+00
-1.122520379349589348e+01 1.000925308507979894e+00
-1.121452063322067261e+01 1.000558401757705829e+00
-1.120383747294545174e+01 1.000577987643287869e+00
-1.119315432384610176e+01 1.000477317018842127e+00
-1.118247116357088089e+01 1.000886670300071168e+00
-1.117178800329566002e+01 1.000617515539203639e+00
-1.116110485419631004e+01 1.000702033723449125e+00
-1.115042169392108917e+01 1.000477021064211103e+00
-1.113973853364586830e+01 1.000480654993119778e+00
-1.112905538454651833e+01 1.000313826828475250e+00
-1.111837222427129745e+01 1.000308175991945214e+00
-1.110768906399607658e+01 1.000196815841505327e+00
-1.109700590372085571e+01 1.000498709084476578e+00
-1.108632275462150574e+01 1.000397112137044520e+00
-1.107563959434628487e+01 1.000459749319148939e+00
-1.106495643407106400e+01 1.000300304427756082e+00
-1.105427328497171402e+01 1.000577470963799565e+00
-1.104359012469649315e+01 1.000792978689855062e+00
-1.103290696442127228e+01 1.000858745212814149e+00
-1.102222381532192230e+01 1.000451525992044344e+00
-1.101154065504670143e+01 1.000946014120339900e+00
-1.100085749477148056e+01 1.001066055572098268e+00
-1.099017434567213058e+01 1.000958102655254534e+00
-1.097949118539690971e+01 1.000556668129895410e+00
-1.096880802512168884e+01 1.000377589197848138e+00
-1.095812487602233887e+01 1.000331599763197188e+00
-1.094744171574711800e+01 1.000474172457065603e+00
-1.093675855547189713e+01 1.000518349510750360e+00
-1.092607539519667625e+01 9.996852745136626250e-01
-1.091539224609732628e+01 1.000404262656276577e+00
-1.090470908582210541e+01 1.000237477749720272e+00
-1.089402592554688454e+01 1.001113241038974033e+00
-1.088334277644753456e+01 1.000392117254827795e+00
-1.087265961617231369e+01 1.000365847696678134e+00
-1.086197645589709282e+01 1.000195292105461320e+00
-1.085129330679774284e+01 1.000453534634662800e+00
-1.084061014652252197e+01 1.000071416060146490e+00
-1.082992698624730110e+01 1.000361439345602621e+00
-1.081924383714795113e+01 1.000819564807979845e+00
-1.080856067687273026e+01 1.000243171250197349e+00
-1.079787751659750938e+01 1.000231336481180122e+00
-1.078719436749815941e+01 1.000037130507015037e+00
-1.077651120722293854e+01 1.000410490649939810e+00
-1.076582804694771767e+01 1.000256771874389772e+00
-1.075514488667249680e+01 1.000274353642411018e+00
-1.074446173757314682e+01 1.000520365911076404e+00
-1.073377857729792595e+01 1.000788552080444482e+00
-1.072309541702270508e+01 1.000241503787360431e+00
-1.071241226792335510e+01 1.000343797394669609e+00
-1.070172910764813423e+01 1.000108810341490573e+00
-1.069104594737291336e+01 1.000411795080131006e+00
-1.068036279827356339e+01 1.000367126131702866e+00
-1.066967963799834251e+01 1.000570689582654937e+00
-1.065899647772312164e+01 1.000212808550943411e+00
-1.064831332862377167e+01 1.000661668362161860e+00
-1.063763016834855080e+01 1.000409129780150508e+00
-1.062694700807332993e+01 1.000515059727183242e+00
-1.061626385897397995e+01 1.000563057024907554e+00
-1.060558069869875908e+01 1.000645740016943286e+00
-1.059489753842353821e+01 1.000735469365053421e+00
-1.058421437814831734e+01 1.000386573124027567e+00
-1.057353122904896736e+01 1.000137141422989595e+00
-1.056284806877374649e+01 1.000136954349510443e+00
-1.055216490849852562e+01 1.000196508656290062e+00
-1.054148175939917564e+01 1.000263921442202664e+00
-1.053079859912395477e+01 9.998310327084118931e-01
-1.052011543884873390e+01 1.000615663717665971e+00
-1.050943228974938393e+01 1.000569683586120195e+00
-1.049874912947416306e+01 9.998110772589011708e-01
-1.048806596919894218e+01 1.000584450486691868e+00
-1.047738282009959221e+01 1.000523878565580116e+00
-1.046669965982437134e+01 1.000281608799900468e+00
-1.045601649954915047e+01 1.000238333059313200e+00
-1.044533335044980049e+01 1.000143488697395000e+00
-1.043465019017457962e+01 1.000394100901044414e+00
-1.042396702989935875e+01 1.000369273892138589e+00
-1.041328386962413788e+01 1.000238512863873552e+00
-1.040260072052478790e+01 1.000404471599779521e+00
-1.039191756024956703e+01 1.000495550086222263e+00
-1.038123439997434616e+01 1.000410556800445772e+00
-1.037055125087499619e+01 1.000224292412653648e+00
-1.035986809059977531e+01 1.000366833526459942e+00
-1.034918493032455444e+01 1.000364820254729503e+00
-1.033850178122520447e+01 1.000118177066377401e+00
-1.032781862094998360e+01 1.000359725113835641e+00
-1.031713546067476273e+01 1.000416032792199372e+00
-1.030645231157541275e+01 1.000436533265932182e+00
-1.029576915130019188e+01 1.000411926284180408e+00
-1.028508599102497101e+01 1.000693959399038491e+00
-1.027440284192562103e+01 1.000732480228494037e+00
-1.026371968165040016e+01 1.000578709164922531e+00
-1.025303652137517929e+01 1.000515773808689612e+00
-1.024235336109995842e+01 1.000532566229645592e+00
-1.023167021200060844e+01 1.000232189517832770e+00
-1.022098705172538757e+01 1.000653144780515813e+00
-1.021030389145016670e+01 1.000570059819156921e+00
-1.019962074235081673e+01 1.000277630293364250e+00
-1.018893758207559586e+01 1.000504151908916617e+00
-1.017825442180037498e+01 1.000662019452630114e+00
-1.016757127270102501e+01 1.000356879226105278e+00
-1.015688811242580414e+01 1.000571142044603290e+00
-1.014620495215058327e+01 1.000781355599570377e+00
-1.013552180305123329e+01 1.000689908269555728e+00
-1.012483864277601242e+01 1.000261639434104177e+00
-1.011415548250079155e+01 1.000126272775146763e+00
-1.010347233340144157e+01 1.000410519985787117e+00
-1.009278917312622070e+01 1.000664886260270059e+00
-1.008210601285099983e+01 1.000206538745709972e+00
-1.007142285257577896e+01 1.000413114505470435e+00
-1.006073970347642899e+01 1.000397941009965930e+00
-1.005005654320120811e+01 1.000358586981802800e+00
-1.003937338292598724e+01 1.000536855483236787e+00
-1.002869023382663727e+01 1.000348778568648900e+00
-1.001800707355141640e+01 1.000427662891490321e+00
-1.000732391327619553e+01 1.000474464019146970e+00
-9.996640764176845551e+00 1.000356229117127072e+00
-9.985957603901624680e+00 1.000667541682590089e+00
-9.975274443626403809e+00 1.000191258724309140e+00
-9.964591294527053833e+00 1.000730392073025943e+00
-9.953908134251832962e+00 1.000048425974844113e+00
-9.943224973976612091e+00 1.000413581936482110e+00
-9.932541824877262115e+00 1.000312802000071555e+00
-9.921858664602041245e+00 1.000537903570950293e+00
-9.911175504326820374e+00 1.000037395521673700e+00
-9.900492344051599503e+00 1.000682004817824433e+00
-9.889809194952249527e+00 1.000225724996983923e+00
-9.879126034677028656e+00 1.000136710396642981e+00
-9.868442874401807785e+00 1.000432375613975244e+00
-9.857759725302457809e+00 1.000446996820347545e+00
-9.847076565027236938e+00 1.000338820829019371e+00
-9.836393404752016068e+00 1.000110685945684086e+00
-9.825710255652666092e+00 1.000046304227837579e+00
-9.815027095377445221e+00 1.000255808122772372e+00
-9.804343935102224350e+00 1.000427014217242894e+00
-9.793660786002874374e+00 1.000262102163824274e+00
-9.782977625727653503e+00 1.000533045302117507e+00
-9.772294465452432632e+00 1.000128028902553146e+00
-9.761611316353082657e+00 1.000354946837280989e+00
-9.750928156077861786e+00 1.000123502953212951e+00
-9.740244995802640915e+00 1.000198873029357838e+00
-9.729561835527420044e+00 1.000321548711573527e+00
-9.718878686428070068e+00 1.000611123444724582e+00
-9.708195526152849197e+00 1.000340054693428016e+00
-9.697512365877628326e+00 1.000621293902477449e+00
-9.686829216778278351e+00 1.000421708447841729e+00
-9.676146056503057480e+00 1.000616336543871165e+00
-9.665462896227836609e+00 1.000163199682516435e+00
-9.654779747128486633e+00 1.000408226160871994e+00
-9.644096586853265762e+00 1.000217541731866167e+00
-9.633413426578044891e+00 1.000328450470209907e+00
-9.622730277478694916e+00 1.000154324588591992e+00
-9.612047117203474045e+00 1.000502643085940280e+00
-9.601363956928253174e+00 1.000198121369755722e+00
-9.590680807828903198e+00 1.000401168767831139e+00
-9.579997647553682327e+00 1.000214616221183128e+00
-9.569314487278461456e+00 1.000332032698406648e+00
-9.558631327003240585e+00 1.000284927324797124e+00
-9.547948177903890610e+00 1.000486504902747820e+00
-9.537265017628669739e+00 1.000373153412901672e+00
-9.526581857353448868e+00 1.000377211459547722e+00
-9.515898708254098892e+00 1.000190795735987237e+00
-9.505215547978878021e+00 1.000223804577297981e+00
-9.494532387703657150e+00 9.999865089665472828e-01
-9.483849238604307175e+00 1.000123337203354668e+00
-9.473166078329086304e+00 1.000339416161105222e+00
-9.462482918053865433e+00 1.000288326357855029e+00
-9.451799768954515457e+00 1.000416526331785239e+00
-9.441116608679294586e+00 1.000533671482532361e+00
-9.430433448404073715e+00 1.000083315250117399e+00
-9.419750299304723740e+00 1.000229872979721435e+00
-9.409067139029502869e+00 1.000429370445350852e+00
-9.398383978754281998e+00 1.000113462202579573e+00
-9.387700818479061127e+00 1.000417301055018804e+00
-9.377017669379711151e+00 1.000209453279377048e+00
-9.366334509104490280e+00 1.000272739723488291e+00
-9.355651348829269409e+00 1.000320636276907704e+00
-9.344968199729919434e+00 9.999567443984193060e-01
-9.334285039454698563e+00 1.000140151092523633e+00
-9.323601879179477692e+00 1.000040620322737883e+00
-9.312918730080127716e+00 1.000442286823216786e+00
-9.302235569804906845e+00 1.000607153849926378e+00
-9.291552409529685974e+00 1.000304506219753975e+00
-9.280869260430335999e+00 1.000547161332752122e+00
-9.270186100155115128e+00 1.000344777053689072e+00
-9.259502939879894257e+00 1.000543372140463294e+00
-9.248819790780544281e+00 1.000087811014396033e+00
-9.238136630505323410e+00 1.000727926428815584e+00
-9.227453470230102539e+00 1.000429980396059682e+00
-9.216770309954881668e+00 1.000507808335977966e+00
-9.206087160855531693e+00 1.000410007110148713e+00
-9.195404000580310822e+00 1.000175844218925691e+00
-9.184720840305089951e+00 9.999028426494536159e-01
-9.174037691205739975e+00 1.000605863022038466e+00
-9.163354530930519104e+00 1.000333414321274761e+00
-9.152671370655298233e+00 1.000425524480237582e+00
-9.141988221555948257e+00 1.000203655741104702e+00
-9.131305061280727386e+00 1.000503665221251559e+00
-9.120621901005506516e+00 1.000280405913303916e+00
-9.109938751906156540e+00 1.000225441051612263e+00
-9.099255591630935669e+00 1.000554975242265332e+00
-9.088572431355714798e+00 1.000401232078003577e+00
-9.077889282256364822e+00 1.000248890569851667e+00
-9.067206121981143951e+00 1.000660553437443090e+00
-9.056522961705923080e+00 9.999119308764298220e-01
-9.045839801430702209e+00 1.000357800049196388e+00
-9.035156652331352234e+00 1.000292548354043909e+00
-9.024473492056131363e+00 1.000355210137770845e+00
-9.013790331780910492e+00 1.000466656669700916e+00
-9.003107182681560516e+00 9.996587172441518954e-01
-8.992424022406339645e+00 1.000069615148136526e+00
-8.981740862131118774e+00 1.000387588762408297e+00
-8.971057713031768799e+00 9.999256087625427725e-01
-8.960374552756547928e+00 1.000536529533524011e+00
-8.949691392481327057e+00 1.000501914823451521e+00
-8.939008243381977081e+00 1.000294171854564595e+00
-8.928325083106756210e+00 1.000334436854973363e+00
-8.917641922831535339e+00 1.000661142825547856e+00
-8.906958773732185364e+00 1.000264696902993133e+00
-8.896275613456964493e+00 1.000289454296353853e+00
-8.885592453181743622e+00 9.996811699399910101e-01
-8.874909292906522751e+00 1.000335316911075356e+00
-8.864226143807172775e+00 1.000382305063999056e+00
-8.853542983531951904e+00 1.000549862881153329e+00
-8.842859823256731033e+00 9.997913236458184638e-01
-8.832176674157381058e+00 1.000052974997901023e+00
-8.821493513882160187e+00 1.000045739227068076e+00
-8.810810353606939316e+00 1.000373116517037086e+00
-8.800127204507589340e+00 1.000111473460584044e+00
-8.789444044232368469e+00 9.999684721092362283e-01
-8.778760883957147598e+00 1.000112990133301905e+00
-8.768077734857797623e+00 1.000101545961644245e+00
-8.757394574582576752e+00 9.999290102833885419e-01
-8.746711414307355881e+00 1.000211154384231804e+00
-8.736028265208005905e+00 9.997229836935072056e-01
-8.725345104932785034e+00 9.995019506741164017e-01
-8.714661944657564163e+00 9.998559167893593669e-01
-8.703978784382343292e+00 1.000054233915834923e+00
-8.693295635282993317e+00 1.000331111694995556e+00
-8.682612475007772446e+00 1.000415272691338231e+00
-8.671929314732551575e+00 9.997997087376918612e-01
-8.661246165633201599e+00 9.998591199225609349e-01
-8.650563005357980728e+00 1.000229712704601148e+00
-8.639879845082759857e+00 1.000737078256921597e+00
-8.629196695983409882e+00 1.000272886865703148e+00
-8.618513535708189011e+00 1.000093043423087913e+00
-8.607830375432968140e+00 9.999473904225176790e-01
-8.597147226333618164e+00 1.000395663424551218e+00
-8.586464066058397293e+00 1.000371668915014611e+00
-8.575780905783176422e+00 1.000741027140586992e+00
-8.565097756683826447e+00 1.000383640280436692e+00
-8.554414596408605576e+00 1.000364925172051223e+00
-8.543731436133384705e+00 1.000506448540128046e+00
-8.533048275858163834e+00 1.000576291940677764e+00
-8.522365126758813858e+00 9.998723875931125882e-01
-8.511681966483592987e+00 9.999238816783401207e-01
-8.500998806208372116e+00 1.000744732076059185e+00
-8.490315657109022141e+00 9.998693297434670946e-01
-8.479632496833801270e+00 1.000254922584097983e+00
-8.468949336558580399e+00 1.000357389245519091e+00
-8.458266187459230423e+00 1.000322501146805543e+00
-8.447583027184009552e+00 1.000763949702022870e+00
-8.436899866908788681e+00 1.000226065073845483e+00
-8.426216717809438705e+00 1.000662994152216045e+00
-8.415533557534217834e+00 1.000045565935310909e+00
-8.404850397258996964e+00 9.999272071439859744e-01
-8.394167248159646988e+00 1.000227920961010541e+00
-8.383484087884426117e+00 1.000495974567357838e+00
-8.372800927609205246e+00 9.997980396587506924e-01
-8.362117767333984375e+00 1.000047809987467895e+00
-8.351434618234634399e+00 1.000590819380397845e+00
-8.340751457959413528e+00 1.000351497613644058e+00
-8.330068297684192657e+00 9.998126677352758840e-01
-8.319385148584842682e+00 1.000354791447761071e+00
-8.308701988309621811e+00 1.000039943756087846e+00
-8.298018828034400940e+00 1.000536180473363235e+00
-8.287335678935050964e+00 1.000477345480511149e+00
-8.276652518659830093e+00 1.000302616895891727e+00
-8.265969358384609222e+00 1.000277139942643778e+00
-8.255286209285259247e+00 9.999270698452726869e-01
-8.244603049010038376e+00 1.000634466026381286e+00
-8.233919888734817505e+00 1.000572071058729140e+00
-8.223236739635467529e+00 1.000347409189340953e+00
-8.212553579360246658e+00 1.000267345296552701e+00
-8.201870419085025787e+00 1.000075143758567542e+00
-8.191187258809804916e+00 1.000436736093438084e+00
-8.180504109710454941e+00 1.000582883037109072e+00
-8.169820949435234070e+00 1.000457552723064580e+00
-8.159137789160013199e+00 1.000177912897090016e+00
-8.148454640060663223e+00 1.000642428865625044e+00
-8.137771479785442352e+00 1.000511158615050356e+00
-8.127088319510221481e+00 1.000220008934158855e+00
-8.116405170410871506e+00 1.000891483373751445e+00
-8.105722010135650635e+00 1.000583898060571686e+00
-8.095038849860429764e+00 1.000194679102420103e+00
-8.084355700761079788e+00 1.000408877469900260e+00
-8.073672540485858917e+00 1.000522407590345386e+00
-8.062989380210638046e+00 1.000251517109847388e+00
-8.052306231111288071e+00 1.000526175605288337e+00
-8.041623070836067200e+00 1.000386671915029169e+00
-8.030939910560846329e+00 9.998314451021492744e-01
-8.020256750285625458e+00 1.000141226944903927e+00
-8.009573601186275482e+00 1.000798351997322921e+00
-7.998890440911054611e+00 9.999220156976885709e-01
-7.988207280635833740e+00 9.999381006410898998e-01
-7.977524131536483765e+00 1.000116479167988404e+00
-7.966840971261262894e+00 9.998191547070205409e-01
-7.956157810986042023e+00 1.000508719779961364e+00
-7.945474661886692047e+00 1.000615846783944995e+00
-7.934791501611471176e+00 1.000063213062226897e+00
-7.924108341336250305e+00 1.000211336931278616e+00
-7.913425192236900330e+00 9.997126605473598548e-01
-7.902742031961679459e+00 1.000155742983274143e+00
-7.892058871686458588e+00 9.996958801193793764e-01
-7.881375722587108612e+00 1.000437971694029260e+00
-7.870692562311887741e+00 1.000370366769367747e+00
-7.860009402036666870e+00 1.000219869747465351e+00
-7.849326241761445999e+00 9.999354042998497283e-01
-7.838643092662096024e+00 1.000370581062464126e+00
-7.827959932386875153e+00 9.998624664654328642e-01
-7.817276772111654282e+00 1.000148001547116916e+00
-7.806593623012304306e+00 9.999833411300124153e-01
-7.795910462737083435e+00 1.000226747743962585e+00
-7.785227302461862564e+00 1.000186494025755435e+00
-7.774544153362512589e+00 1.000672690937516762e+00
-7.763860993087291718e+00 1.000529525257549235e+00
-7.753177832812070847e+00 1.000280591886335779e+00
-7.742494683712720871e+00 1.000246919914607568e+00
-7.731811523437500000e+00 1.000282805557678012e+00
-7.721128363162279129e+00 9.998463261790481171e-01
-7.710445214062929153e+00 1.000222779754406766e+00
-7.699762053787708282e+00 1.000052035840034437e+00
-7.689078893512487411e+00 1.000180027564014029e+00
-7.678395733237266541e+00 1.000039393646468655e+00
-7.667712584137916565e+00 1.000281636442987621e+00
-7.657029423862695694e+00 1.000311784677844207e+00
-7.646346263587474823e+00 1.000209443432342082e+00
-7.635663114488124847e+00 1.000226942998277302e+00
-7.624979954212903976e+00 9.996900024405650509e-01
-7.614296793937683105e+00 1.000404531928220209e+00
-7.603613644838333130e+00 1.000259166259964916e+00
-7.592930484563112259e+00 9.999449235506432387e-01
-7.582247324287891388e+00 1.000369591199263386e+00
-7.571564175188541412e+00 1.000450392295034074e+00
-7.560881014913320541e+00 1.000054080906175091e+00
-7.550197854638099670e+00 9.999201199770515469e-01
-7.539514705538749695e+00 1.000148736881894651e+00
-7.528831545263528824e+00 9.996947629490283704e-01
-7.518148384988307953e+00 9.999123726064035322e-01
-7.507465224713087082e+00 9.999723179200928902e-01
-7.496782075613737106e+00 1.000190962559771579e+00
-7.486098915338516235e+00 1.000104489663192320e+00
-7.475415755063295364e+00 1.000153102310223030e+00
-7.464732605963945389e+00 1.000459355441932763e+00
-7.454049445688724518e+00 1.000052024133568196e+00
-7.443366285413503647e+00 9.999101563922555558e-01
-7.432683136314153671e+00 1.000047273105488133e+00
-7.421999976038932800e+00 9.997202043629492829e-01
-7.411316815763711929e+00 9.998469643331968637e-01
-7.400633666664361954e+00 1.000173582430744057e+00
-7.389950506389141083e+00 9.998342837017050178e-01
-7.379267346113920212e+00 1.000165346325763593e+00
-7.368584197014570236e+00 1.000165861702893677e+00
-7.357901036739349365e+00 9.997402243831196023e-01
-7.347217876464128494e+00 1.000114422926856372e+00
-7.336534716188907623e+00 9.997100133128601351e-01
-7.325851567089557648e+00 1.000121906852927678e+00
-7.315168406814336777e+00 9.997911979216431710e-01
-7.304485246539115906e+00 1.000042789234743212e+00
-7.293802097439765930e+00 1.000114003205839985e+00
-7.283118937164545059e+00 9.998976990113245256e-01
-7.272435776889324188e+00 9.998807876715718468e-01
-7.261752627789974213e+00 1.000004608517084170e+00
-7.251069467514753342e+00 1.000146215693428209e+00
-7.240386307239532471e+00 1.000049539122440212e+00
-7.229703158140182495e+00 9.999732537265491050e-01
-7.219019997864961624e+00 9.995628357607585501e-01
-7.208336837589740753e+00 1.000228527616625840e+00
-7.197653688490390778e+00 1.000127834031539598e+00
-7.186970528215169907e+00 1.000085494357947580e+00
-7.176287367939949036e+00 9.997957462384927663e-01
-7.165604207664728165e+00 1.000141628057384269e+00
-7.154921058565378189e+00 9.999021013603766050e-01
-7.144237898290157318e+00 9.998361889883405906e-01
-7.133554738014936447e+00 9.998687116472450009e-01
-7.122871588915586472e+00 9.995694973741550138e-01
-7.112188428640365601e+00 9.998947461999357911e-01
-7.101505268365144730e+00 1.000288162447159124e+00
-7.090822119265794754e+00 9.997544180164136263e-01
-7.080138958990573883e+00 1.000069136795266544e+00
-7.069455798715353012e+00 1.000076305130085164e+00
-7.058772649616003036e+00 1.000221107179309232e+00
-7.048089489340782166e+00 9.997746202747079813e-01
-7.037406329065561295e+00 9.997896790776792386e-01
-7.026723179966211319e+00 1.000072246083479444e+00
-7.016040019690990448e+00 9.996490385127974054e-01
-7.005356859415769577e+00 9.999626621309999353e-01
-6.994673699140548706e+00 1.000121944183240075e+00
-6.983990550041198730e+00 9.998377492684797918e-01
-6.973307389765977859e+00 9.996484828513082510e-01
-6.962624229490756989e+00 1.000561646080257105e+00
-6.951941080391407013e+00 9.999566389966109137e-01
-6.941257920116186142e+00 9.997977702577902637e-01
-6.930574759840965271e+00 1.000362528372142457e+00
-6.919891610741615295e+00 1.000021147928600085e+00
-6.909208450466394424e+00 9.999845705570044041e-01
-6.898525290191173553e+00 1.000362049025468769e+00
-6.887842141091823578e+00 9.997601723227212966e-01
-6.877158980816602707e+00 9.997695101293462283e-01
-6.866475820541381836e+00 1.000162955231042705e+00
-6.855792671442031860e+00 9.999834802549580903e-01
-6.845109511166810989e+00 9.999062258731150621e-01
-6.834426350891590118e+00 1.000035168853049106e+00
-6.823743190616369247e+00 9.995040986864878185e-01
-6.813060041517019272e+00 1.000143274257660142e+00
-6.802376881241798401e+00 1.000031473089665779e+00
-6.791693720966577530e+00 9.998722177736666383e-01
-6.781010571867227554e+00 9.997811996735574969e-01
-6.770327411592006683e+00 1.000229057811030442e+00
-6.759644251316785812e+00 9.998956668689695793e-01
-6.748961102217435837e+00 9.997107210241648056e-01
-6.738277941942214966e+00 9.998723519019346861e-01
-6.727594781666994095e+00 9.999908591484868436e-01
-6.716911632567644119e+00 9.996981010578315230e-01
-6.706228472292423248e+00 1.000078587002243946e+00
-6.695545312017202377e+00 1.000197993880990843e+00
-6.684862162917852402e+00 9.998054474620216014e-01
-6.674179002642631531e+00 1.000576514656071447e+00
-6.663495842367410660e+00 9.999642393741242641e-01
-6.652812682092189789e+00 1.000509184587218714e+00
-6.642129532992839813e+00 9.999105845031889261e-01
-6.631446372717618942e+00 9.998961577277677426e-01
-6.620763212442398071e+00 9.998375902914272695e-01
-6.610080063343048096e+00 1.000120489036127935e+00
-6.599396903067827225e+00 1.000504705600880229e+00
-6.588713742792606354e+00 9.994360603577092661e-01
-6.578030593693256378e+00 1.000001022959295938e+00
-6.567347433418035507e+00 9.997858544143846116e-01
-6.556664273142814636e+00 9.999917366446822165e-01
-6.545981124043464661e+00 1.000308960007027181e+00
-6.535297963768243790e+00 9.997413979663711814e-01
-6.524614803493022919e+00 9.995870274771497810e-01
-6.513931654393672943e+00 9.997109390675752438e-01
-6.503248494118452072e+00 9.998728114001530498e-01
-6.492565333843231201e+00 9.996141091605124096e-01
-6.481882173568010330e+00 9.996442988683245101e-01
-6.471199024468660355e+00 9.997215531316504533e-01
-6.460515864193439484e+00 1.000050225938800441e+00
-6.449832703918218613e+00 9.997992380195043216e-01
-6.439149554818868637e+00 9.994755229156062626e-01
-6.428466394543647766e+00 9.998360311089061758e-01
-6.417783234268426895e+00 1.000094375076408415e+00
-6.407100085169076920e+00 9.996973518397137548e-01
-6.396416924893856049e+00 1.000016682369047283e+00
-6.385733764618635178e+00 9.999310572164367139e-01
-6.375050615519285202e+00 9.996076550643748782e-01
-6.364367455244064331e+00 1.000178813072771788e+00
-6.353684294968843460e+00 9.997389290965346120e-01
-6.343001145869493484e+00 9.999503552797635031e-01
-6.332317985594272614e+00 9.997096762334251041e-01
-6.321634825319051743e+00 9.997569504197675316e-01
-6.310951665043830872e+00 9.996183354068710614e-01
-6.300268515944480896e+00 9.998134081945665441e-01
-6.289585355669260025e+00 9.995213626115301286e-01
-6.278902195394039154e+00 9.998902304215881998e-01
-6.268219046294689178e+00 9.999690620491078485e-01
-6.257535886019468307e+00 9.999384601937527650e-01
-6.246852725744247437e+00 9.999720082646875730e-01
-6.236169576644897461e+00 9.997483113002076927e-01
-6.225486416369676590e+00 9.998522722830722742e-01
-6.214803256094455719e+00 9.998088393222595016e-01
-6.204120106995105743e+00 9.997741868632444850e-01
-6.193436946719884872e+00 1.000104509955090704e+00
-6.182753786444664001e+00 9.999143162017299913e-01
-6.172070637345314026e+00 9.998988241931591192e-01
-6.161387477070093155e+00 1.000062564828266387e+00
-6.150704316794872284e+00 9.999909954343939589e-01
-6.140021156519651413e+00 9.992260015057127243e-01
-6.129338007420301437e+00 9.998337455917578609e-01
-6.118654847145080566e+00 1.000101657320670911e+00
-6.107971686869859695e+00 9.999063971104904525e-01
-6.097288537770509720e+00 9.996922900225373443e-01
-6.086605377495288849e+00 1.000231176855190807e+00
-6.075922217220067978e+00 1.000023488782885384e+00
-6.065239068120718002e+00 9.993410036987313561e-01
-6.054555907845497131e+00 9.998177710592101031e-01
-6.043872747570276260e+00 1.000035727621988002e+00
-6.033189598470926285e+00 9.999543335817007161e-01
-6.022506438195705414e+00 9.998847044825437402e-01
-6.011823277920484543e+00 1.000260505089118679e+00
-6.001140128821134567e+00 1.000161025063820874e+00
-5.990456968545913696e+00 9.999087237700309272e-01
-5.979773808270692825e+00 9.996181461938421497e-01
-5.969090647995471954e+00 9.998068677387378367e-01
-5.958407498896121979e+00 1.000179160619444119e+00
-5.947724338620901108e+00 1.000230582192562556e+00
-5.937041178345680237e+00 9.999463128978508530e-01
-5.926358029246330261e+00 1.000441127400879315e+00
-5.915674868971109390e+00 9.999879002631657521e-01
-5.904991708695888519e+00 1.000201036464917426e+00
-5.894308559596538544e+00 1.000466851041534211e+00
-5.883625399321317673e+00 1.000454676670351928e+00
-5.872942239046096802e+00 9.997979427223168125e-01
-5.862259089946746826e+00 9.997913690247814955e-01
-5.851575929671525955e+00 1.000160360804164261e+00
-5.840892769396305084e+00 9.998583323729237637e-01
-5.830209620296955109e+00 1.000182471246262361e+00
-5.819526460021734238e+00 9.998672556847312265e-01
-5.808843299746513367e+00 1.000211957167156163e+00
-5.798160139471292496e+00 1.000017940896411606e+00
-5.787476990371942520e+00 9.998700298214849846e-01
-5.776793830096721649e+00 9.998570547210916537e-01
-5.766110669821500778e+00 9.997309737803710128e-01
-5.755427520722150803e+00 9.993089710486606769e-01
-5.744744360446929932e+00 9.999681650499969710e-01
-5.734061200171709061e+00 1.000056770981085918e+00
-5.723378051072359085e+00 1.000290400162924032e+00
-5.712694890797138214e+00 9.996641324498433123e-01
-5.702011730521917343e+00 9.997946388614181723e-01
-5.691328581422567368e+00 1.000083283737548845e+00
-5.680645421147346497e+00 1.000487596291205650e+00
-5.669962260872125626e+00 9.996277919602153395e-01
-5.659279111772775650e+00 9.999191527962704162e-01
-5.648595951497554779e+00 1.000194820608839574e+00
-5.637912791222333908e+00 1.000042232127511532e+00
-5.627229630947113037e+00 1.000037437053938216e+00
-5.616546481847763062e+00 9.997979886097855262e-01
-5.605863321572542191e+00 9.995852023444968815e-01
-5.595180161297321320e+00 1.000127788695998721e+00
-5.584497012197971344e+00 9.999794521072675746e-01
-5.573813851922750473e+00 1.000220639706209669e+00
-5.563130691647529602e+00 1.000322316785984711e+00
-5.552447542548179626e+00 1.000116803833725143e+00
-5.541764382272958755e+00 9.997553163599398607e-01
-5.531081221997737885e+00 1.000003936691254536e+00
-5.520398072898387909e+00 1.000140563572247787e+00
-5.509714912623167038e+00 1.000434825232767055e+00
-5.499031752347946167e+00 1.000336994214494846e+00
-5.488348603248596191e+00 9.999734160738779076e-01
-5.477665442973375320e+00 9.997788407347305562e-01
-5.466982282698154449e+00 1.000136761618565240e+00
-5.456299122422933578e+00 1.000354671825069985e+00
-5.445615973323583603e+00 9.999015534400754746e-01
-5.434932813048362732e+00 9.994776211078096884e-01
-5.424249652773141861e+00 9.996870984368163571e-01
-5.413566503673791885e+00 1.000109097315118101e+00
-5.402883343398571014e+00 9.999915652465021232e-01
-5.392200183123350143e+00 1.000108598674657623e+00
-5.381517034024000168e+00 9.998926557871830045e-01
-5.370833873748779297e+00 1.000244738846426618e+00
-5.360150713473558426e+00 9.998948762502914978e-01
-5.349467564374208450e+00 9.999616102553912089e-01
-5.338784404098987579e+00 1.000149922260352930e+00
-5.328101243823766708e+00 1.000182837046801776e+00
-5.317418094724416733e+00 1.000060145790630406e+00
-5.306734934449195862e+00 9.996947330570522539e-01
-5.296051774173974991e+00 1.000195220892377224e+00
-5.285368613898754120e+00 1.000212282568452071e+00
-5.274685464799404144e+00 1.000361478940944515e+00
-5.264002304524183273e+00 9.992500253112706066e-01
-5.253319144248962402e+00 9.996073888326066914e-01
-5.242635995149612427e+00 9.998675714524056790e-01
-5.231952834874391556e+00 9.995163790278807081e-01
-5.221269674599170685e+00 9.994454496564424417e-01
-5.210586525499820709e+00 9.997833510210063501e-01
-5.199903365224599838e+00 9.995277852233146465e-01
-5.189220204949378967e+00 9.994829920153887048e-01
-5.178537055850028992e+00 1.000038856603957305e+00
-5.167853895574808121e+00 9.999839556671925589e-01
-5.157170735299587250e+00 9.996241590684251666e-01
-5.146487586200237274e+00 9.996434979302744050e-01
-5.135804425925016403e+00 9.997942864279395492e-01
-5.125121265649795532e+00 9.997090284537533122e-01
-5.114438105374574661e+00 9.999256478624268807e-01
-5.103754956275224686e+00 9.997452428891693277e-01
-5.093071796000003815e+00 9.996193462802128726e-01
-5.082388635724782944e+00 9.997097816671971504e-01
-5.071705486625432968e+00 9.999023117695602370e-01
-5.061022326350212097e+00 9.996703279297574074e-01
-5.050339166074991226e+00 9.999886255760679354e-01
-5.039656016975641251e+00 9.999668305610257546e-01
-5.028972856700420380e+00 1.000011799196593110e+00
-5.018289696425199509e+00 9.994659319699089606e-01
-5.007606547325849533e+00 9.997427258151078133e-01
-4.996923387050628662e+00 9.999889883423608294e-01
-4.986240226775407791e+00 9.997483307947107045e-01
-4.975557077676057816e+00 9.997597409985182759e-01
-4.964873917400836945e+00 9.999054714637969354e-01
-4.954190757125616074e+00 9.999962420612403813e-01
-4.943507596850395203e+00 9.999317172414687871e-01
-4.932824447751045227e+00 9.999303747080713345e-01
-4.922141287475824356e+00 9.999157145365312749e-01
-4.911458127200603485e+00 1.000307183951343992e+00
-4.900774978101253510e+00 1.000004756008719964e+00
-4.890091817826032639e+00 9.999400730464136355e-01
-4.879408657550811768e+00 9.998474069315500534e-01
-4.868725508451461792e+00 9.997393704368014999e-01
-4.858042348176240921e+00 9.994332413507365231e-01
-4.847359187901020050e+00 9.993063272494479010e-01
-4.836676038801670074e+00 9.997315967768439782e-01
-4.825992878526449203e+00 9.996010772365968577e-01
-4.815309718251228333e+00 1.000128469686512034e+00
-4.804626569151878357e+00 9.997313896499328001e-01
-4.793943408876657486e+00 1.000035045890336205e+00
-4.783260248601436615e+00 9.997777413195167995e-01
-4.772577088326215744e+00 1.000001113285734489e+00
-4.761893939226865768e+00 1.000047074214919673e+00
-4.751210778951644897e+00 1.000032983668767139e+00
-4.740527618676424026e+00 9.997089055331821461e-01
-4.729844469577074051e+00 9.998496745822484932e-01
-4.719161309301853180e+00 9.992941070138032789e-01
-4.708478149026632309e+00 9.993890947437663597e-01
-4.697794999927282333e+00 9.995022569802085588e-01
-4.687111839652061462e+00 9.995090999216362793e-01
-4.676428679376840591e+00 9.995582387576714689e-01
-4.665745530277490616e+00 9.997093253726312412e-01
-4.655062370002269745e+00 1.000204789229353741e+00
-4.644379209727048874e+00 1.000123775147346850e+00
-4.633696060627698898e+00 9.996614767556930570e-01
-4.623012900352478027e+00 1.000007544142401894e+00
-4.612329740077257156e+00 9.996778985954298813e-01
-4.601646579802036285e+00 9.999695448534445807e-01
-4.590963430702686310e+00 9.999303680111061299e-01
-4.580280270427465439e+00 9.999557178219129483e-01
-4.569597110152244568e+00 9.998491824962119079e-01
-4.558913961052894592e+00 9.999701911348095607e-01
-4.548230800777673721e+00 9.999549090719122013e-01
-4.537547640502452850e+00 1.000279479690409534e+00
-4.526864491403102875e+00 9.999427830586785637e-01
-4.516181331127882004e+00 9.997646334695768910e-01
-4.505498170852661133e+00 9.995255753739783477e-01
-4.494815021753311157e+00 9.998893702147043649e-01
-4.484131861478090286e+00 9.994849479982135243e-01
-4.473448701202869415e+00 9.998000551447078221e-01
-4.462765552103519440e+00 1.000211128368965419e+00
-4.452082391828298569e+00 9.995515818215524595e-01
-4.441399231553077698e+00 1.000191034269885870e+00
-4.430716071277856827e+00 9.999904997475692614e-01
-4.420032922178506851e+00 1.000054493242696463e+00
-4.409349761903285980e+00 9.996814856174993658e-01
-4.398666601628065109e+00 9.998403090257463877e-01
-4.387983452528715134e+00 9.993814225750552449e-01
-4.377300292253494263e+00 9.995776278504887591e-01
-4.366617131978273392e+00 9.998475036165925811e-01
-4.355933982878923416e+00 9.999815255421130589e-01
-4.345250822603702545e+00 9.998699231808249044e-01
-4.334567662328481674e+00 9.993327650417038743e-01
-4.323884513229131699e+00 1.000060253229379192e+00
-4.313201352953910828e+00 9.999715673200061383e-01
-4.302518192678689957e+00 9.997790038105988097e-01
-4.291835043579339981e+00 9.999077062390767656e-01
-4.281151883304119110e+00 9.996609039920530959e-01
-4.270468723028898239e+00 1.000186521020600905e+00
-4.259785562753677368e+00 9.994717055372678294e-01
-4.249102413654327393e+00 9.999833124089803071e-01
-4.238419253379106522e+00 1.000218462171871936e+00
-4.227736093103885651e+00 1.000006996358786093e+00
-4.217052944004535675e+00 9.998993643744350512e-01
-4.206369783729314804e+00 9.996393855081752156e-01
-4.195686623454093933e+00 9.996873220964151985e-01
-4.185003474354743958e+00 9.994549217094647053e-01
-4.174320314079523087e+00 9.997372094911566309e-01
-4.163637153804302216e+00 1.000257845733017126e+00
-4.152954004704952240e+00 9.998524392947250039e-01
-4.142270844429731369e+00 9.998346303020070325e-01
-4.131587684154510498e+00 9.994983452250972844e-01
-4.120904535055160522e+00 1.000368903410673083e+00
-4.110221374779939651e+00 9.999151226526887815e-01
-4.099538214504718781e+00 9.998003860163257039e-01
-4.088855054229497910e+00 9.999332356216773521e-01
-4.078171905130147934e+00 1.000188327151873890e+00
-4.067488744854927063e+00 9.995723596161323332e-01
-4.056805584579706192e+00 9.996844059547654870e-01
-4.046122435480356216e+00 9.994821835737646154e-01
-4.035439275205135345e+00 9.997347312644352391e-01
-4.024756114929914474e+00 9.998177450168369562e-01
-4.014072965830564499e+00 9.995026823768642377e-01
-4.003389805555343628e+00 9.993521458297233151e-01
-3.992706645280122757e+00 9.996192483711946464e-01
-3.982023496180772781e+00 9.997933377111590802e-01
-3.971340335905551910e+00 1.000254718362371786e+00
-3.960657175630331039e+00 9.997627764910321790e-01
-3.949974026530981064e+00 9.994670783296469851e-01
-3.939290866255760193e+00 9.996019977527241807e-01
-3.928607705980539322e+00 9.997580757587094524e-01
-3.917924545705318451e+00 9.997501045956638244e-01
-3.907241396605968475e+00 1.000052038506817675e+00
-3.896558236330747604e+00 9.998326031810863546e-01
-3.885875076055526733e+00 9.997215686716508509e-01
-3.875191926956176758e+00 9.998843404387138811e-01
-3.864508766680955887e+00 9.999177442758941936e-01
-3.853825606405735016e+00 9.999710071306201487e-01
-3.843142457306385040e+00 9.999533432142083678e-01
-3.832459297031164169e+00 9.998902622707833698e-01
-3.821776136755943298e+00 1.000157385698733137e+00
-3.811092987656593323e+00 1.000223742457640563e+00
-3.800409827381372452e+00 1.000212859343323490e+00
-3.789726667106151581e+00 9.998418085440471392e-01
-3.779043518006801605e+00 9.996424067037528172e-01
-3.768360357731580734e+00 9.997291599024018538e-01
-3.757677197456359863e+00 9.999389076330537085e-01
-3.746994037181138992e+00 1.000224722036222369e+00
-3.736310888081789017e+00 9.994387221030384127e-01
-3.725627727806568146e+00 9.992944687186221531e-01
-3.714944567531347275e+00 9.997228095788011082e-01
-3.704261418431997299e+00 1.000112170540371714e+00
-3.693578258156776428e+00 1.000050944225606475e+00
-3.682895097881555557e+00 1.000034036130990955e+00
-3.672211948782205582e+00 1.000079619233495309e+00
-3.661528788506984711e+00 9.999599747466945132e-01
-3.650845628231763840e+00 9.997604823640624527e-01
-3.640162479132413864e+00 9.999362800895723602e-01
-3.629479318857192993e+00 9.997749966758613382e-01
-3.618796158581972122e+00 9.998353984156406193e-01
-3.608113009482622147e+00 9.996496794142024633e-01
-3.597429849207401276e+00 1.000221183613880793e+00
-3.586746688932180405e+00 1.000076707576487367e+00
-3.576063528656959534e+00 1.000140814281789803e+00
-3.565380379557609558e+00 1.000080330181858157e+00
-3.554697219282388687e+00 9.998613415691671724e-01
-3.544014059007167816e+00 9.995055683380306144e-01
-3.533330909907817841e+00 9.994735689455188643e-01
-3.522647749632596970e+00 9.998388123941464034e-01
-3.511964589357376099e+00 1.000063474842220357e+00
-3.501281440258026123e+00 9.990858448655955959e-01
-3.490598279982805252e+00 9.996142312250464457e-01
-3.479915119707584381e+00 9.994546929699036353e-01
-3.469231970608234406e+00 9.999184876676396883e-01
-3.458548810333013535e+00 9.999491779629701149e-01
-3.447865650057792664e+00 9.995724446304818933e-01
-3.437182500958442688e+00 9.997897200215360991e-01
-3.426499340683221817e+00 9.992844333391129874e-01
-3.415816180408000946e+00 9.996408585641338718e-01
-3.405133020132780075e+00 9.997889953230798543e-01
-3.394449871033430099e+00 9.994518105794553131e-01
-3.383766710758209229e+00 9.994641603569501820e-01
-3.373083550482988358e+00 9.998473904835840642e-01
-3.362400401383638382e+00 9.995017145344333720e-01
-3.351717241108417511e+00 1.000015729697467215e+00
-3.341034080833196640e+00 9.997885992431482238e-01
-3.330350931733846664e+00 9.997788022292503074e-01
-3.319667771458625793e+00 9.997247457640704438e-01
-3.308984611183404922e+00 9.998723174897506949e-01
-3.298301462084054947e+00 9.996060639252736246e-01
-3.287618301808834076e+00 9.997707384195771985e-01
-3.276935141533613205e+00 9.999075123746878901e-01
-3.266251992434263229e+00 9.999047943116159409e-01
-3.255568832159042358e+00 1.000050391691849727e+00
-3.244885671883821487e+00 9.997643867848825527e-01
-3.234202511608600616e+00 9.999889412506028918e-01
-3.223519362509250641e+00 1.000391649589498444e+00
-3.212836202234029770e+00 1.000111642360149267e+00
-3.202153041958808899e+00 1.000021626231165639e+00
-3.191469892859458923e+00 9.999270686136233488e-01
-3.180786732584238052e+00 1.000255853463849487e+00
-3.170103572309017181e+00 9.994038107462008824e-01
-3.159420423209667206e+00 9.995121903555099774e-01
-3.148737262934446335e+00 9.995584605550065227e-01
-3.138054102659225464e+00 9.997854465997338957e-01
-3.127370953559875488e+00 9.996654760893823877e-01
-3.116687793284654617e+00 9.998730160082089924e-01
-3.106004633009433746e+00 9.997737581251638916e-01
-3.095321483910083771e+00 9.995471343879939186e-01
-3.084638323634862900e+00 9.995228976565568857e-01
-3.073955163359642029e+00 1.000187211596818671e+00
-3.063272003084421158e+00 1.000159469196350459e+00
-3.052588853985071182e+00 9.995225002524237290e-01
-3.041905693709850311e+00 9.996026711752170613e-01
-3.031222533434629440e+00 9.999755924069152480e-01
-3.020539384335279465e+00 9.998898405219632801e-01
-3.009856224060058594e+00 9.997944119167552213e-01
-2.999173063784837723e+00 1.000022879263942954e+00
-2.988489914685487747e+00 9.999400582188711084e-01
-2.977806754410266876e+00 9.994787626730075036e-01
-2.967123594135046005e+00 9.995799104847354899e-01
-2.956440445035696030e+00 1.000033930304537133e+00
-2.945757284760475159e+00 1.000187674007747995e+00
-2.935074124485254288e+00 1.000041470417923462e+00
-2.924390975385904312e+00 1.000186222590786267e+00
-2.913707815110683441e+00 9.999887975446954957e-01
-2.903024654835462570e+00 9.996199011967292769e-01
-2.892341494560241699e+00 9.998964267879488776e-01
-2.881658345460891724e+00 9.999826455377902601e-01
-2.870975185185670853e+00 9.994780654446312473e-01
-2.860292024910449982e+00 9.997090995725874674e-01
-2.849608875811100006e+00 9.994572311165895728e-01
-2.838925715535879135e+00 9.998667851778274551e-01
-2.828242555260658264e+00 1.000051524714183460e+00
-2.817559406161308289e+00 9.996239524491554729e-01
-2.806876245886087418e+00 9.997775869508483959e-01
-2.796193085610866547e+00 9.996891939387284598e-01
-2.785509936511516571e+00 9.997797120248778091e-01
-2.774826776236295700e+00 9.992668937058986067e-01
-2.764143615961074829e+00 9.996735220883395945e-01
-2.753460466861724854e+00 9.995063118581607453e-01
-2.742777306586503983e+00 9.996403560636478725e-01
-2.732094146311283112e+00 9.995990306385241775e-01
-2.721410986036062241e+00 9.997078156011226513e-01
-2.710727836936712265e+00 9.999507052883074287e-01
-2.700044676661491394e+00 9.996349462678617570e-01
-2.689361516386270523e+00 9.996106094024260758e-01
-2.678678367286920547e+00 9.996212613331119101e-01
-2.667995207011699677e+00 9.997746224774735069e-01
-2.657312046736478806e+00 9.992067111876001828e-01
-2.646628897637128830e+00 9.993458901870436728e-01
-2.635945737361907959e+00 9.997022916320108532e-01
-2.625262577086687088e+00 9.999364185753955026e-01
-2.614579427987337112e+00 1.000012154807284892e+00
-2.603896267712116241e+00 9.995297610706104230e-01
-2.593213107436895370e+00 9.994675827176379146e-01
-2.582529958337545395e+00 9.993416020927494703e-01
-2.571846798062324524e+00 9.992065943219777813e-01
-2.561163637787103653e+00 9.995751470841053310e-01
-2.550480477511882782e+00 9.993421253939877014e-01
-2.539797328412532806e+00 9.998282995064280421e-01
-2.529114168137311935e+00 9.994823592296919745e-01
-2.518431007862091064e+00 9.997576632974203292e-01
-2.507747858762741089e+00 9.999314265761868326e-01
-2.497064698487520218e+00 9.993238128478924009e-01
-2.486381538212299347e+00 9.999493659039403459e-01
-2.475698389112949371e+00 9.997133490452356774e-01
-2.465015228837728500e+00 9.995341343986057225e-01
-2.454332068562507629e+00 9.997668090103635219e-01
-2.443648919463157654e+00 9.995583382584920518e-01
-2.432965759187936783e+00 9.991571599496422706e-01
-2.422282598912715912e+00 9.995249744451969454e-01
-2.411599449813365936e+00 9.995445442529008462e-01
-2.400916289538145065e+00 1.000246483161573607e+00
-2.390233129262924194e+00 9.993862378925234546e-01
-2.379549968987703323e+00 9.997250703119946458e-01
-2.368866819888353348e+00 9.996383655039280391e-01
-2.358183659613132477e+00 9.991168691656810985e-01
-2.347500499337911606e+00 9.997614264495178205e-01
-2.336817350238561630e+00 9.998536771885028207e-01
-2.326134189963340759e+00 1.000128626951936273e+00
-2.315451029688119888e+00 9.993768083741481068e-01
-2.304767880588769913e+00 9.992734857913536661e-01
-2.294084720313549042e+00 9.994336251336078947e-01
-2.283401560038328171e+00 9.995891864922616943e-01
-2.272718410938978195e+00 9.997756958219788936e-01
-2.262035250663757324e+00 1.000074911897710583e+00
-2.251352090388536453e+00 9.997263337694910490e-01
-2.240668941289186478e+00 9.997119101085271131e-01
-2.229985781013965607e+00 9.994923994130062717e-01
-2.219302620738744736e+00 9.993865383136396607e-01
-2.208619460463523865e+00 9.994351131137952926e-01
-2.197936311364173889e+00 9.999641268861637622e-01
-2.187253151088953018e+00 9.998097887278415419e-01
-2.176569990813732147e+00 1.000145970274275653e+00
-2.165886841714382172e+00 1.000049518586445974e+00
-2.155203681439161301e+00 9.994430241682975558e-01
-2.144520521163940430e+00 9.995922354182308345e-01
-2.133837372064590454e+00 9.999461476209846600e-01
-2.123154211789369583e+00 1.000010576590633748e+00
-2.112471051514148712e+00 9.998071232195145930e-01
-2.101787902414798737e+00 9.996232440892465210e-01
-2.091104742139577866e+00 1.000149045273340365e+00
-2.080421581864356995e+00 9.997826494599478808e-01
-2.069738432765007019e+00 9.999297460484894984e-01
-2.059055272489786148e+00 9.998144144224192509e-01
-2.048372112214565277e+00 1.000293638347701020e+00
-2.037688951939344406e+00 9.994120479877759422e-01
-2.027005802839994431e+00 9.998691412849600724e-01
-2.016322642564773560e+00 9.999826614735987107e-01
-2.005639482289552689e+00 9.999871241795121879e-01
-1.994956333190202713e+00 9.996139867297207937e-01
-1.984273172914981842e+00 9.997416719375217253e-01
-1.973590012639760971e+00 9.996883019521473068e-01
-1.962906863540410995e+00 9.997469260385782874e-01
-1.952223703265190125e+00 1.000210152159425325e+00
-1.941540542989969254e+00 9.996535303606591816e-01
-1.930857393890619278e+00 9.996778772733054819e-01
-1.920174233615398407e+00 9.996836838184371965e-01
-1.909491073340177536e+00 9.994524772121868850e-01
-1.898807924240827560e+00 9.995773439394571858e-01
-1.888124763965606689e+00 9.994925756302569519e-01
-1.877441603690385818e+00 9.996864948614219148e-01
-1.866758443415164948e+00 9.995525192932906977e-01
-1.856075294315814972e+00 9.995688051386339978e-01
-1.845392134040594101e+00 9.997965936057093828e-01
-1.834708973765373230e+00 9.997202978715764576e-01
-1.824025824666023254e+00 9.999442652383230268e-01
-1.813342664390802383e+00 9.995654924236099248e-01
-1.802659504115581512e+00 1.000234152598334036e+00
-1.791976355016231537e+00 1.000026884444478625e+00
-1.781293194741010666e+00 9.994501691913901809e-01
-1.770610034465789795e+00 9.998158541019875889e-01
-1.759926885366439819e+00 9.996327359279844060e-01
-1.749243725091218948e+00 9.999024013653382559e-01
-1.738560564815998077e+00 1.000089156778463106e+00
-1.727877415716648102e+00 1.000083176308228294e+00
-1.717194255441427231e+00 9.998709082484272814e-01
-1.706511095166206360e+00 9.995188737976733462e-01
-1.695827934890985489e+00 1.000159634948651899e+00
-1.685144785791635513e+00 9.995647027856524591e-01
-1.674461625516414642e+00 9.998673794067824971e-01
-1.663778465241193771e+00 9.998073759509530367e-01
-1.653095316141843796e+00 9.999323513122759799e-01
-1.642412155866622925e+00 1.000086291876085109e+00
-1.631728995591402054e+00 9.996864029399326057e-01
-1.621045846492052078e+00 1.000083199670582790e+00
-1.610362686216831207e+00 1.000105206061678853e+00
-1.599679525941610336e+00 9.999891067965577252e-01
-1.588996376842260361e+00 9.997147917123276883e-01
-1.578313216567039490e+00 1.000024931482431656e+00
-1.567630056291818619e+00 1.000061011583578185e+00
-1.556946907192468643e+00 9.996897315521560134e-01
-1.546263746917247772e+00 9.994159022224159417e-01
-1.535580586642026901e+00 9.996867815713302852e-01
-1.524897426366806030e+00 9.993751001043544857e-01
-1.514214277267456055e+00 9.998582511520648364e-01
-1.503531116992235184e+00 9.999590413295713631e-01
-1.492847956717014313e+00 9.996872812105304096e-01
-1.482164807617664337e+00 9.995926663241220256e-01
-1.471481647342443466e+00 1.000162356370568606e+00
-1.460798487067222595e+00 1.000108812912488654e+00
-1.450115337967872620e+00 9.995016871423070270e-01
-1.439432177692651749e+00 9.997936345347785414e-01
-1.428749017417430878e+00 9.994474680268389255e-01
-1.418065868318080902e+00 9.987802096668969565e-01
-1.407382708042860031e+00 9.988356374233924306e-01
-1.396699547767639160e+00 9.981718935939184467e-01
-1.386016398668289185e+00 9.979956807849991174e-01
-1.375333238393068314e+00 9.979748941277684082e-01
-1.364650078117847443e+00 9.975415945032884979e-01
-1.353966917842626572e+00 9.967237661993839648e-01
-1.343283768743276596e+00 9.959551468863662160e-01
-1.332600608468055725e+00 9.961101540121422016e-01
-1.321917448192834854e+00 9.954438930067907032e-01
-1.311234299093484879e+00 9.946365892100429429e-01
-1.300551138818264008e+00 9.945717458254353938e-01
-1.289867978543043137e+00 9.937610720598101244e-01
-1.279184829443693161e+00 9.936772537523638205e-01
-1.268501669168472290e+00 9.927374613106388912e-01
-1.257818508893251419e+00 9.920335139986387052e-01
-1.247135359793901443e+00 9.914113733450903299e-01
-1.236452199518680573e+00 9.908784907953730459e-01
-1.225769039243459702e+00 9.900878727457302908e-01
-1.215085890144109726e+00 9.896817238711727027e-01
-1.204402729868888855e+00 9.893277126470549909e-01
-1.193719569593667984e+00 9.886571603390510443e-01
-1.183036409318447113e+00 9.879650166880167284e-01
-1.172353260219097137e+00 9.876075131514688854e-01
-1.161670099943876266e+00 9.875213540635062737e-01
-1.150986939668655396e+00 9.867264733205606264e-01
-1.140303790569305420e+00 9.868468675789852096e-01
-1.129620630294084549e+00 9.857298067835394972e-01
-1.118937470018863678e+00 9.862880822769131139e-01
-1.108254320919513702e+00 9.858569771409365634e-01
-1.097571160644292831e+00 9.861326635691298748e-01
-1.086888000369071960e+00 9.854321313406313454e-01
-1.076204851269721985e+00 9.854932797585845838e-01
-1.065521690994501114e+00 9.853373404652108203e-01
-1.054838530719280243e+00 9.856380773447094290e-01
-1.044155381619930267e+00 9.852868140453630019e-01
-1.033472221344709396e+00 9.851114104684970396e-01
-1.022789061069488525e+00 9.854046162497575034e-01
-1.012105900794267654e+00 9.849419724078510852e-01
-1.001422751694917679e+00 9.851777003789997655e-01
-9.907395914196968079e-01 9.852512022863340047e-01
-9.800564311444759369e-01 9.849405829989164030e-01
-9.693732820451259613e-01 9.853986292469320007e-01
-9.586901217699050903e-01 9.848389351096776823e-01
-9.480069614946842194e-01 9.851824850183293902e-01
-9.373238123953342438e-01 9.851655917471923152e-01
-9.266406521201133728e-01 9.850537669286654197e-01
-9.159574918448925018e-01 9.844307398367106998e-01
-9.052743427455425262e-01 9.848706008475927032e-01
-8.945911824703216553e-01 9.846261676911836069e-01
-8.839080221951007843e-01 9.845009295746450784e-01
-8.732248730957508087e-01 9.853940669241501027e-01
-8.625417128205299377e-01 9.846952074884659512e-01
-8.518585525453090668e-01 9.849237521220406411e-01
-8.411753922700881958e-01 9.848355366374602626e-01
-8.304922431707382202e-01 9.845544583250052106e-01
-8.198090828955173492e-01 9.845401561650306554e-01
-8.091259226202964783e-01 9.846720539758274660e-01
-7.984427735209465027e-01 9.841531857513272641e-01
-7.877596132457256317e-01 9.842091562367459856e-01
-7.770764529705047607e-01 9.849942501470375644e-01
-7.663933038711547852e-01 9.845379080459594201e-01
-7.557101435959339142e-01 9.841815507061156820e-01
-7.450269833207130432e-01 9.841943055247307504e-01
-7.343438342213630676e-01 9.842127448641104781e-01
-7.236606739461421967e-01 9.841688359220175375e-01
-7.129775136709213257e-01 9.842424467653280162e-01
-7.022943645715713501e-01 9.837707185970764323e-01
-6.916112042963504791e-01 9.843426218844297804e-01
-6.809280440211296082e-01 9.842573268078875781e-01
-6.702448837459087372e-01 9.841851177205555024e-01
-6.595617346465587616e-01 9.839712031723660823e-01
-6.488785743713378906e-01 9.839544856698158037e-01
-6.381954140961170197e-01 9.838879513389608977e-01
-6.275122649967670441e-01 9.843588958316369375e-01
-6.168291047215461731e-01 9.841183212947556269e-01
-6.061459444463253021e-01 9.839508951148644433e-01
-5.954627953469753265e-01 9.838769070706251396e-01
-5.847796350717544556e-01 9.838551699390533090e-01
-5.740964747965335846e-01 9.841499380202152203e-01
-5.634133256971836090e-01 9.840218955281339053e-01
-5.527301654219627380e-01 9.840928678036396926e-01
-5.420470051467418671e-01 9.840356461268862098e-01
-5.313638560473918915e-01 9.840606101477117340e-01
-5.206806957721710205e-01 9.842292057552080031e-01
-5.099975354969501495e-01 9.838505911230832623e-01
-4.993143752217292786e-01 9.835057034058003467e-01
-4.886312261223793030e-01 9.835052907156822677e-01
-4.779480658471584320e-01 9.839741959650374348e-01
-4.672649055719375610e-01 9.836843343922345717e-01
-4.565817564725875854e-01 9.837217044088056861e-01
-4.458985961973667145e-01 9.838631838951021891e-01
-4.352154359221458435e-01 9.836361107573274865e-01
-4.245322868227958679e-01 9.835716851677132055e-01
-4.138491265475749969e-01 9.832547119289725135e-01
-4.031659662723541260e-01 9.836578189255581472e-01
-3.924828171730041504e-01 9.842051747533894224e-01
-3.817996568977832794e-01 9.839552798035932080e-01
-3.711164966225624084e-01 9.835972331303378668e-01
-3.604333475232124329e-01 9.835997946880221665e-01
-3.497501872479915619e-01 9.839687520755066030e-01
-3.390670269727706909e-01 9.838071676803845644e-01
-3.283838666975498199e-01 9.831661552854257247e-01
-3.177007175981998444e-01 9.836793800752893224e-01
-3.070175573229789734e-01 9.835933832399528232e-01
-2.963343970477581024e-01 9.836241533769350953e-01
-2.856512479484081268e-01 9.832996854632130024e-01
-2.749680876731872559e-01 9.839273540886809277e-01
-2.642849273979663849e-01 9.837763444952554170e-01
-2.536017782986164093e-01 9.838794168754105840e-01
-2.429186180233955383e-01 9.840615146996729568e-01
-2.322354577481746674e-01 9.833919898242703406e-01
-2.215523086488246918e-01 9.836168502375407519e-01
-2.108691483736038208e-01 9.837765813704779649e-01
-2.001859880983829498e-01 9.837664788287885376e-01
-1.895028389990329742e-01 9.832877133594282171e-01
-1.788196787238121033e-01 9.835671947605181265e-01
-1.681365184485912323e-01 9.834307753461729584e-01
-1.574533581733703613e-01 9.835869496703264492e-01
-1.467702090740203857e-01 9.837866271268809193e-01
-1.360870487987995148e-01 9.839639576952956546e-01
-1.254038885235786438e-01 9.833009598556119446e-01
-1.147207394242286682e-01 9.832168644228298504e-01
-1.040375791490077972e-01 9.836483282714933996e-01
-9.335441887378692627e-02 9.834737027602894477e-01
-8.267126977443695068e-02 9.837133742347849985e-01
-7.198810949921607971e-02 9.831006292093864563e-01
-6.130494922399520874e-02 9.836965591996712499e-01
-5.062180012464523315e-02 9.831920241632069457e-01
-3.993863984942436218e-02 9.833873046930078354e-01
-2.925547957420349121e-02 9.837482565244062283e-01
-1.857233047485351562e-02 9.836943569781438912e-01
-7.889170199632644653e-03 9.838644737102129056e-01
2.793990075588226318e-03 9.835147718534639205e-01
1.347715035080909729e-02 9.835325318043602882e-01
2.416029945015907288e-02 9.833935201830442674e-01
3.484345972537994385e-02 9.834349887718417671e-01
4.552662000060081482e-02 9.836842589631944467e-01
5.620976909995079041e-02 9.834527017746327315e-01
6.689292937517166138e-02 9.834716022663801960e-01
7.757608965039253235e-02 9.840567512549833751e-01
8.825923874974250793e-02 9.833256261071914306e-01
9.894239902496337891e-02 9.835735114826418268e-01
1.096255593001842499e-01 9.838982810729972606e-01
1.203087083995342255e-01 9.835710442322744829e-01
1.309918686747550964e-01 9.834904074755526082e-01
1.416750289499759674e-01 9.839798446148867450e-01
1.523581780493259430e-01 9.838477568774437465e-01
1.630413383245468140e-01 9.840935285134286836e-01
1.737244985997676849e-01 9.837273734191804841e-01
1.844076588749885559e-01 9.840252857839212330e-01
1.950908079743385315e-01 9.833164374815301922e-01
2.057739682495594025e-01 9.834396874623786422e-01
2.164571285247802734e-01 9.834339826325940725e-01
2.271402776241302490e-01 9.837974130014794927e-01
2.378234378993511200e-01 9.833873064487610449e-01
2.485065981745719910e-01 9.839943357593231577e-01
2.591897472739219666e-01 9.840406060341887473e-01
2.698729075491428375e-01 9.839212554837896141e-01
2.805560678243637085e-01 9.834081829239118555e-01
2.912392169237136841e-01 9.835404351712314641e-01
3.019223771989345551e-01 9.832072765026559358e-01
3.126055374741554260e-01 9.836630591323073380e-01
3.232886865735054016e-01 9.836518119019482809e-01
3.339718468487262726e-01 9.838808721436764770e-01
3.446550071239471436e-01 9.834109391038013959e-01
3.553381673991680145e-01 9.837651214290596968e-01
3.660213164985179901e-01 9.839227090958617694e-01
3.767044767737388611e-01 9.841461574142044144e-01
3.873876370489597321e-01 9.836883987851637867e-01
3.980707861483097076e-01 9.834328087453138023e-01
4.087539464235305786e-01 9.840779419738252543e-01
4.194371066987514496e-01 9.841168149599094361e-01
4.301202557981014252e-01 9.834309396911208312e-01
4.408034160733222961e-01 9.833939390097946598e-01
4.514865763485431671e-01 9.837888377585272126e-01
4.621697254478931427e-01 9.836530624117982846e-01
4.728528857231140137e-01 9.841373119977623318e-01
4.835360459983348846e-01 9.839282477955360040e-01
4.942191950976848602e-01 9.837769257542714474e-01
5.049023553729057312e-01 9.841589691233100234e-01
5.155855156481266022e-01 9.843203785372740544e-01
5.262686759233474731e-01 9.840759900041491370e-01
5.369518250226974487e-01 9.839189474564064009e-01
5.476349852979183197e-01 9.836639620160858577e-01
5.583181455731391907e-01 9.843046960679294743e-01
5.690012946724891663e-01 9.832841269991128286e-01
5.796844549477100372e-01 9.838415193287196603e-01
5.903676152229309082e-01 9.843659473161366913e-01
6.010507643222808838e-01 9.836279255470848915e-01
6.117339245975017548e-01 9.838412237337221811e-01
6.224170848727226257e-01 9.842477324520372273e-01
6.331002339720726013e-01 9.840170956138838410e-01
6.437833942472934723e-01 9.840630090917051875e-01
6.544665545225143433e-01 9.837563284233284966e-01
6.651497036218643188e-01 9.841501440308345616e-01
6.758328638970851898e-01 9.841276072897556793e-01
6.865160241723060608e-01 9.842089059292715714e-01
6.971991844475269318e-01 9.839570750208452843e-01
7.078823335468769073e-01 9.841668536308928461e-01
7.185654938220977783e-01 9.837230797580762687e-01
7.292486540973186493e-01 9.841950161065706748e-01
7.399318031966686249e-01 9.839109885686639911e-01
7.506149634718894958e-01 9.845263341226669906e-01
7.612981237471103668e-01 9.843686928843511375e-01
7.719812728464603424e-01 9.842237673473678283e-01
7.826644331216812134e-01 9.841246796749536507e-01
7.933475933969020844e-01 9.843047938755258297e-01
8.040307424962520599e-01 9.844800960141624202e-01
8.147139027714729309e-01 9.840852772922524805e-01
8.253970630466938019e-01 9.845347638005875757e-01
8.360802121460437775e-01 9.845737964806690057e-01
8.467633724212646484e-01 9.843355130727117208e-01
8.574465326964855194e-01 9.850147433037509392e-01
8.681296929717063904e-01 9.847308496318882831e-01
8.788128420710563660e-01 9.846046819468073918e-01
8.894960023462772369e-01 9.849466438099021559e-01
9.001791626214981079e-01 9.850470425459176838e-01
9.108623117208480835e-01 9.846411989073738935e-01
9.215454719960689545e-01 9.843595489036834900e-01
9.322286322712898254e-01 9.847032219187387136e-01
9.429117813706398010e-01 9.847604426544612766e-01
9.535949416458606720e-01 9.847377572947905167e-01
9.642781019210815430e-01 9.850059703629311381e-01
9.749612510204315186e-01 9.853003707844829595e-01
9.856444112956523895e-01 9.847229847378891066e-01
9.963275715708732605e-01 9.847479772004397169e-01
1.007010720670223236e+00 9.852844140342523760e-01
1.017693880945444107e+00 9.855865731475877967e-01
1.028377041220664978e+00 9.853319447318223956e-01
1.039060201495885849e+00 9.850110638768541094e-01
1.049743350595235825e+00 9.853805231509836782e-01
1.060426510870456696e+00 9.852360323038368284e-01
1.071109671145677567e+00 9.849721777641605724e-01
1.081792820245027542e+00 9.856431255912342371e-01
1.092475980520248413e+00 9.851838702590807184e-01
1.103159140795469284e+00 9.853332751872523332e-01
1.113842289894819260e+00 9.858218634051195695e-01
1.124525450170040131e+00 9.858626965141451537e-01
1.135208610445261002e+00 9.860549811126869679e-01
1.145891759544610977e+00 9.865070500644638196e-01
1.156574919819831848e+00 9.868251661423990129e-01
1.167258080095052719e+00 9.871498949496603226e-01
1.177941229194402695e+00 9.878809985664886995e-01
1.188624389469623566e+00 9.885984931372497897e-01
1.199307549744844437e+00 9.889728027941291355e-01
1.209990710020065308e+00 9.891290558363193819e-01
1.220673859119415283e+00 9.904414414114429688e-01
1.231357019394636154e+00 9.902721600228214793e-01
1.242040179669857025e+00 9.912841358571730099e-01
1.252723328769207001e+00 9.920326931765409695e-01
1.263406489044427872e+00 9.924082898357073912e-01
1.274089649319648743e+00 9.927553871701403354e-01
1.284772798418998718e+00 9.937246331626723439e-01
1.295455958694219589e+00 9.942220649622551809e-01
1.306139118969440460e+00 9.947029867497563238e-01
1.316822268068790436e+00 9.954087720624514857e-01
1.327505428344011307e+00 9.960083915994362158e-01
1.338188588619232178e+00 9.959960200366183569e-01
1.348871737718582153e+00 9.966237967877354942e-01
1.359554897993803024e+00 9.969252302869521243e-01
1.370238058269023895e+00 9.973873327972150316e-01
1.380921218544244766e+00 9.978855832507540491e-01
1.391604367643594742e+00 9.979679956433079591e-01
1.402287527918815613e+00 9.987779152798141880e-01
1.412970688194036484e+00 9.986901133609810133e-01
1.423653837293386459e+00 9.990592810589691286e-01
1.434336997568607330e+00 9.994751024215726698e-01
1.445020157843828201e+00 9.998019678794168863e-01
1.455703306943178177e+00 9.996627734999481429e-01
1.466386467218399048e+00 9.995482486498077357e-01
1.477069627493619919e+00 1.000189590716656252e+00
1.487752776592969894e+00 1.000079930622049806e+00
1.498435936868190765e+00 1.000185475652054956e+00
1.509119097143411636e+00 9.995475306665528858e-01
1.519802246242761612e+00 9.997407187831384157e-01
1.530485406517982483e+00 9.999044991860900344e-01
1.541168566793203354e+00 9.997797202344047562e-01
1.551851727068424225e+00 9.997990005274809411e-01
1.562534876167774200e+00 9.996283056216598295e-01
1.573218036442995071e+00 9.995491082732970156e-01
1.583901196718215942e+00 1.000022672428866333e+00
1.594584345817565918e+00 9.994371893773040805e-01
1.605267506092786789e+00 1.000008916709862028e+00
1.615950666368007660e+00 9.997456812595943987e-01
1.626633815467357635e+00 9.997596564765905969e-01
1.637316975742578506e+00 9.996156571789328593e-01
1.648000136017799377e+00 9.992866989242503717e-01
1.658683285117149353e+00 9.997660429018977446e-01
1.669366445392370224e+00 9.995224101644533121e-01
1.680049605667591095e+00 1.000320617959113978e+00
1.690732754766941071e+00 9.998909850895609797e-01
1.701415915042161942e+00 9.994333042867366013e-01
1.712099075317382812e+00 1.000010147219867918e+00
1.722782235592603683e+00 1.000354617215386543e+00
1.733465384691953659e+00 1.000504438833147436e+00
1.744148544967174530e+00 1.000008558819342586e+00
1.754831705242395401e+00 1.000033433401715133e+00
1.765514854341745377e+00 9.997439573805462221e-01
1.776198014616966248e+00 9.994355786824760113e-01
1.786881174892187119e+00 9.998758288912178438e-01
1.797564323991537094e+00 9.995925676089100209e-01
1.808247484266757965e+00 9.995782610993197981e-01
1.818930644541978836e+00 1.000227937484502450e+00
1.829613793641328812e+00 9.999984186479004000e-01
1.840296953916549683e+00 1.000028457745671284e+00
1.850980114191770554e+00 9.999152286189773031e-01
1.861663263291120529e+00 1.000202226716807363e+00
1.872346423566341400e+00 1.000082564855073741e+00
1.883029583841562271e+00 1.000237050848564735e+00
1.893712744116783142e+00 1.000211956259571267e+00
1.904395893216133118e+00 9.997820390694344139e-01
1.915079053491353989e+00 1.000243478215078863e+00
1.925762213766574860e+00 1.000207298029077707e+00
1.936445362865924835e+00 9.998419185081848237e-01
1.947128523141145706e+00 9.997655943863368311e-01
1.957811683416366577e+00 1.000138857409076154e+00
1.968494832515716553e+00 1.000422757924720463e+00
1.979177992790937424e+00 1.000199730729566916e+00
1.989861153066158295e+00 9.998716827250999639e-01
2.000544302165508270e+00 1.000089075845852937e+00
2.011227462440729141e+00 9.995981289229861622e-01
2.021910622715950012e+00 9.998139485031567464e-01
2.032593771815299988e+00 9.998082398355070399e-01
2.043276932090520859e+00 9.998009271067060943e-01
2.053960092365741730e+00 9.999561394101210698e-01
2.064643252640962601e+00 9.997863682560366172e-01
2.075326401740312576e+00 1.000081132020987251e+00
2.086009562015533447e+00 9.999249535793168775e-01
2.096692722290754318e+00 1.000037192657483587e+00
2.107375871390104294e+00 9.997931457186006732e-01
2.118059031665325165e+00 9.996482053290531855e-01
2.128742191940546036e+00 1.000153417843781201e+00
2.139425341039896011e+00 9.999139773705468803e-01
2.150108501315116882e+00 9.997932046192002931e-01
2.160791661590337753e+00 9.998010548082890692e-01
2.171474810689687729e+00 9.994109392763197430e-01
2.182157970964908600e+00 9.995154460704767097e-01
2.192841131240129471e+00 1.000056590068269857e+00
2.203524280339479446e+00 9.993285718835118736e-01
2.214207440614700317e+00 9.999423975118799657e-01
2.224890600889921188e+00 9.999244087788585755e-01
2.235573761165142059e+00 9.999025641411148912e-01
2.246256910264492035e+00 9.999638168046108833e-01
2.256940070539712906e+00 9.998245322124978962e-01
2.267623230814933777e+00 9.997712412527173242e-01
2.278306379914283752e+00 9.997288020340192594e-01
2.288989540189504623e+00 9.998112427327677798e-01
2.299672700464725494e+00 1.000046262679270326e+00
2.310355849564075470e+00 1.000245129171694725e+00
2.321039009839296341e+00 1.000093966404382417e+00
2.331722170114517212e+00 1.000050420272851515e+00
2.342405319213867188e+00 1.000015319846957462e+00
2.353088479489088058e+00 9.994763847365366605e-01
2.363771639764308929e+00 1.000414592709577999e+00
2.374454788863658905e+00 9.998684812188455284e-01
2.385137949138879776e+00 9.999195215510625623e-01
2.395821109414100647e+00 9.997815996535891481e-01
2.406504269689321518e+00 1.000007706975026611e+00
2.417187418788671494e+00 1.000010120441199524e+00
2.427870579063892365e+00 1.000060457026971550e+00
2.438553739339113235e+00 1.000167687308481934e+00
2.449236888438463211e+00 1.000013058879701155e+00
2.459920048713684082e+00 1.000127390687653772e+00
2.470603208988904953e+00 9.999255446926041957e-01
2.481286358088254929e+00 9.999061259777564104e-01
2.491969518363475800e+00 9.998786317127512646e-01
2.502652678638696671e+00 9.999183437036723854e-01
2.513335827738046646e+00 9.999991692216646522e-01
2.524018988013267517e+00 1.000101412702261161e+00
2.534702148288488388e+00 9.999665735715870252e-01
2.545385297387838364e+00 1.000156671205183256e+00
2.556068457663059235e+00 9.999103009731473701e-01
2.566751617938280106e+00 1.000114391878030862e+00
2.577434778213500977e+00 9.997729213272571469e-01
2.588117927312850952e+00 1.000208665659343854e+00
2.598801087588071823e+00 9.997918151269867826e-01
2.609484247863292694e+00 9.999787038779996973e-01
2.620167396962642670e+00 1.000125195249576437e+00
2.630850557237863541e+00 9.999488868687503862e-01
2.641533717513084412e+00 1.000056508092076468e+00
2.652216866612434387e+00 1.000119606896482827e+00
2.662900026887655258e+00 1.000181602115639778e+00
2.673583187162876129e+00 9.998394973212045844e-01
2.684266336262226105e+00 9.998133060686502649e-01
2.694949496537446976e+00 1.000145582042778036e+00
2.705632656812667847e+00 9.999268511880722299e-01
2.716315805912017822e+00 9.998323008154423874e-01
2.726998966187238693e+00 9.995601089033931963e-01
2.737682126462459564e+00 1.000322090212200976e+00
2.748365286737680435e+00 9.996406684715536395e-01
2.759048435837030411e+00 9.998737760356971593e-01
2.769731596112251282e+00 9.997122041756110189e-01
2.780414756387472153e+00 9.999092120144069673e-01
2.791097905486822128e+00 1.000277464207864897e+00
2.801781065762042999e+00 1.000213801266079505e+00
2.812464226037263870e+00 9.995931745820563208e-01
2.823147375136613846e+00 9.996478608494607787e-01
2.833830535411834717e+00 9.999822119913225338e-01
2.844513695687055588e+00 1.000047941271946073e+00
2.855196844786405563e+00 1.000088069870262331e+00
2.865880005061626434e+00 9.999560400172683439e-01
2.876563165336847305e+00 9.999763529406031637e-01
2.887246314436197281e+00 9.999801109896707674e-01
2.897929474711418152e+00 1.000152621646756002e+00
2.908612634986639023e+00 1.000584914971284656e+00
2.919295795261859894e+00 1.000480978686155709e+00
2.929978944361209869e+00 1.000272748703533221e+00
2.940662104636430740e+00 9.998919503553613808e-01
2.951345264911651611e+00 1.000283780080468921e+00
2.962028414011001587e+00 9.996495342072441170e-01
2.972711574286222458e+00 9.999879687631532121e-01
2.983394734561443329e+00 1.000213132742441724e+00
2.994077883660793304e+00 1.000018372389594123e+00
3.004761043936014175e+00 1.000014781228316663e+00
3.015444204211235046e+00 9.999505017873752122e-01
3.026127353310585022e+00 9.996708070694801940e-01
3.036810513585805893e+00 9.998709233682361308e-01
3.047493673861026764e+00 1.000023344074252085e+00
3.058176822960376740e+00 9.999928334671286390e-01
3.068859983235597610e+00 9.994231483004493155e-01
3.079543143510818481e+00 1.000185532389227250e+00
3.090226303786039352e+00 1.000294621749959534e+00
3.100909452885389328e+00 1.000002530524461752e+00
3.111592613160610199e+00 9.999981939443342016e-01
3.122275773435831070e+00 9.996341121191667511e-01
3.132958922535181046e+00 9.997351817726873868e-01
3.143642082810401917e+00 9.999347988884403904e-01
3.154325243085622787e+00 9.998372280953925495e-01
3.165008392184972763e+00 9.998340043193538751e-01
3.175691552460193634e+00 9.999525694928537156e-01
3.186374712735414505e+00 9.995850437337022720e-01
3.197057861834764481e+00 9.998344397709215681e-01
3.207741022109985352e+00 9.997595744837944887e-01
3.218424182385206223e+00 9.998162783060479120e-01
3.229107331484556198e+00 9.997281859957873884e-01
3.239790491759777069e+00 9.997301880748861169e-01
3.250473652034997940e+00 9.997554297660441458e-01
3.261156812310218811e+00 1.000225635526319268e+00
3.271839961409568787e+00 1.000365073177040820e+00
3.282523121684789658e+00 9.995481989984474902e-01
3.293206281960010529e+00 9.998317200418265216e-01
3.303889431059360504e+00 9.999942305885367588e-01
3.314572591334581375e+00 1.000191017912139380e+00
3.325255751609802246e+00 9.997809491413317540e-01
3.335938900709152222e+00 9.997878252992249415e-01
3.346622060984373093e+00 9.997124539844897129e-01
3.357305221259593964e+00 1.000009675195159931e+00
3.367988370358943939e+00 9.996996121881412956e-01
3.378671530634164810e+00 1.000310731285747767e+00
3.389354690909385681e+00 9.999148749356738808e-01
3.400037840008735657e+00 9.996118807837024445e-01
3.410721000283956528e+00 9.998807800867801632e-01
3.421404160559177399e+00 1.000032462843856607e+00
3.432087320834398270e+00 1.000048699027184629e+00
3.442770469933748245e+00 9.998479524900931725e-01
3.453453630208969116e+00 1.000136795475606633e+00
3.464136790484189987e+00 1.000127549003778205e+00
3.474819939583539963e+00 9.997744783392611412e-01
3.485503099858760834e+00 9.997631250009648696e-01
3.496186260133981705e+00 9.999248931600356327e-01
3.506869409233331680e+00 1.000126149293963707e+00
3.517552569508552551e+00 1.000047296995455692e+00
3.528235729783773422e+00 1.000036485655580121e+00
3.538918878883123398e+00 1.000090994475124839e+00
3.549602039158344269e+00 1.000264807170660353e+00
3.560285199433565140e+00 1.000126773399371283e+00
3.570968348532915115e+00 1.000249031524618637e+00
3.581651508808135986e+00 9.999675308394827544e-01
3.592334669083356857e+00 9.999769293485356592e-01
3.603017829358577728e+00 9.998175234120619814e-01
3.613700978457927704e+00 9.997582778021358862e-01
3.624384138733148575e+00 9.999715861388112081e-01
3.635067299008369446e+00 1.000453362124291923e+00
3.645750448107719421e+00 9.997785944309941497e-01
3.656433608382940292e+00 9.999416318482213795e-01
3.667116768658161163e+00 9.997846960600087485e-01
3.677799917757511139e+00 9.998969168195556145e-01
3.688483078032732010e+00 1.000210590647885089e+00
3.699166238307952881e+00 1.000061494134163009e+00
3.709849387407302856e+00 9.995672295444288924e-01
3.720532547682523727e+00 9.998041271347389847e-01
3.731215707957744598e+00 9.999590071233676047e-01
3.741898857057094574e+00 9.998923057818869253e-01
3.752582017332315445e+00 1.000046398374590861e+00
3.763265177607536316e+00 9.998672912819506209e-01
3.773948337882757187e+00 9.996111986750029210e-01
3.784631486982107162e+00 9.999478015458604929e-01
3.795314647257328033e+00 9.996923819772675079e-01
3.805997807532548904e+00 1.000109021306996526e+00
3.816680956631898880e+00 9.996136208283349367e-01
3.827364116907119751e+00 9.997161151742455232e-01
3.838047277182340622e+00 9.998083211438318907e-01
3.848730426281690598e+00 9.998251302152499909e-01
3.859413586556911469e+00 9.996820268586656955e-01
3.870096746832132339e+00 1.000605979569258341e+00
3.880779895931482315e+00 9.998513121837354634e-01
3.891463056206703186e+00 9.999628215053835145e-01
3.902146216481924057e+00 9.999884461299860527e-01
3.912829365581274033e+00 9.995855757378259154e-01
3.923512525856494904e+00 1.000419164213317336e+00
3.934195686131715775e+00 1.000065544456054667e+00
3.944878846406936646e+00 9.998025643238915849e-01
3.955561995506286621e+00 9.994200034114204545e-01
3.966245155781507492e+00 9.996342888368632273e-01
3.976928316056728363e+00 1.000151449480456867e+00
3.987611465156078339e+00 9.997363582486757938e-01
3.998294625431299210e+00 9.998429536772519555e-01
4.008977785706520081e+00 9.996094885600232960e-01
4.019660934805870056e+00 1.000030531893693064e+00
4.030344095081090927e+00 9.998725481825428973e-01
4.041027255356311798e+00 1.000295164242355428e+00
4.051710404455661774e+00 1.000231364211851881e+00
4.062393564730882645e+00 1.000420280105122073e+00
4.073076725006103516e+00 9.998690560568399555e-01
4.083759874105453491e+00 1.000216337559836077e+00
4.094443034380674362e+00 9.999924915585558516e-01
4.105126194655895233e+00 9.994549736281580499e-01
4.115809354931116104e+00 1.000131990006833282e+00
4.126492504030466080e+00 1.000083175996858253e+00
4.137175664305686951e+00 1.000001602912879539e+00
4.147858824580907822e+00 1.000269601607371328e+00
4.158541973680257797e+00 9.994972596136278975e-01
4.169225133955478668e+00 9.998423140781887986e-01
4.179908294230699539e+00 1.000498021260562087e+00
4.190591443330049515e+00 1.000118915066369185e+00
4.201274603605270386e+00 9.999340006710881745e-01
4.211957763880491257e+00 1.000051467074531963e+00
4.222640912979841232e+00 9.999547992057217227e-01
4.233324073255062103e+00 9.999578584620039123e-01
4.244007233530282974e+00 9.999316410641000408e-01
4.254690382629632950e+00 1.000116159267885552e+00
4.265373542904853821e+00 9.996811842016115612e-01
4.276056703180074692e+00 1.000020344755532697e+00
4.286739863455295563e+00 1.000120975615698127e+00
4.297423012554645538e+00 1.000199534319482053e+00
4.308106172829866409e+00 1.000119451955160610e+00
4.318789333105087280e+00 1.000448987786499044e+00
4.329472482204437256e+00 1.000040788972788031e+00
4.340155642479658127e+00 1.000193387271276935e+00
4.350838802754878998e+00 9.998270644600710799e-01
4.361521951854228973e+00 9.995775291384585426e-01
4.372205112129449844e+00 1.000101209099497179e+00
4.382888272404670715e+00 1.000023143856988872e+00
4.393571421504020691e+00 9.998201559221456813e-01
4.404254581779241562e+00 9.997438661950791561e-01
4.414937742054462433e+00 9.996278113944077059e-01
4.425620891153812408e+00 1.000368490401141175e+00
4.436304051429033279e+00 1.000216808509974964e+00
4.446987211704254150e+00 1.000282816285734233e+00
4.457670371979475021e+00 9.999719553894358404e-01
4.468353521078824997e+00 9.999685094936262564e-01
4.479036681354045868e+00 1.000063740361829323e+00
4.489719841629266739e+00 1.000022906661008237e+00
4.500402990728616714e+00 9.999539622898225844e-01
4.511086151003837585e+00 9.997059237771818152e-01
4.521769311279058456e+00 1.000275168991709984e+00
4.532452460378408432e+00 9.997342494373939736e-01
4.543135620653629303e+00 1.000034520921431413e+00
4.553818780928850174e+00 1.000233735315704919e+00
4.564501930028200150e+00 9.997174070293155523e-01
4.575185090303421021e+00 1.000356984117995784e+00
4.585868250578641891e+00 1.000094429357245573e+00
4.596551399677991867e+00 1.000109543511457533e+00
4.607234559953212738e+00 9.996488664197821228e-01
4.617917720228433609e+00 9.996825882872409919e-01
4.628600880503654480e+00 1.000076600278165584e+00
4.639284029603004456e+00 1.000468925733204451e+00
4.649967189878225327e+00 9.996509928816269541e-01
4.660650350153446198e+00 1.000088905783687032e+00
4.671333499252796173e+00 9.996672243560197346e-01
4.682016659528017044e+00 9.999914887109919714e-01
4.692699819803237915e+00 1.000154890699431087e+00
4.703382968902587891e+00 1.000057729711116838e+00
4.714066129177808762e+00 1.000012308834079100e+00
4.724749289453029633e+00 1.000325588934507071e+00
4.735432438552379608e+00 9.998788340912939665e-01
4.746115598827600479e+00 1.000293409887602181e+00
4.756798759102821350e+00 9.997112507877747856e-01
4.767481908202171326e+00 1.000123207743917497e+00
4.778165068477392197e+00 1.000049601355144757e+00
4.788848228752613068e+00 9.998232972001425134e-01
4.799531389027833939e+00 1.000292182547563469e+00
4.810214538127183914e+00 1.000066913703080429e+00
4.820897698402404785e+00 1.000804030872448180e+00
4.831580858677625656e+00 1.000012566422115112e+00
4.842264007776975632e+00 9.997312910925909568e-01
4.852947168052196503e+00 9.997603155248111495e-01
4.863630328327417374e+00 9.999037954395575412e-01
4.874313477426767349e+00 1.000142668898290621e+00
4.884996637701988220e+00 9.998757668749518324e-01
4.895679797977209091e+00 1.000206812492669961e+00
4.906362947076559067e+00 9.998923226247317109e-01
4.917046107351779938e+00 1.000287159796505287e+00
4.927729267627000809e+00 1.000039995504082402e+00
4.938412416726350784e+00 1.000112275723668009e+00
4.949095577001571655e+00 1.000529331285753054e+00
4.959778737276792526e+00 1.000340759872116569e+00
4.970461897552013397e+00 9.999819262139783005e-01
4.981145046651363373e+00 1.000088713613169089e+00
4.991828206926584244e+00 9.999470967721130199e-01
5.002511367201805115e+00 9.996817978083661904e-01
5.013194516301155090e+00 9.994849041520733612e-01
5.023877676576375961e+00 1.000219812878673453e+00
5.034560836851596832e+00 9.998923583793214442e-01
5.045243985950946808e+00 1.000249015555017218e+00
5.055927146226167679e+00 1.000145855687182284e+00
5.066610306501388550e+00 1.000243759883831629e+00
5.077293455600738525e+00 9.999608860687534406e-01
5.087976615875959396e+00 1.000292513533100447e+00
5.098659776151180267e+00 1.000024359491574755e+00
5.109342925250530243e+00 9.998638842250563430e-01
5.120026085525751114e+00 9.996919881112529271e-01
5.130709245800971985e+00 1.000530415565525910e+00
5.141392406076192856e+00 1.000101193227294738e+00
5.152075555175542831e+00 1.000336016359208546e+00
5.162758715450763702e+00 9.999341486297331771e-01
5.173441875725984573e+00 1.000510789806083656e+00
5.184125024825334549e+00 1.000335661595719516e+00
5.194808185100555420e+00 1.000232065807962201e+00
5.205491345375776291e+00 9.997662180689546041e-01
5.216174494475126266e+00 1.000425973225824050e+00
5.226857654750347137e+00 9.998211644350585292e-01
5.237540815025568008e+00 9.997145553377734251e-01
5.248223964124917984e+00 9.996147159238101265e-01
5.258907124400138855e+00 1.000132889097860911e+00
5.269590284675359726e+00 1.000499454458587456e+00
5.280273433774709702e+00 1.000101187161621441e+00
5.290956594049930573e+00 9.999615209469497890e-01
5.301639754325151443e+00 1.000049112902568149e+00
5.312322914600372314e+00 1.000428080578763090e+00
5.323006063699722290e+00 1.000137735112899051e+00
5.333689223974943161e+00 9.999481656943501884e-01
5.344372384250164032e+00 9.998774089424662392e-01
5.355055533349514008e+00 1.000075541599871221e+00
5.365738693624734879e+00 1.000158869788822402e+00
5.376421853899955750e+00 9.997312632120568532e-01
5.387105002999305725e+00 9.999883833226759222e-01
5.397788163274526596e+00 1.000210684530811855e+00
5.408471323549747467e+00 9.998880712758054790e-01
5.419154472649097443e+00 9.999899327068106913e-01
5.429837632924318314e+00 1.000081445966794824e+00
5.440520793199539185e+00 1.000267946652318551e+00
5.451203942298889160e+00 1.000094543842440453e+00
5.461887102574110031e+00 9.995395099825921115e-01
5.472570262849330902e+00 1.000341204812379203e+00
5.483253423124551773e+00 1.000038556135369738e+00
5.493936572223901749e+00 1.000293912779214756e+00
5.504619732499122620e+00 9.997016048308945413e-01
5.515302892774343491e+00 1.000377988823443864e+00
5.525986041873693466e+00 1.000539839084770621e+00
5.536669202148914337e+00 1.000215458482977215e+00
5.547352362424135208e+00 1.000019724093292872e+00
5.558035511523485184e+00 1.000030120182656690e+00
5.568718671798706055e+00 9.999148079142202716e-01
5.579401832073926926e+00 1.000256764222594796e+00
5.590084981173276901e+00 1.000211121226753264e+00
5.600768141448497772e+00 9.998396341057439463e-01
5.611451301723718643e+00 1.000197935850391184e+00
5.622134450823068619e+00 9.999271842021549839e-01
5.632817611098289490e+00 1.000226604956193421e+00
5.643500771373510361e+00 9.998426180898207782e-01
5.654183931648731232e+00 9.996565537717332361e-01
5.664867080748081207e+00 1.000716937556296315e+00
5.675550241023302078e+00 9.996660864857843665e-01
5.686233401298522949e+00 9.995230387028823937e-01
5.696916550397872925e+00 9.998968737567250908e-01
5.707599710673093796e+00 9.995570681222200049e-01
5.718282870948314667e+00 1.000401564309374880e+00
5.728966020047664642e+00 1.000128743995867708e+00
5.739649180322885513e+00 9.997462337790065101e-01
5.750332340598106384e+00 1.000411871925685814e+00
5.761015489697456360e+00 9.998790695231610792e-01
5.771698649972677231e+00 9.994990480318544090e-01
5.782381810247898102e+00 1.000188130686031851e+00
5.793064959347248077e+00 9.999574698919438953e-01
5.803748119622468948e+00 1.000257564753895156e+00
5.814431279897689819e+00 1.000185281450795438e+00
5.825114440172910690e+00 9.997435031276377115e-01
5.835797589272260666e+00 1.000391134782786517e+00
5.846480749547481537e+00 1.000103898601587327e+00
5.857163909822702408e+00 9.999010457086988657e-01
5.867847058922052383e+00 1.000142475179003343e+00
5.878530219197273254e+00 9.997100979620149319e-01
5.889213379472494125e+00 1.000263413344659069e+00
5.899896528571844101e+00 1.000263573500806968e+00
5.910579688847064972e+00 1.000001415985904529e+00
5.921262849122285843e+00 9.997577624954739894e-01
5.931945998221635818e+00 9.998694264281332567e-01
5.942629158496856689e+00 1.000372298632452805e+00
5.953312318772077560e+00 1.000063278741144313e+00
5.963995467871427536e+00 1.000345289198193210e+00
5.974678628146648407e+00 1.000263140011122820e+00
5.985361788421869278e+00 1.000700272122328593e+00
5.996044948697090149e+00 1.000020999598125071e+00
6.006728097796440125e+00 1.000133890622527888e+00
6.017411258071660995e+00 9.994820137503857005e-01
6.028094418346881866e+00 1.000103207601927613e+00
6.038777567446231842e+00 1.000217181495764551e+00
6.049460727721452713e+00 1.000026750572136303e+00
6.060143887996673584e+00 1.000089646582508651e+00
6.070827037096023560e+00 1.000123060832609712e+00
6.081510197371244431e+00 9.999794464850342290e-01
6.092193357646465302e+00 1.000545321019117306e+00
6.102876506745815277e+00 1.000052390822362192e+00
6.113559667021036148e+00 1.000290706429546095e+00
6.124242827296257019e+00 9.999854780489173534e-01
6.134925976395606995e+00 1.000113848125802507e+00
6.145609136670827866e+00 1.000299772241613594e+00
6.156292296946048737e+00 1.000025047218469743e+00
6.166975457221269608e+00 9.997948268556310358e-01
6.177658606320619583e+00 1.000335141645311010e+00
6.188341766595840454e+00 1.000178244363424396e+00
6.199024926871061325e+00 9.996813454880729699e-01
6.209708075970411301e+00 1.000028341475661886e+00
6.220391236245632172e+00 1.000030847677710222e+00
6.231074396520853043e+00 9.999439854582513609e-01
6.241757545620203018e+00 1.000005205463220026e+00
6.252440705895423889e+00 1.000356494832651322e+00
6.263123866170644760e+00 1.000367409783802231e+00
6.273807015269994736e+00 1.000238022181463737e+00
6.284490175545215607e+00 1.000159566436517489e+00
6.295173335820436478e+00 9.999822790072184775e-01
6.305856484919786453e+00 9.998972419260874211e-01
6.316539645195007324e+00 1.000127150040283963e+00
6.327222805470228195e+00 9.996521311578852043e-01
6.337905965745449066e+00 9.999465986615133639e-01
6.348589114844799042e+00 1.000123830974104955e+00
6.359272275120019913e+00 9.996849398405648346e-01
6.369955435395240784e+00 1.000413977916152719e+00
6.380638584494590759e+00 1.000322398326613849e+00
6.391321744769811630e+00 9.998971854021011518e-01
6.402004905045032501e+00 9.998982924672326078e-01
6.412688054144382477e+00 1.000207098936837458e+00
6.423371214419603348e+00 1.000081798746724315e+00
6.434054374694824219e+00 1.000087857935711311e+00
6.444737523794174194e+00 1.000140190231966431e+00
6.455420684069395065e+00 1.000493248300543536e+00
6.466103844344615936e+00 1.000093349566840040e+00
6.476786993443965912e+00 9.999639826871224990e-01
6.487470153719186783e+00 9.998476983491584313e-01
6.498153313994407654e+00 1.000310617667257151e+00
6.508836474269628525e+00 1.000257468020404383e+00
6.519519623368978500e+00 1.000792625834663330e+00
6.530202783644199371e+00 1.000306318468007216e+00
6.540885943919420242e+00 1.000240366657495716e+00
6.551569093018770218e+00 1.000105052520909865e+00
6.562252253293991089e+00 1.000230569662354130e+00
6.572935413569211960e+00 9.997533829817912832e-01
6.583618562668561935e+00 1.000309414379177753e+00
6.594301722943782806e+00 1.000003819685782558e+00
6.604984883219003677e+00 1.000954512576165634e+00
6.615668032318353653e+00 1.000330372931998113e+00
6.626351192593574524e+00 1.000160452128748600e+00
6.637034352868795395e+00 9.997306017608129647e-01
6.647717501968145370e+00 1.000436883305422242e+00
6.658400662243366241e+00 1.000337000408769494e+00
6.669083822518587112e+00 1.000350103325600593e+00
6.679766982793807983e+00 1.000494534979482264e+00
6.690450131893157959e+00 9.999869111796252374e-01
6.701133292168378830e+00 1.000607392876372348e+00
6.711816452443599701e+00 1.000209252164705021e+00
6.722499601542949677e+00 1.000242904297445445e+00
6.733182761818170547e+00 1.000483328355981749e+00
6.743865922093391418e+00 9.999595510304062351e-01
6.754549071192741394e+00 1.000496459695809692e+00
6.765232231467962265e+00 1.000459289221107273e+00
6.775915391743183136e+00 1.000313207819370831e+00
6.786598540842533112e+00 1.000186575648125187e+00
6.797281701117753983e+00 1.000867089573764801e+00
6.807964861392974854e+00 1.000300865727623334e+00
6.818648010492324829e+00 1.000249694294314207e+00
6.829331170767545700e+00 1.000086684378964419e+00
6.840014331042766571e+00 9.997651431254871435e-01
6.850697491317987442e+00 9.998443403569559074e-01
6.861380640417337418e+00 1.000489805001017141e+00
6.872063800692558289e+00 1.000185152076639161e+00
6.882746960967779160e+00 9.999072829001728335e-01
6.893430110067129135e+00 1.000400704939262697e+00
6.904113270342350006e+00 1.000298530695353794e+00
6.914796430617570877e+00 1.000452328426308712e+00
6.925479579716920853e+00 1.000110175520406264e+00
6.936162739992141724e+00 1.000372434818961986e+00
6.946845900267362595e+00 9.997604880441501862e-01
6.957529049366712570e+00 1.000820942555720405e+00
6.968212209641933441e+00 9.999453610193728137e-01
6.978895369917154312e+00 1.000436712080426727e+00
6.989578519016504288e+00 1.000047257226235553e+00
7.000261679291725159e+00 9.998357230714399746e-01
7.010944839566946030e+00 1.000416843254766874e+00
7.021627999842166901e+00 1.000645530578495812e+00
7.032311148941516876e+00 1.000396903449386699e+00
7.042994309216737747e+00 1.000333879390012504e+00
7.053677469491958618e+00 1.000439676122368837e+00
7.064360618591308594e+00 1.000415414689052040e+00
7.075043778866529465e+00 1.000003421723277830e+00
7.085726939141750336e+00 1.000409890926428513e+00
7.096410088241100311e+00 1.000430191100892374e+00
7.107093248516321182e+00 1.000060951406142928e+00
7.117776408791542053e+00 1.000242937113812625e+00
7.128459557890892029e+00 9.998233574434697291e-01
7.139142718166112900e+00 9.997552462140476548e-01
7.149825878441333771e+00 1.000424347499286881e+00
7.160509027540683746e+00 1.000321348133145438e+00
7.171192187815904617e+00 1.000335181917372918e+00
7.181875348091125488e+00 9.999004077220924325e-01
7.192558508366346359e+00 1.000765194006327130e+00
7.203241657465696335e+00 1.000672163297769757e+00
7.213924817740917206e+00 1.000610054738177768e+00
7.224607978016138077e+00 1.000538066816272220e+00
7.235291127115488052e+00 1.000674452473166109e+00
7.245974287390708923e+00 1.000177317157340040e+00
7.256657447665929794e+00 1.000327531685405669e+00
7.267340596765279770e+00 1.000109223074086229e+00
7.278023757040500641e+00 9.999969933823442680e-01
7.288706917315721512e+00 1.000367581122462823e+00
7.299390066415071487e+00 1.000087692384999061e+00
7.310073226690292358e+00 9.999622436186883512e-01
7.320756386965513229e+00 1.000398767834656866e+00
7.331439536064863205e+00 1.000077733132845204e+00
7.342122696340084076e+00 1.000597128134102176e+00
7.352805856615304947e+00 1.000149694166648784e+00
7.363489016890525818e+00 1.000013690846941250e+00
7.374172165989875793e+00 1.000473433856315486e+00
7.384855326265096664e+00 1.000366492550130104e+00
7.395538486540317535e+00 1.000074047609430083e+00
7.406221635639667511e+00 1.000220177906994579e+00
7.416904795914888382e+00 1.000084398488944482e+00
7.427587956190109253e+00 1.000445169756715380e+00
7.438271105289459229e+00 1.000370348746403737e+00
7.448954265564680099e+00 1.000520533030584414e+00
7.459637425839900970e+00 1.000154862158897817e+00
7.470320574939250946e+00 1.000489907830952818e+00
7.481003735214471817e+00 1.000479857442148068e+00
7.491686895489692688e+00 1.000616724664590507e+00
7.502370044589042664e+00 1.000720208005647649e+00
7.513053204864263535e+00 1.000548853300202712e+00
7.523736365139484406e+00 1.000402361128159168e+00
7.534419525414705276e+00 1.000423805655734633e+00
7.545102674514055252e+00 1.000684811872586177e+00
7.555785834789276123e+00 1.000258409335813337e+00
7.566468995064496994e+00 1.000168861629788353e+00
7.577152144163846970e+00 1.000724175999073262e+00
7.587835304439067841e+00 1.000512944410087757e+00
7.598518464714288712e+00 1.000378356687960713e+00
7.609201613813638687e+00 1.000552751076348779e+00
7.619884774088859558e+00 1.000246980401776842e+00
7.630567934364080429e+00 1.000448084317109521e+00
7.641251083463430405e+00 1.001086644736082887e+00
7.651934243738651276e+00 1.000562173225793661e+00
7.662617404013872147e+00 1.000522562787749870e+00
7.673300553113222122e+00 1.000397582103856431e+00
7.683983713388442993e+00 1.000556430258426444e+00
7.694666873663663864e+00 1.000215421019702955e+00
7.705350033938884735e+00 1.000150826206626764e+00
7.716033183038234711e+00 1.000723441577373141e+00
7.726716343313455582e+00 1.000258792548069708e+00
7.737399503588676453e+00 1.000176544931096645e+00
7.748082652688026428e+00 1.000495990774095567e+00
7.758765812963247299e+00 1.000301656307650555e+00
7.769448973238468170e+00 1.000435281303891699e+00
7.780132122337818146e+00 1.000330762377078742e+00
7.790815282613039017e+00 1.000554627490646276e+00
7.801498442888259888e+00 1.000086312198497529e+00
7.812181591987609863e+00 1.000349794353245114e+00
7.822864752262830734e+00 1.000398748550447303e+00
7.833547912538051605e+00 1.000223360315606769e+00
7.844231061637401581e+00 9.998309536846939904e-01
7.854914221912622452e+00 1.000296017000358306e+00
7.865597382187843323e+00 1.000204541867675712e+00
7.876280542463064194e+00 1.000582771045925856e+00
7.886963691562414169e+00 1.000050014275343235e+00
7.897646851837635040e+00 1.000518357658237267e+00
7.908330012112855911e+00 1.000620862725056126e+00
7.919013161212205887e+00 1.000664200950441618e+00
7.929696321487426758e+00 1.000249927888655632e+00
7.940379481762647629e+00 1.000140373758474865e+00
7.951062630861997604e+00 1.000762095315414379e+00
7.961745791137218475e+00 1.000283985153459732e+00
7.972428951412439346e+00 1.000783204961021466e+00
7.983112100511789322e+00 1.000459725754785811e+00
7.993795260787010193e+00 1.000508535818029010e+00
8.004478421062231064e+00 1.000682156033822823e+00
8.015161570161581039e+00 1.000601081286451866e+00
8.025844730436801910e+00 1.000438639865716794e+00
8.036527890712022781e+00 1.000377605687153837e+00
8.047211050987243652e+00 1.000507266566335929e+00
8.057894200086593628e+00 9.999930077667474881e-01
8.068577360361814499e+00 1.000290601065487062e+00
8.079260520637035370e+00 1.000154206970910842e+00
8.089943669736385345e+00 1.000948014370028227e+00
8.100626830011606216e+00 1.000371487829162298e+00
8.111309990286827087e+00 1.000560690846213907e+00
8.121993139386177063e+00 1.000819831692935535e+00
8.132676299661397934e+00 1.000067357880998209e+00
8.143359459936618805e+00 1.000186250008090250e+00
8.154042609035968781e+00 1.000932783244436797e+00
8.164725769311189651e+00 1.000464053779572371e+00
8.175408929586410522e+00 1.000703861712722853e+00
8.186092078685760498e+00 1.000570771071338516e+00
8.196775238960981369e+00 1.000466784250378272e+00
8.207458399236202240e+00 1.000210363570473548e+00
8.218141559511423111e+00 1.000490120057412557e+00
8.228824708610773087e+00 1.000326502832757258e+00
8.239507868885993958e+00 1.000740972801294371e+00
8.250191029161214828e+00 1.000556632584277184e+00
8.260874178260564804e+00 1.000638183580514928e+00
8.271557338535785675e+00 1.000292673404514554e+00
8.282240498811006546e+00 1.000668886661649992e+00
8.292923647910356522e+00 1.000108325776453366e+00
8.303606808185577393e+00 1.000460411458612198e+00
8.314289968460798264e+00 1.000947269498028369e+00
8.324973117560148239e+00 1.000516291122827361e+00
8.335656277835369110e+00 1.000278580089711156e+00
8.346339438110589981e+00 1.000768726204129599e+00
8.357022587209939957e+00 1.000538338960022200e+00
8.367705747485160828e+00 1.000355369076211476e+00
8.378388907760381699e+00 1.000242120265947721e+00
8.389072068035602570e+00 1.000444688484465772e+00
8.399755217134952545e+00 1.000465221942076210e+00
8.410438377410173416e+00 1.000676847025028016e+00
8.421121537685394287e+00 1.000701055266313144e+00
8.431804686784744263e+00 1.000198829020184199e+00
8.442487847059965134e+00 1.000275990544933435e+00
8.453171007335186005e+00 1.000580530762346987e+00
8.463854156434535980e+00 1.000648116711268187e+00
8.474537316709756851e+00 1.000595508064049177e+00
8.485220476984977722e+00 1.000673263649587419e+00
8.495903626084327698e+00 1.001052550390049145e+00
8.506586786359548569e+00 1.000361443261527095e+00
8.517269946634769440e+00 1.000144032811813855e+00
8.527953095734119415e+00 1.000704508402780801e+00
8.538636256009340286e+00 1.000365532589205131e+00
8.549319416284561157e+00 1.000443065414297728e+00
8.560002576559782028e+00 9.999345872939107149e-01
8.570685725659132004e+00 1.000172105943732959e+00
8.581368885934352875e+00 1.000393697937635773e+00
8.592052046209573746e+00 1.000897559994048391e+00
8.602735195308923721e+00 1.000603715119383841e+00
8.613418355584144592e+00 1.000910865051963583e+00
8.624101515859365463e+00 1.000452159818442155e+00
8.634784664958715439e+00 1.000954728744294142e+00
8.645467825233936310e+00 1.000699435310975272e+00
8.656150985509157181e+00 1.000459248051257743e+00
8.666834134608507156e+00 1.000753255099736005e+00
8.677517294883728027e+00 1.000044317388061765e+00
8.688200455158948898e+00 1.000378153230184086e+00
8.698883604258298874e+00 1.000511983592663467e+00
8.709566764533519745e+00 1.000448492814310031e+00
8.720249924808740616e+00 1.000438983872054211e+00
8.730933085083961487e+00 1.000032641461191973e+00
8.741616234183311462e+00 1.000701735425362005e+00
8.752299394458532333e+00 1.000229836685892160e+00
8.762982554733753204e+00 1.000583915047809969e+00
8.773665703833103180e+00 1.000912394179914511e+00
8.784348864108324051e+00 1.000384969224477727e+00
8.795032024383544922e+00 9.999105334297295755e-01
8.805715173482894897e+00 1.000239553575453355e+00
8.816398333758115768e+00 1.000460027466709034e+00
8.827081494033336639e+00 1.000846704188909086e+00
8.837764643132686615e+00 1.000314893556523810e+00
8.848447803407907486e+00 1.000641953871818757e+00
8.859130963683128357e+00 1.000278496971030773e+00
8.869814112782478333e+00 1.000760717366332431e+00
8.880497273057699203e+00 1.000732477714453506e+00
8.891180433332920074e+00 1.000301774043918401e+00
8.901863593608140945e+00 1.000632458044218964e+00
8.912546742707490921e+00 1.000521774079980553e+00
8.923229902982711792e+00 1.000344679810075910e+00
8.933913063257932663e+00 1.000682822431255170e+00
8.944596212357282639e+00 1.000359497152960131e+00
8.955279372632503510e+00 1.000573118035949172e+00
8.965962532907724380e+00 1.000607790367226801e+00
8.976645682007074356e+00 1.000171045881711462e+00
8.987328842282295227e+00 1.000178765033998163e+00
8.998012002557516098e+00 1.000221977918967609e+00
9.008695151656866074e+00 1.001130406044532961e+00
9.019378311932086945e+00 1.000902185662894572e+00
9.030061472207307816e+00 1.000597220544009458e+00
9.040744621306657791e+00 1.000655703401888585e+00
9.051427781581878662e+00 1.000475285721753593e+00
9.062110941857099533e+00 1.000265765549656738e+00
9.072794102132320404e+00 1.000868931261746253e+00
9.083477251231670380e+00 1.000677425892950279e+00
9.094160411506891251e+00 1.000235621969664424e+00
9.104843571782112122e+00 1.000392048125038791e+00
9.115526720881462097e+00 1.001170677503409712e+00
9.126209881156682968e+00 1.000296238382171854e+00
9.136893041431903839e+00 1.000452405236005538e+00
9.147576190531253815e+00 1.000949282379812288e+00
9.158259350806474686e+00 1.000995915666946345e+00
9.168942511081695557e+00 1.000569971316597195e+00
9.179625660181045532e+00 1.000581678344318437e+00
9.190308820456266403e+00 1.001215004677574072e+00
9.200991980731487274e+00 1.000809679164639254e+00
9.211675129830837250e+00 1.000171451777221332e+00
9.222358290106058121e+00 9.998962244397175958e-01
9.233041450381278992e+00 1.000410290671723823e+00
9.243724610656499863e+00 1.000496940252011413e+00
9.254407759755849838e+00 1.000707093415159177e+00
9.265090920031070709e+00 1.000772477355433621e+00
9.275774080306291580e+00 1.000713217014899792e+00
9.286457229405641556e+00 1.000459564313695981e+00
9.297140389680862427e+00 1.000565614099938383e+00
9.307823549956083298e+00 1.000618304128273683e+00
9.318506699055433273e+00 1.000311402419859164e+00
9.329189859330654144e+00 1.000479551743020723e+00
9.339873019605875015e+00 1.000350182252609965e+00
9.350556168705224991e+00 1.000385031255942136e+00
9.361239328980445862e+00 1.000818009791146990e+00
9.371922489255666733e+00 1.000137350345397635e+00
9.382605638355016708e+00 1.000627098432168793e+00
9.393288798630237579e+00 1.000654025675212777e+00
9.403971958905458450e+00 1.000406273985891215e+00
9.414655119180679321e+00 1.000408755384865511e+00
9.425338268280029297e+00 1.000516571326256710e+00
9.436021428555250168e+00 9.999196528446576693e-01
9.446704588830471039e+00 1.000716237360264715e+00
9.457387737929821014e+00 1.000816243617314028e+00
9.468070898205041885e+00 1.001021989281963398e+00
9.478754058480262756e+00 1.000729674124834601e+00
9.489437207579612732e+00 1.000502547740190762e+00
9.500120367854833603e+00 1.000944416169613049e+00
9.510803528130054474e+00 1.000950640411151449e+00
9.521486677229404449e+00 1.000606880168700252e+00
9.532169837504625320e+00 1.000551677889920166e+00
9.542852997779846191e+00 1.000551797087380068e+00
9.553536146879196167e+00 1.000734680753331274e+00
9.564219307154417038e+00 1.000564435790928686e+00
9.574902467429637909e+00 1.000464280480412027e+00
9.585585627704858780e+00 1.000900673492321813e+00
9.596268776804208755e+00 1.000454002018483113e+00
9.606951937079429626e+00 1.000286905973353235e+00
9.617635097354650497e+00 1.000202478985162013e+00
9.628318246454000473e+00 1.000505154956356613e+00
9.639001406729221344e+00 1.000755101853997742e+00
9.649684567004442215e+00 1.000554195173818162e+00
9.660367716103792191e+00 1.000344722754957338e+00
9.671050876379013062e+00 1.001275757187849669e+00
9.681734036654233932e+00 1.000355426600162190e+00
9.692417185753583908e+00 1.000486920041687045e+00
9.703100346028804779e+00 1.000493433899012796e+00
9.713783506304025650e+00 1.000379097271654194e+00
9.724466655403375626e+00 1.000773198619715032e+00
9.735149815678596497e+00 1.000858296015475712e+00
9.745832975953817368e+00 1.001088223678367140e+00
9.756516136229038239e+00 1.000804906151938400e+00
9.767199285328388214e+00 1.000440111308333879e+00
9.777882445603609085e+00 1.000366597991926954e+00
9.788565605878829956e+00 1.000315613146504301e+00
9.799248754978179932e+00 1.000418486111806615e+00
9.809931915253400803e+00 1.000244022739736893e+00
9.820615075528621674e+00 1.000744561837991986e+00
9.831298224627971649e+00 1.000938755678617120e+00
9.841981384903192520e+00 1.000401151563160562e+00
9.852664545178413391e+00 1.000185690851000953e+00
9.863347694277763367e+00 1.000549474337541822e+00
9.874030854552984238e+00 1.000384882708492684e+00
9.884714014828205109e+00 1.000347143651098669e+00
9.895397163927555084e+00 1.000698082961917423e+00
9.906080324202775955e+00 1.000550183439471441e+00
9.916763484477996826e+00 1.000387427747941205e+00
9.927446644753217697e+00 1.000652825969231996e+00
9.938129793852567673e+00 1.000537147174032526e+00
9.948812954127788544e+00 1.000512913070625842e+00
9.959496114403009415e+00 1.000673180322944944e+00
9.970179263502359390e+00 1.000686703962716306e+00
9.980862423777580261e+00 1.000869524444337966e+00
9.991545584052801132e+00 1.000918369164569777e+00
1.000222873315215111e+01 1.000534119576165004e+00
1.001291189342737198e+01 1.000301262259032820e+00
1.002359505370259285e+01 1.000428194882105215e+00
1.003427820280194283e+01 1.000479275909991417e+00
1.004496136307716370e+01 1.000345003298757973e+00
1.005564452335238457e+01 1.000362789598883140e+00
1.006632767245173454e+01 1.000921070728003848e+00
1.007701083272695541e+01 1.000176352965120641e+00
1.008769399300217628e+01 1.000583450875187408e+00
1.009837715327739716e+01 1.001119794466966972e+00
1.010906030237674713e+01 1.000832048421747000e+00
1.011974346265196800e+01 1.001212449175001851e+00
1.013042662292718887e+01 1.000829343081275580e+00
1.014110977202653885e+01 1.000753121573703996e+00
1.015179293230175972e+01 1.001114662517543774e+00
1.016247609257698059e+01 1.000635377870924492e+00
1.017315924167633057e+01 1.000876563146587683e+00
1.018384240195155144e+01 1.000396118474595974e+00
1.019452556222677231e+01 1.000650949255297961e+00
1.020520871132612228e+01 1.000472975312450830e+00
1.021589187160134315e+01 1.000621662909438436e+00
1.022657503187656403e+01 1.000188444566480372e+00
1.023725818097591400e+01 1.001114590418420436e+00
1.024794134125113487e+01 1.000695962643887826e+00
1.025862450152635574e+01 1.000563622596602142e+00
1.026930766180157661e+01 1.000748556455176130e+00
1.027999081090092659e+01 1.001199628749666282e+00
1.029067397117614746e+01 1.000585901408816758e+00
1.030135713145136833e+01 1.000579286318211247e+00
1.031204028055071831e+01 1.000669094426588135e+00
1.032272344082593918e+01 1.000534517296579606e+00
1.033340660110116005e+01 1.000708155599999483e+00
1.034408975020051003e+01 1.000502663794290648e+00
1.035477291047573090e+01 1.000458346900170881e+00
1.036545607075095177e+01 1.000584637014524603e+00
1.037613921985030174e+01 1.000740315187194529e+00
1.038682238012552261e+01 1.000815761058663655e+00
1.039750554040074348e+01 1.000630527106613599e+00
1.040818868950009346e+01 1.000674475318897194e+00
1.041887184977531433e+01 1.000394046924160785e+00
1.042955501005053520e+01 1.000213283600862368e+00
1.044023817032575607e+01 1.000594702666849578e+00
1.045092131942510605e+01 1.000335710339316897e+00
1.046160447970032692e+01 1.000596914651845415e+00
1.047228763997554779e+01 1.000645424540625328e+00
1.048297078907489777e+01 1.000568992271260393e+00
1.049365394935011864e+01 1.000422815970845258e+00
1.050433710962533951e+01 1.000592754474552537e+00
1.051502025872468948e+01 1.000714137926645320e+00
1.052570341899991035e+01 1.000852724029913654e+00
1.053638657927513123e+01 1.000731905877203065e+00
1.054706972837448120e+01 1.000810328162305307e+00
1.055775288864970207e+01 1.000898582070087750e+00
1.056843604892492294e+01 1.000656527419752306e+00
1.057911919802427292e+01 1.000786807607233264e+00
1.058980235829949379e+01 1.000573915565171834e+00
1.060048551857471466e+01 1.000639055479397355e+00
1.061116867884993553e+01 1.000545131968536117e+00
1.062185182794928551e+01 1.000839914179988410e+00
1.063253498822450638e+01 1.000675925885962325e+00
1.064321814849972725e+01 1.000959849458763928e+00
1.065390129759907722e+01 1.000941620040581403e+00
1.066458445787429810e+01 1.000638986670016717e+00
1.067526761814951897e+01 1.001010025311681151e+00
1.068595076724886894e+01 1.000522649744182146e+00
1.069663392752408981e+01 1.000583496539418915e+00
1.070731708779931068e+01 1.000898406062642687e+00
1.071800023689866066e+01 1.000386840177184711e+00
1.072868339717388153e+01 1.000827030857110556e+00
1.073936655744910240e+01 1.000434037700868473e+00
1.075004970654845238e+01 1.000741422923223878e+00
1.076073286682367325e+01 1.000850193417379241e+00
1.077141602709889412e+01 1.000678448644414686e+00
1.078209918737411499e+01 1.000800332405693105e+00
1.079278233647346497e+01 1.000205653696825125e+00
1.080346549674868584e+01 1.000585843507727724e+00
1.081414865702390671e+01 1.001067871409083709e+00
1.082483180612325668e+01 1.000547124021571310e+00
1.083551496639847755e+01 1.000859685148816069e+00
1.084619812667369843e+01 1.000239339938935323e+00
1.085688127577304840e+01 1.000880162927486383e+00
1.086756443604826927e+01 1.000893454186023712e+00
1.087824759632349014e+01 1.000405173437608264e+00
1.088893074542284012e+01 1.000578755940518150e+00
1.089961390569806099e+01 1.000903481989872557e+00
1.091029706597328186e+01 1.000926034808700349e+00
1.092098021507263184e+01 1.000440854557695491e+00
1.093166337534785271e+01 1.000663212782896938e+00
1.094234653562307358e+01 1.000335282734192033e+00
1.095302969589829445e+01 1.000539002131854760e+00
1.096371284499764442e+01 1.000494932727389985e+00
1.097439600527286530e+01 1.000600453026612824e+00
1.098507916554808617e+01 1.000875175744008416e+00
1.099576231464743614e+01 1.000675041771936113e+00
1.100644547492265701e+01 1.001181138998238351e+00
1.101712863519787788e+01 1.001092261225186908e+00
1.102781178429722786e+01 1.001147071892267704e+00
1.103849494457244873e+01 1.000497597063122912e+00
1.104917810484766960e+01 1.000479041493146370e+00
1.105986125394701958e+01 1.000487287449127738e+00
1.107054441422224045e+01 1.000518187690769167e+00
1.108122757449746132e+01 1.000716994659527348e+00
1.109191072359681129e+01 1.000745785586248493e+00
1.110259388387203217e+01 1.000247722123428717e+00
1.111327704414725304e+01 1.000926170525570980e+00
1.112396020442247391e+01 1.000537889001728020e+00
1.113464335352182388e+01 1.000758715003242871e+00
1.114532651379704475e+01 1.000609608906758208e+00
1.115600967407226562e+01 1.000578726729169032e+00
1.116669282317161560e+01 1.000381089240613530e+00
1.117737598344683647e+01 1.001054557244798859e+00
1.118805914372205734e+01 1.001110663535011991e+00
1.119874229282140732e+01 1.000612473954003878e+00
1.120942545309662819e+01 1.000516045438071711e+00
1.122010861337184906e+01 1.000542995417828207e+00
1.123079176247119904e+01 1.000814386226062114e+00
1.124147492274641991e+01 1.000545925772401645e+00
1.125215808302164078e+01 1.000897191441411094e+00
1.126284123212099075e+01 1.000662418519169927e+00
1.127352439239621162e+01 1.000706733992235087e+00
1.128420755267143250e+01 1.000798668383018564e+00
1.129489071294665337e+01 1.000358605844836601e+00
1.130557386204600334e+01 1.001058052967478629e+00
1.131625702232122421e+01 1.000309882128727956e+00
1.132694018259644508e+01 1.000721007261842432e+00
1.133762333169579506e+01 1.000590041370376326e+00
1.134830649197101593e+01 1.000627974267418674e+00
1.135898965224623680e+01 1.000742590563669765e+00
1.136967280134558678e+01 1.000484826655070325e+00
1.138035596162080765e+01 1.000703792235891898e+00
1.139103912189602852e+01 1.000775722237147836e+00
1.140172227099537849e+01 1.000506632566667164e+00
1.141240543127059937e+01 1.000468683933482206e+00
1.142308859154582024e+01 1.000834727322138962e+00
1.143377174064517021e+01 1.000818965509704395e+00
1.144445490092039108e+01 1.000509454057730396e+00
1.145513806119561195e+01 1.000741670431657182e+00
1.146582122147083282e+01 1.000690211053625767e+00
1.147650437057018280e+01 1.000740578484703658e+00
1.148718753084540367e+01 1.000421579647990278e+00
1.149787069112062454e+01 1.000917810070900194e+00
1.150855384021997452e+01 1.000632486277940991e+00
1.151923700049519539e+01 1.000516109381412333e+00
1.152992016077041626e+01 1.000595824390729360e+00
1.154060330986976624e+01 1.000980729324967511e+00
1.155128647014498711e+01 1.000961655007142737e+00
1.156196963042020798e+01 1.000752108048548861e+00
1.157265277951955795e+01 1.000833291719912088e+00
1.158333593979477882e+01 1.000414773222377152e+00
1.159401910006999969e+01 1.000472912397796899e+00
1.160470224916934967e+01 1.000576803266857162e+00
1.161538540944457054e+01 1.000544456158262152e+00
1.162606856971979141e+01 1.001122914036587375e+00
1.163675172999501228e+01 1.000775161967301541e+00
1.164743487909436226e+01 1.000733570323670163e+00
1.165811803936958313e+01 1.000754769592396398e+00
1.166880119964480400e+01 1.000732758469350170e+00
1.167948434874415398e+01 1.000354669722181900e+00
1.169016750901937485e+01 1.000879185846770492e+00
1.170085066929459572e+01 1.001043629197647222e+00
1.171153381839394569e+01 1.000713459667937233e+00
1.172221697866916656e+01 1.000751399997887203e+00
1.173290013894438744e+01 1.000469300056000099e+00
1.174358328804373741e+01 1.000373983676212220e+00
1.175426644831895828e+01 1.000457103827498972e+00
1.176494960859417915e+01 1.000540357626128030e+00
1.177563275769352913e+01 1.001118220635575540e+00
1.178631591796875000e+01 1.001048539575782881e+00
1.179699907824397087e+01 1.000686351854896072e+00
1.180768223851919174e+01 1.000846672372565527e+00
1.181836538761854172e+01 1.000938213460303317e+00
1.182904854789376259e+01 1.000563771856464168e+00
1.183973170816898346e+01 1.000797219393201543e+00
1.185041485726833344e+01 1.001320931093636624e+00
1.186109801754355431e+01 1.000624670975817754e+00
1.187178117781877518e+01 1.000450712378778695e+00
1.188246432691812515e+01 1.000988880265200942e+00
1.189314748719334602e+01 1.001013583531151108e+00
1.190383064746856689e+01 1.000707137852845152e+00
1.191451379656791687e+01 1.000508957247420394e+00
1.192519695684313774e+01 1.000429799419916943e+00
1.193588011711835861e+01 1.001518850396044824e+00
1.194656326621770859e+01 1.001007729907871679e+00
1.195724642649292946e+01 1.000495791787774813e+00
1.196792958676815033e+01 1.000934074656728345e+00
1.197861274704337120e+01 1.000526254062821252e+00
1.198929589614272118e+01 1.000777460862950496e+00
1.199997905641794205e+01 1.000433887394726273e+00
1.201066221669316292e+01 1.000542823370612844e+00
1.202134536579251289e+01 1.000340307856203204e+00
1.203202852606773376e+01 1.000868652142479887e+00
1.204271168634295464e+01 1.000704085222465123e+00
1.205339483544230461e+01 1.000143072941794609e+00
1.206407799571752548e+01 1.000902737590360969e+00
1.207476115599274635e+01 1.000884283653020956e+00
1.208544430509209633e+01 1.000558479320095229e+00
1.209612746536731720e+01 1.000436257590217703e+00
1.210681062564253807e+01 1.000568774694244212e+00
1.211749377474188805e+01 1.001229136749680171e+00
1.212817693501710892e+01 1.000588593857886011e+00
1.213886009529232979e+01 1.000831122127841200e+00
1.214954325556755066e+01 1.000432800723873639e+00
1.216022640466690063e+01 1.000474500227964914e+00
1.217090956494212151e+01 1.000499627985202089e+00
1.218159272521734238e+01 1.000561750800779359e+00
1.219227587431669235e+01 1.000982063631828289e+00
1.220295903459191322e+01 1.000949884273190982e+00
1.221364219486713409e+01 1.000787264229181073e+00
1.222432534396648407e+01 1.000951567865205005e+00
1.223500850424170494e+01 1.000801263019921006e+00
1.224569166451692581e+01 1.000664543747600721e+00
1.225637481361627579e+01 1.000929269197211591e+00
1.226705797389149666e+01 1.000284432127866774e+00
1.227774113416671753e+01 1.000542124863888382e+00
1.228842428326606750e+01 1.000377861985229933e+00
1.229910744354128838e+01 1.000805186814033743e+00
1.230979060381650925e+01 1.000735959325937063e+00
1.232047376409173012e+01 1.000682286437189816e+00
1.233115691319108009e+01 1.000841613105015071e+00
1.234184007346630096e+01 1.001015870137551556e+00
1.235252323374152184e+01 1.000611580829560809e+00
1.236320638284087181e+01 1.000795117504849507e+00
1.237388954311609268e+01 1.000620522311614025e+00
1.238457270339131355e+01 1.000681668573933258e+00
1.239525585249066353e+01 1.000846863265786313e+00
1.240593901276588440e+01 1.000852524743361061e+00
1.241662217304110527e+01 1.000792068896298348e+00
1.242730532214045525e+01 1.000694065134904109e+00
1.243798848241567612e+01 1.000624882799904913e+00
1.244867164269089699e+01 1.001040111963944046e+00
1.245935479179024696e+01 1.001037319412341642e+00
1.247003795206546783e+01 1.000589829407265041e+00
1.248072111234068871e+01 1.000625343293665148e+00
1.249140427261590958e+01 1.000841352658826233e+00
1.250208742171525955e+01 1.000640025729137683e+00
1.251277058199048042e+01 1.000608084650510321e+00
1.252345374226570129e+01 1.000582824072843602e+00
1.253413689136505127e+01 1.000872475799270633e+00
1.254482005164027214e+01 1.000978825054928301e+00
1.255550321191549301e+01 1.000466909349568168e+00
1.256618636101484299e+01 1.000656494002016839e+00
1.257686952129006386e+01 1.000451047819509887e+00
1.258755268156528473e+01 1.001010768828338726e+00
1.259823583066463470e+01 1.000895562567706731e+00
1.260891899093985558e+01 1.000997187768205343e+00
1.261960215121507645e+01 1.000153893339809530e+00
1.263028530031442642e+01 1.000544071201847851e+00
1.264096846058964729e+01 1.000821371757584233e+00
1.265165162086486816e+01 1.000986186862377725e+00
1.266233478114008904e+01 1.000875851488654211e+00
1.267301793023943901e+01 1.000147738203240877e+00
1.268370109051465988e+01 1.001229341886276769e+00
1.269438425078988075e+01 1.001049889082956890e+00
1.270506739988923073e+01 1.001122435684072220e+00
1.271575056016445160e+01 1.001099657280132949e+00
1.272643372043967247e+01 1.000857710389550626e+00
1.273711686953902245e+01 1.000915557521481203e+00
1.274780002981424332e+01 1.000717062944115776e+00
1.275848319008946419e+01 1.001039272386295975e+00
1.276916633918881416e+01 1.000662859868754806e+00
1.277984949946403503e+01 1.000555740699419216e+00
1.279053265973925591e+01 1.001008057219206826e+00
1.280121580883860588e+01 1.000460879551868798e+00
1.281189896911382675e+01 1.000954030911302750e+00
1.282258212938904762e+01 1.001207152995263971e+00
1.283326528966426849e+01 1.000754799060005196e+00
1.284394843876361847e+01 1.000928497543576601e+00
1.285463159903883934e+01 1.000880399707456236e+00
1.286531475931406021e+01 1.000654118950455418e+00
1.287599790841341019e+01 1.000967624389932142e+00
1.288668106868863106e+01 1.000585360138048108e+00
1.289736422896385193e+01 1.000431800784112424e+00
1.290804737806320190e+01 1.001138512772527411e+00
1.291873053833842278e+01 1.000827817437363043e+00
1.292941369861364365e+01 1.000628426720676867e+00
1.294009684771299362e+01 1.000857337151766613e+00
1.295078000798821449e+01 1.000686474618537103e+00
1.296146316826343536e+01 1.000721703688461917e+00
1.297214631736278534e+01 1.000467269797287839e+00
1.298282947763800621e+01 1.000916611393289246e+00
1.299351263791322708e+01 1.000616551024834155e+00
1.300419579818844795e+01 1.000867400084551662e+00
1.301487894728779793e+01 1.000617016699323569e+00
1.302556210756301880e+01 1.000416423580323899e+00
1.303624526783823967e+01 1.000961741792202320e+00
1.304692841693758965e+01 1.000671720940428111e+00
1.305761157721281052e+01 1.000581588336596939e+00
1.306829473748803139e+01 1.000769196543921380e+00
1.307897788658738136e+01 1.000619141061346307e+00
1.308966104686260223e+01 1.000890523557505629e+00
1.310034420713782310e+01 1.000422386610450909e+00
1.311102735623717308e+01 1.000293743591637918e+00
1.312171051651239395e+01 1.000781816092253917e+00
1.313239367678761482e+01 1.000682339917219776e+00
1.314307682588696480e+01 1.000628417812614801e+00
1.315375998616218567e+01 1.001010888048420089e+00
1.316444314643740654e+01 1.000656797943124676e+00
1.317512630671262741e+01 1.000660609228916753e+00
1.318580945581197739e+01 1.000710415584764590e+00
1.319649261608719826e+01 1.001158579355486022e+00
1.320717577636241913e+01 1.000819010013734189e+00
1.321785892546176910e+01 1.001018508646710714e+00
1.322854208573698997e+01 1.000451675311651689e+00
1.323922524601221085e+01 1.000762828641628355e+00
1.324990839511156082e+01 1.000822439960061816e+00
1.326059155538678169e+01 1.001240883501099077e+00
1.327127471566200256e+01 1.000398702697580910e+00
1.328195786476135254e+01 1.001112319413930862e+00
1.329264102503657341e+01 1.000683672836488514e+00
1.330332418531179428e+01 1.000836357608983374e+00
1.331400733441114426e+01 1.000973320708715031e+00
1.332469049468636513e+01 1.000874839995455234e+00
1.333537365496158600e+01 1.000717520694098805e+00
1.334605681523680687e+01 1.000799136711616910e+00
1.335673996433615685e+01 1.000551366041407375e+00
1.336742312461137772e+01 1.000662676111987448e+00
1.337810628488659859e+01 1.000862641567658473e+00
1.338878943398594856e+01 1.000502972435804550e+00
1.339947259426116943e+01 1.000524703132718018e+00
1.341015575453639030e+01 1.000418127890806197e+00
1.342083890363574028e+01 1.000648570990588571e+00
1.343152206391096115e+01 1.000829287251675526e+00
1.344220522418618202e+01 1.000711276352570067e+00
1.345288837328553200e+01 1.000697871310175513e+00
1.346357153356075287e+01 1.000914586089410419e+00
1.347425469383597374e+01 1.000540971615482055e+00
1.348493784293532372e+01 1.000928433834682885e+00
1.349562100321054459e+01 1.000515433172150859e+00
1.350630416348576546e+01 1.000866592916672682e+00
1.351698732376098633e+01 1.000755620149793801e+00
1.352767047286033630e+01 1.000549839780797923e+00
1.353835363313555717e+01 1.000297058856973953e+00
1.354903679341077805e+01 1.000689544742972892e+00
1.355971994251012802e+01 1.001265568218922430e+00
1.357040310278534889e+01 1.001171723796191904e+00
1.358108626306056976e+01 1.000289572632502955e+00
1.359176941215991974e+01 1.001144812909714465e+00
1.360245257243514061e+01 1.000816929800624422e+00
1.361313573271036148e+01 1.000383773112161201e+00
1.362381888180971146e+01 1.000579339818582492e+00
1.363450204208493233e+01 1.000807958183948188e+00
1.364518520236015320e+01 1.000313175746549321e+00
1.365586835145950317e+01 1.000512739741055368e+00
1.366655151173472404e+01 1.000804854741589311e+00
1.367723467200994492e+01 1.000681269789673644e+00
1.368791783228516579e+01 1.000347552761877035e+00
1.369860098138451576e+01 1.000119586974786312e+00
1.370928414165973663e+01 1.000839648148954764e+00
1.371996730193495750e+01 1.000416443923117349e+00
1.373065045103430748e+01 1.000480998198211013e+00
1.374133361130952835e+01 1.000731684100376162e+00
1.375201677158474922e+01 1.000706046005239713e+00
1.376269992068409920e+01 1.000649906242894849e+00
1.377338308095932007e+01 1.000273229079402748e+00
1.378406624123454094e+01 1.000843502922993400e+00
1.379474939033389091e+01 1.000792601755132294e+00
1.380543255060911179e+01 1.000728623376377024e+00
1.381611571088433266e+01 1.000662702734401499e+00
1.382679885998368263e+01 1.000928627071481003e+00
1.383748202025890350e+01 1.000715625089711569e+00
1.384816518053412437e+01 1.000890471257831704e+00
1.385884834080934525e+01 1.000709273700616020e+00
1.386953148990869522e+01 1.000620481514622240e+00
1.388021465018391609e+01 1.001351919730624429e+00
1.389089781045913696e+01 1.000722300066118953e+00
1.390158095955848694e+01 1.000802844774798972e+00
1.391226411983370781e+01 1.000696058631191709e+00
1.392294728010892868e+01 1.000779203931521311e+00
1.393363042920827866e+01 1.000558136436870305e+00
1.394431358948349953e+01 1.000557867344156859e+00
1.395499674975872040e+01 1.000206973047128134e+00
1.396567989885807037e+01 1.000800967971218869e+00
1.397636305913329124e+01 1.000371437514882222e+00
1.398704621940851212e+01 1.000883434564455721e+00
1.399772936850786209e+01 1.000400244472968270e+00
1.400841252878308296e+01 1.000619534404425082e+00
1.401909568905830383e+01 1.000137172732911139e+00
1.402977884933352470e+01 9.999958531824679753e-01
1.404046199843287468e+01 9.998054365612086825e-01
1.405114515870809555e+01 1.000324159865726870e+00
1.406182831898331642e+01 9.999823989204793540e-01
1.407251146808266640e+01 9.999018097116337822e-01
1.408319462835788727e+01 1.000353821070310900e+00
1.409387778863310814e+01 1.000154005034486149e+00
1.410456093773245811e+01 1.000262703086367111e+00
1.411524409800767899e+01 1.000017128892859652e+00
1.412592725828289986e+01 9.998725136530189905e-01
1.413661040738224983e+01 1.000209692792225269e+00
1.414729356765747070e+01 9.997222497022527632e-01
1.415797672793269157e+01 1.000474113786337993e+00
1.416865987703204155e+01 1.000101609902326327e+00
1.417934303730726242e+01 9.999131148962464577e-01
1.419002619758248329e+01 9.997795537106350938e-01
1.420070935785770416e+01 9.997138672186181019e-01
1.421139250695705414e+01 9.999693439301936548e-01
1.422207566723227501e+01 1.000055983355441436e+00
1.423275882750749588e+01 1.000253135491276257e+00
1.424344197660684586e+01 9.996309656940080002e-01
1.425412513688206673e+01 9.999269666524928102e-01
1.426480829715728760e+01 1.000283807088978349e+00
1.427549144625663757e+01 9.997997998617959015e-01
1.428617460653185844e+01 9.994999877440995384e-01
1.429685776680707932e+01 9.999454883698946084e-01
1.430754091590642929e+01 1.000131021248548802e+00
1.431822407618165016e+01 9.996759055572282948e-01
1.432890723645687103e+01 9.999106392067474980e-01
1.433959038555622101e+01 9.998639526670846100e-01
1.435027354583144188e+01 1.000296137677181507e+00
1.436095670610666275e+01 9.998742415633713465e-01
1.437163986638188362e+01 1.000197662790523578e+00
1.438232301548123360e+01 9.997075830861487100e-01
1.439300617575645447e+01 9.997284846782473755e-01
1.440368933603167534e+01 9.998860029473193300e-01
1.441437248513102531e+01 9.995466323980695122e-01
1.442505564540624619e+01 9.994024733581476916e-01
1.443573880568146706e+01 9.996193816534006960e-01
1.444642195478081703e+01 1.000055497332172916e+00
1.445710511505603790e+01 1.000392831000992189e+00
1.446778827533125877e+01 9.997393048101944624e-01
1.447847142443060875e+01 1.000096097809996865e+00
1.448915458470582962e+01 9.999772873922118110e-01
1.449983774498105049e+01 9.999440520900104712e-01
1.451052089408040047e+01 1.000274655731677953e+00
1.452120405435562134e+01 9.995867077730595796e-01
1.453188721463084221e+01 9.998890936713775712e-01
1.454257037490606308e+01 9.998101085688400058e-01
1.455325352400541306e+01 1.000639665566461556e+00
1.456393668428063393e+01 9.994919963982611399e-01
1.457461984455585480e+01 9.996226395908169859e-01
1.458530299365520477e+01 9.999681046086209557e-01
1.459598615393042564e+01 9.996944026574151598e-01
1.460666931420564651e+01 1.000030569715719020e+00
1.461735246330499649e+01 9.998659938409191206e-01
1.462803562358021736e+01 1.000061778861163653e+00
1.463871878385543823e+01 1.000731037590213868e+00
1.464940193295478821e+01 9.998305864778793683e-01
1.466008509323000908e+01 1.000111325235594206e+00
1.467076825350522995e+01 1.000085970737487839e+00
1.468145140260457993e+01 1.000216009325554767e+00
1.469213456287980080e+01 1.000040243714311217e+00
1.470281772315502167e+01 1.000156352870463117e+00
1.471350088343024254e+01 9.998596174362599509e-01
1.472418403252959251e+01 9.995944185461022036e-01
1.473486719280481339e+01 1.000098656925500817e+00
1.474555035308003426e+01 1.000174307352566405e+00
1.475623350217938423e+01 9.999427075745593863e-01
1.476691666245460510e+01 9.999830885671370240e-01
1.477759982272982597e+01 9.997951459005754993e-01
1.478828297182917595e+01 1.000133404191949404e+00
1.479896613210439682e+01 1.000088815860642910e+00
1.480964929237961769e+01 9.999194443603641735e-01
1.482033244147896767e+01 1.000462525933931479e+00
1.483101560175418854e+01 9.999197713831221579e-01
1.484169876202940941e+01 1.000383958771809745e+00
1.485238191112875938e+01 9.998382945478229145e-01
1.486306507140398026e+01 1.000097946915640357e+00
1.487374823167920113e+01 1.000128648212483595e+00
1.488443139195442200e+01 9.997845303940497974e-01
1.489511454105377197e+01 9.997848698259836908e-01
1.490579770132899284e+01 9.994710664350828777e-01
1.491648086160421371e+01 9.997920527127569512e-01
1.492716401070356369e+01 1.000304538064598514e+00
1.493784717097878456e+01 9.999915023039850359e-01
1.494853033125400543e+01 1.000465967204804851e+00
1.495921348035335541e+01 9.998205263648995977e-01
1.496989664062857628e+01 9.997667058078950619e-01
1.498057980090379715e+01 1.000004946977314235e+00
1.499126295000314713e+01 1.000059989735196719e+00
1.500194611027836800e+01 1.000103412623401411e+00
1.501262927055358887e+01 1.000253090486509677e+00
1.502331241965293884e+01 9.997582589503263284e-01
1.503399557992815971e+01 9.998425717936431090e-01
1.504467874020338058e+01 1.000044915151303782e+00
1.505536190047860146e+01 1.000033903070864261e+00
1.506604504957795143e+01 9.998935524480325743e-01
1.507672820985317230e+01 1.000287977682405183e+00
1.508741137012839317e+01 9.999648303237844704e-01
1.509809451922774315e+01 9.999588360468559811e-01
1.510877767950296402e+01 1.000260358150127260e+00
1.511946083977818489e+01 1.000589453366035775e+00
1.513014398887753487e+01 9.998232961624955450e-01
1.514082714915275574e+01 1.000282129332152659e+00
1.515151030942797661e+01 1.000324937947431492e+00
1.516219345852732658e+01 1.000364158123290714e+00
1.517287661880254745e+01 1.000069466591207989e+00
1.518355977907776833e+01 9.999582184236449622e-01
1.519424292817711830e+01 1.000052193289986846e+00
1.520492608845233917e+01 9.998159703701164913e-01
1.521560924872756004e+01 1.000256231026474874e+00
1.522629240900278091e+01 9.999174786390215841e-01
1.523697555810213089e+01 9.998282439117054388e-01
1.524765871837735176e+01 9.996215065611100403e-01
1.525834187865257263e+01 9.998158437993218683e-01
1.526902502775192261e+01 9.996695110541112816e-01
1.527970818802714348e+01 1.000032388055195565e+00
1.529039134830236435e+01 9.998968276623004803e-01
1.530107449740171432e+01 1.000348239801177819e+00
1.531175765767693520e+01 9.998425817368826740e-01
1.532244081795215607e+01 1.000325067001879509e+00
1.533312396705150604e+01 1.000218123280712135e+00
1.534380712732672691e+01 9.998774037990818542e-01
1.535449028760194778e+01 1.000126617703709808e+00
1.536517343670129776e+01 9.995947602139063637e-01
1.537585659697651863e+01 9.999924305697210913e-01
1.538653975725173950e+01 1.000107817947426980e+00
1.539722291752696037e+01 9.997323987475416063e-01
1.540790606662631035e+01 9.997621141704546854e-01
1.541858922690153122e+01 1.000053072909486529e+00
1.542927238717675209e+01 1.000038769987628307e+00
1.543995553627610207e+01 1.000256701462807429e+00
1.545063869655132294e+01 9.997673281205345930e-01
1.546132185682654381e+01 1.000010013468128012e+00
1.547200500592589378e+01 9.998088298087858261e-01
1.548268816620111465e+01 1.000324616346145001e+00
1.549337132647633553e+01 1.000287940606972015e+00
1.550405447557568550e+01 9.999294717232377616e-01
1.551473763585090637e+01 9.996592169184100873e-01
1.552542079612612724e+01 1.000076358677249644e+00
1.553610394522547722e+01 9.999142146379039753e-01
1.554678710550069809e+01 1.000510377443397436e+00
1.555747026577591896e+01 1.000056928905670883e+00
1.556815342605113983e+01 1.000456078926269754e+00
1.557883657515048981e+01 1.000126119001433000e+00
1.558951973542571068e+01 1.000189575087957028e+00
1.560020289570093155e+01 1.000042157463904235e+00
1.561088604480028152e+01 9.999039037107473327e-01
1.562156920507550240e+01 1.000357069863503812e+00
1.563225236535072327e+01 9.998825562653520516e-01
1.564293551445007324e+01 9.999967069762006888e-01
1.565361867472529411e+01 1.000217533507968826e+00
1.566430183500051498e+01 1.000034355174740153e+00
1.567498498409986496e+01 1.000081026264454387e+00
1.568566814437508583e+01 9.998409240893838534e-01
1.569635130465030670e+01 1.000310389414519996e+00
1.570703445374965668e+01 9.997706855676862236e-01
1.571771761402487755e+01 1.000579945916516111e+00
1.572840077430009842e+01 1.000383610839368442e+00
1.573908393457531929e+01 1.000186360677346897e+00
1.574976708367466927e+01 1.000142577419078416e+00
1.576045024394989014e+01 1.000210839256972406e+00
1.577113340422511101e+01 1.000152392311693506e+00
1.578181655332446098e+01 1.000198958370197788e+00
1.579249971359968185e+01 1.000856987702714029e+00
1.580318287387490273e+01 9.998126076215875235e-01
1.581386602297425270e+01 1.000122129543035809e+00
1.582454918324947357e+01 9.998537442369899164e-01
1.583523234352469444e+01 9.998173860659802514e-01
1.584591549262404442e+01 9.998233139370490408e-01
1.585659865289926529e+01 9.999066047305606997e-01
1.586728181317448616e+01 9.998276570558186638e-01
1.587796496227383614e+01 1.000336635791404749e+00
1.588864812254905701e+01 1.000332701360121757e+00
1.589933128282427788e+01 9.999439160025699325e-01
1.591001444309949875e+01 9.996544150023243258e-01
1.592069759219884872e+01 9.998132877464079860e-01
1.593138075247406960e+01 1.000208499212842606e+00
1.594206391274929047e+01 1.000254902091946008e+00
1.595274706184864044e+01 9.999440726056834094e-01
1.596343022212386131e+01 9.998195480183325046e-01
1.597411338239908218e+01 1.000003498643343036e+00
1.598479653149843216e+01 9.999407651004860176e-01
1.599547969177365303e+01 1.000096840627290318e+00
1.600616285204887390e+01 9.999139981015162659e-01
1.601684600114822388e+01 1.000082813869672238e+00
1.602752916142344475e+01 9.996392933042366202e-01
1.603821232169866562e+01 1.000388999663917922e+00
1.604889547079801559e+01 9.997566419934101889e-01
1.605957863107323647e+01 1.000061169626729862e+00
1.607026179134845734e+01 9.998811136741513339e-01
1.608094495162367821e+01 1.000011369647168857e+00
1.609162810072302818e+01 9.999400971233441959e-01
1.610231126099824905e+01 9.998459124352394589e-01
1.611299442127346992e+01 9.998267245280179072e-01
1.612367757037281990e+01 1.000162397316799234e+00
1.613436073064804077e+01 1.000486240840270602e+00
1.614504389092326164e+01 9.997514948937706869e-01
1.615572704002261162e+01 9.999954206807454282e-01
1.616641020029783249e+01 1.000385984180332644e+00
1.617709336057305336e+01 9.998064009651914663e-01
1.618777650967240334e+01 9.999865838635665360e-01
1.619845966994762421e+01 9.996792592641627895e-01
1.620914283022284508e+01 9.999703906063949210e-01
1.621982597932219505e+01 9.999843516951909539e-01
1.623050913959741592e+01 1.000191690760718899e+00
1.624119229987263680e+01 9.998242103561137961e-01
1.625187546014785767e+01 9.997122347146509824e-01
1.626255860924720764e+01 9.998645040334737111e-01
1.627324176952242851e+01 9.997960306655470086e-01
1.628392492979764938e+01 9.998216116303165757e-01
1.629460807889699936e+01 1.000321312452217670e+00
1.630529123917222023e+01 9.994834183242963244e-01
1.631597439944744110e+01 9.994068673329641328e-01
1.632665754854679108e+01 9.996845561884398768e-01
1.633734070882201195e+01 9.999619298964604885e-01
1.634802386909723282e+01 1.000118201796088124e+00
1.635870701819658279e+01 1.000119114803371012e+00
1.636939017847180367e+01 1.000203800754648098e+00
1.638007333874702454e+01 1.000133314931138884e+00
1.639075648784637451e+01 1.000191313018731654e+00
1.640143964812159538e+01 1.000067875617845159e+00
1.641212280839681625e+01 1.000123714400214192e+00
1.642280596867203712e+01 9.999657496129771284e-01
1.643348911777138710e+01 1.000126538292108291e+00
1.644417227804660797e+01 1.000327051073276907e+00
1.645485543832182884e+01 9.997856923420336273e-01
1.646553858742117882e+01 9.999657301680834331e-01
1.647622174769639969e+01 1.000081735124206617e+00
1.648690490797162056e+01 1.000044092912142579e+00
1.649758805707097054e+01 9.994766744618435172e-01
1.650827121734619141e+01 9.998909916523666119e-01
1.651895437762141228e+01 9.999593424152355414e-01
1.652963752672076225e+01 1.000330220092132683e+00
1.654032068699598312e+01 9.999404765831034769e-01
1.655100384727120399e+01 9.998687130650325550e-01
1.656168699637055397e+01 1.000128393032920560e+00
1.657237015664577484e+01 1.000418899601882350e+00
1.658305331692099571e+01 1.000451858757001933e+00
1.659373647719621658e+01 9.999586657734638173e-01
1.660441962629556656e+01 1.000298331817028874e+00
1.661510278657078743e+01 1.000199605335240660e+00
1.662578594684600830e+01 1.000599276091032275e+00
1.663646909594535828e+01 1.000326321884702496e+00
1.664715225622057915e+01 1.000370970822045180e+00
1.665783541649580002e+01 1.000219708181270262e+00
1.666851856559514999e+01 1.000155901965210425e+00
1.667920172587037086e+01 1.000778780028930726e+00
1.668988488614559174e+01 1.000458813856317075e+00
1.670056803524494171e+01 1.001077783815981448e+00
1.671125119552016258e+01 1.000576968402357547e+00
1.672193435579538345e+01 1.000856809582332696e+00
1.673261750489473343e+01 1.001077987746141540e+00
1.674330066516995430e+01 1.000983915958760795e+00
1.675398382544517517e+01 1.001157443262761904e+00
1.676466698572039604e+01 1.001059267369333483e+00
1.677535013481974602e+01 1.000720042602140758e+00
1.678603329509496689e+01 1.001016408740518004e+00
1.679671645537018776e+01 1.001203635815771875e+00
1.680739960446953773e+01 1.000872738228440584e+00
1.681808276474475861e+01 1.000902757252400965e+00
1.682876592501997948e+01 1.000582339655740283e+00
1.683944907411932945e+01 1.000871239681388358e+00
1.685013223439455032e+01 1.001016228791531182e+00
1.686081539466977119e+01 1.001033084117046057e+00
1.687149854376912117e+01 1.000788443877382194e+00
1.688218170404434204e+01 1.000836832051484215e+00
1.689286486431956291e+01 1.001118421197738639e+00
1.690354801341891289e+01 1.000800936801406582e+00
1.691423117369413376e+01 1.000856598897898353e+00
1.692491433396935463e+01 1.000765505123573318e+00
1.693559749424457550e+01 1.000403757278451655e+00
1.694628064334392548e+01 1.000915483712259135e+00
1.695696380361914635e+01 1.000704572466187825e+00
1.696764696389436722e+01 1.001165161805162240e+00
1.697833011299371719e+01 1.001316812884923024e+00
1.698901327326893806e+01 1.000835267494510905e+00
1.699969643354415894e+01 1.000981569382114023e+00
1.701037958264350891e+01 1.000212795120313025e+00
1.702106274291872978e+01 1.001056402940551759e+00
1.703174590319395065e+01 1.000809768030415103e+00
1.704242905229330063e+01 1.000587141319263296e+00
1.705311221256852150e+01 1.000994198031392779e+00
1.706379537284374237e+01 1.000968942723734711e+00
1.707447852194309235e+01 1.000925898415586213e+00
1.708516168221831322e+01 1.000890049799187498e+00
1.709584484249353409e+01 1.000571939569358859e+00
1.710652800276875496e+01 1.000822154172831269e+00
1.711721115186810493e+01 1.000803451249452358e+00
1.712789431214332581e+01 1.001194127553057367e+00
1.713857747241854668e+01 1.000800056540094740e+00
1.714926062151789665e+01 1.001133790626161035e+00
1.715994378179311752e+01 1.000881959322097225e+00
1.717062694206833839e+01 1.000672590404193540e+00
1.718131009116768837e+01 1.001142342722728840e+00
1.719199325144290924e+01 1.000714906428407103e+00
1.720267641171813011e+01 1.000804294739250366e+00
1.721335956081748009e+01 1.001103324365822722e+00
1.722404272109270096e+01 1.000637090780504002e+00
1.723472588136792183e+01 1.000527536349213209e+00
1.724540903046727180e+01 1.000804736374216519e+00
1.725609219074249268e+01 1.001113716319402824e+00
1.726677535101771355e+01 1.001202497489122933e+00
1.727745851129293442e+01 1.000607699225757541e+00
1.728814166039228439e+01 1.001195127250022798e+00
1.729882482066750526e+01 1.001038087925933739e+00
1.730950798094272614e+01 1.000810928749357176e+00
1.732019113004207611e+01 1.000892864480560585e+00
1.733087429031729698e+01 1.000700045022504758e+00
1.734155745059251785e+01 1.000571573549891902e+00
1.735224059969186783e+01 1.000571116437377173e+00
1.736292375996708870e+01 1.000878017523708863e+00
1.737360692024230957e+01 1.001120931107237100e+00
1.738429006934165955e+01 1.000722122991730689e+00
1.739497322961688042e+01 1.000872893573588662e+00
1.740565638989210129e+01 1.000880433460429986e+00
1.741633953899145126e+01 1.000514275066215264e+00
1.742702269926667213e+01 1.000548635062605829e+00
1.743770585954189301e+01 1.000543972418547645e+00
1.744838901981711388e+01 1.000677865118561938e+00
1.745907216891646385e+01 1.000745338654968508e+00
1.746975532919168472e+01 1.000461602496592661e+00
1.748043848946690559e+01 1.000310469293829829e+00
1.749112163856625557e+01 1.000780998648505671e+00
1.750180479884147644e+01 1.001185175828005924e+00
1.751248795911669731e+01 1.000741483340114701e+00
1.752317110821604729e+01 1.000712096593306288e+00
1.753385426849126816e+01 1.000803054566590689e+00
1.754453742876648903e+01 1.000699307037119512e+00
1.755522057786583900e+01 1.000373850154220534e+00
1.756590373814105988e+01 1.000774872596903453e+00
1.757658689841628075e+01 1.000827709000970511e+00
1.758727004751563072e+01 1.000814089182371580e+00
1.759795320779085159e+01 1.001108145607041644e+00
1.760863636806607246e+01 1.000852000979485457e+00
1.761931952834129333e+01 1.000877481874802299e+00
1.763000267744064331e+01 1.001010612323404603e+00
1.764068583771586418e+01 1.001045579923927065e+00
1.765136899799108505e+01 1.000364451950925826e+00
1.766205214709043503e+01 1.000631333824092417e+00
1.767273530736565590e+01 1.000447137325006342e+00
1.768341846764087677e+01 1.000191796826735979e+00
1.769410161674022675e+01 1.000714784822542391e+00
1.770478477701544762e+01 1.000740315027087934e+00
1.771546793729066849e+01 1.000533639367414462e+00
1.772615108639001846e+01 1.000468442661437640e+00
1.773683424666523933e+01 1.000862440952072330e+00
1.774751740694046021e+01 1.000851764228410490e+00
1.775820055603981018e+01 1.000886025852612660e+00
1.776888371631503105e+01 1.000987049318004640e+00
1.777956687659025192e+01 1.000645175144756926e+00
1.779025003686547279e+01 1.000456334201591746e+00
1.780093318596482277e+01 1.000636824806070635e+00
1.781161634624004364e+01 1.000336195669454087e+00
1.782229950651526451e+01 1.000709512337311979e+00
1.783298265561461449e+01 1.000512107005143481e+00
1.784366581588983536e+01 1.000470245885131115e+00
1.785434897616505623e+01 1.000623670971730439e+00
1.786503212526440620e+01 1.001353146467528932e+00
1.787571528553962708e+01 1.000665353634133892e+00
1.788639844581484795e+01 1.000758952339508401e+00
1.789708159491419792e+01 1.000522193055823683e+00
1.790776475518941879e+01 1.000602333731758886e+00
1.791844791546463966e+01 1.000751991324470458e+00
1.792913106456398964e+01 1.000781748029075047e+00
1.793981422483921051e+01 1.000617623387800581e+00
1.795049738511443138e+01 1.000609420250720971e+00
1.796118054538965225e+01 1.000934857097219410e+00
1.797186369448900223e+01 1.000666126297759639e+00
1.798254685476422310e+01 1.000625216894090119e+00
1.799323001503944397e+01 1.001042813907426776e+00
1.800391316413879395e+01 1.000437988516406307e+00
1.801459632441401482e+01 1.000877185794962987e+00
1.802527948468923569e+01 1.000791880656080046e+00
1.803596263378858566e+01 1.000890090721556325e+00
1.804664579406380653e+01 1.000462636821834561e+00
1.805732895433902740e+01 1.000215076405857939e+00
1.806801210343837738e+01 1.000869920350783815e+00
1.807869526371359825e+01 1.000355518821042455e+00
1.808937842398881912e+01 1.000289090510538825e+00
1.810006157308816910e+01 1.000674689696076536e+00
1.811074473336338997e+01 1.000640067759514196e+00
1.812142789363861084e+01 1.000817160942373718e+00
1.813211105391383171e+01 1.000483059472951242e+00
1.814279420301318169e+01 1.000793499140764764e+00
1.815347736328840256e+01 1.000341790068206116e+00
1.816416052356362343e+01 1.000660479493483912e+00
1.817484367266297340e+01 1.000926405608447478e+00
1.818552683293819427e+01 1.000540931478746343e+00
1.819620999321341515e+01 1.000486983085823400e+00
1.820689314231276512e+01 1.000517090875144843e+00
1.821757630258798599e+01 1.000762035516556514e+00
1.822825946286320686e+01 1.000682538929539289e+00
1.823894261196255684e+01 1.000550568099979110e+00
1.824962577223777771e+01 1.001016592869093502e+00
1.826030893251299858e+01 1.000322812107842463e+00
1.827099208161234856e+01 1.001010482366797127e+00
