# Supplementary material for: A complex structure of escaping helium spanning more than half the orbit of the ultra-hot Jupiter WASP-121 b
Source: Nat Commun. 2025 Dec 8;16:10822. doi: 10.1038/s41467-025-66628-5 (PMC12686059; doi:10.1038/s41467-025-66628-5)
Supplement: Supplementary file 3 — Source Data [file 41467_2025_66628_MOESM3_ESM.zip › Source_Data_File_EFig2_Helium_phasecurve_comparison.txt]

# phase_nameless	 flux_nameless	 flux_err_nameless	 phase_exotedrf	 flux_exotedrf	 flux_err_exotedrf
-1.828935218565165854e+01 9.998447753196078036e-01 1.573601815049101933e-04 -1.828935221061110639e+01 9.998540124364737602e-01 1.549945806041969228e-04
-1.767489261813462065e+01 9.999993054524332070e-01 1.573845238290502550e-04 -1.767489269301294996e+01 1.000130308170024351e+00 1.548920571848003591e-04
-1.706043305061757565e+01 9.996479266137013875e-01 1.587033426328617817e-04 -1.706043317541480064e+01 9.995977376060660724e-01 1.564735063527411671e-04
-1.644597348310053064e+01 1.000174637324445559e+00 1.574121300625892284e-04 -1.644597365781665133e+01 1.000181908468774639e+00 1.549012149859378381e-04
-1.583151391558349097e+01 9.998931730062832202e-01 1.587422407947986977e-04 -1.583151414021849668e+01 9.997792762099743102e-01 1.562259162104412717e-04
-1.521705434806644952e+01 9.998206903922621791e-01 1.573564242469825312e-04 -1.521705462262034381e+01 9.998786381456720163e-01 1.549035138734165470e-04
-1.460259478054940807e+01 1.000013204016876323e+00 1.587612929810581629e-04 -1.460259510502219094e+01 1.000067304443765348e+00 1.563497692556349030e-04
-1.398813521303236485e+01 1.000022160882707123e+00 1.573881609010852663e-04 -1.398813558742403984e+01 1.000115620581950804e+00 1.553221845541396043e-04
-1.337367564551532340e+01 1.000185992748726882e+00 1.587887598165942571e-04 -1.337367606982588697e+01 1.000008805707618853e+00 1.562255942419925705e-04
-1.275921607799828017e+01 1.000154210765576313e+00 1.574089690305353060e-04 -1.275921655222773587e+01 9.999645846862363907e-01 1.551953718648525576e-04
-1.214475651048123872e+01 9.997507095568562985e-01 1.587196642291094416e-04 -1.214475703462958300e+01 9.997462359737231408e-01 1.561988422111505899e-04
-1.153029694296419727e+01 1.000017079238170847e+00 1.573873609307168623e-04 -1.153029751703143013e+01 9.999641593607063728e-01 1.552571232605533019e-04
-1.091583737544715405e+01 1.000174621066670433e+00 1.587869270766840372e-04 -1.091583799943327904e+01 1.000217790986574817e+00 1.562365556227383835e-04
-1.030137780793011260e+01 9.998964056274385337e-01 1.573683640231203647e-04 -1.030137848183512617e+01 9.999194803520738972e-01 1.548474072682497541e-04
-9.686918240413071146e+00 1.000277945497245025e+00 1.588033550206543174e-04 -9.686918964236973295e+00 1.000335806763403834e+00 1.562419572648480884e-04
-9.072458672896027920e+00 1.000051665671552570e+00 1.573928152531508628e-04 -9.072459446638822200e+00 1.000006083057716433e+00 1.548696338167154178e-04
-8.457999105378986471e+00 1.000331096425285171e+00 1.588117891856947073e-04 -8.457999929040669329e+00 1.000128817633538336e+00 1.562702204959782396e-04
-7.843539537861944133e+00 9.999173717696043795e-01 1.573716707711848612e-04 -7.843540411442517346e+00 1.000010571070293786e+00 1.552727887436956280e-04
-7.229079970344901795e+00 1.000128761078076689e+00 1.587796570129786143e-04 -7.229080893844365363e+00 1.000117565482427917e+00 1.563072590253227357e-04
-6.614620402827859458e+00 9.997399848713467430e-01 1.573437561694000732e-04 -6.614621376246213380e+00 9.996042942195486614e-01 1.550766253090258358e-04
-6.000160835310817120e+00 9.997215441413648263e-01 1.587150206607360894e-04 -6.000161858648061397e+00 9.995979266650670825e-01 1.561859144263156836e-04
-5.385701267793775671e+00 9.991719667919259917e-01 1.572543219967799974e-04 -5.385702341049908526e+00 9.992627535682407913e-01 1.549886077841873186e-04
-4.771241700276733333e+00 9.989495961529715196e-01 1.585924750729092230e-04 -4.771242823451756543e+00 9.988774634511852213e-01 1.561572413564905957e-04
-4.156782132759690995e+00 9.989564820998124706e-01 1.572204391913824696e-04 -4.156783305853604560e+00 9.988457360250487804e-01 1.547674472158246659e-04
-3.542322565242649546e+00 9.990553702843925077e-01 1.586092953307177927e-04 -3.542323788255451689e+00 9.990822974720491301e-01 1.562815493650633180e-04
-2.927862997725607208e+00 9.989968100092075920e-01 1.572267928031745928e-04 -2.927864270657299706e+00 9.988492011642402524e-01 1.547881539026841312e-04
-2.313403430208564870e+00 9.987197623135452007e-01 1.585559904129039814e-04 -2.313404753059147723e+00 9.989315932874731629e-01 1.558550363056418334e-04
-1.698943862691523421e+00 9.984020669116016045e-01 1.571331918668115025e-04 -1.698945235460994851e+00 9.983897549321931741e-01 1.544136271659529876e-04
-1.084484295174481971e+00 9.972348345980749373e-01 1.583202146632623603e-04 -1.084485717862841980e+00 9.974092080271697025e-01 1.571974523888645210e-04
-4.700247276574387456e-01 9.970763178476412802e-01 1.569245207152938719e-04 -4.700262002646908854e-01 9.971378138933350010e-01 1.560411119439921812e-04
1.444348398596044802e-01 9.972360240219393379e-01 1.569496884266442815e-04 1.444333173334602094e-01 9.972242603941881001e-01 1.558103821274349065e-04
7.588944073766459297e-01 9.972728809563035091e-01 1.583262776064835111e-04 7.588928349316130806e-01 9.972319938099354353e-01 1.569287877988862379e-04
1.373353974893687379e+00 9.982505218044259721e-01 1.571093223325342833e-04 1.373352352529765952e+00 9.982802716618685013e-01 1.547878262263413659e-04
1.987813542410728829e+00 9.993296105871396495e-01 1.586528130119825911e-04 1.987811870127918823e+00 9.992192707972231691e-01 1.561613245779000232e-04
2.602273109927772055e+00 9.990866145536140275e-01 1.572409044620189035e-04 2.602271387726069918e+00 9.991295404672785319e-01 1.552269162589702065e-04
3.216732677444815280e+00 9.994980085384029822e-01 1.586795107015963855e-04 3.216730905324221013e+00 9.995570164421706538e-01 1.561919953194275401e-04
3.831192244961856730e+00 9.993711774700598793e-01 1.572856923936007969e-04 3.831190422922373884e+00 9.993725964522858218e-01 1.549472638979208555e-04
4.445651812478898179e+00 9.991824570656522297e-01 1.586294820439166666e-04 4.445649940520526755e+00 9.993166601159572116e-01 1.561887693332314280e-04
5.060111379995939629e+00 9.993541279000666133e-01 1.572829925639075189e-04 5.060109458118679626e+00 9.992926373756717551e-01 1.547985816165942325e-04
5.674570947512982855e+00 9.991298156059672531e-01 1.586210875673315984e-04 5.674568975716830721e+00 9.990515713488837823e-01 1.562043903671206651e-04
6.289030515030026081e+00 9.991103895604475094e-01 1.572446790985379702e-04 6.289028493314981816e+00 9.990342295609866419e-01 1.548175568630856644e-04
6.903490082547067530e+00 9.992600426518160051e-01 1.586417438727217221e-04 6.903488010913134687e+00 9.991260658012870444e-01 1.561270702471599138e-04
7.517949650064108980e+00 9.994467534092001948e-01 1.572975636308079146e-04 7.517947528511287558e+00 9.994881873601654254e-01 1.548372183460408548e-04
8.132409217581150429e+00 9.994655427211370791e-01 1.586743729399673253e-04 8.132407046109440429e+00 9.993318431768848376e-01 1.561797742350291666e-04
8.746868785098191879e+00 9.991985692487656001e-01 1.572585614709777751e-04 8.746866563707593301e+00 9.992975780699470123e-01 1.548176921485800329e-04
9.361328352615235104e+00 9.992920604154599262e-01 1.586468596874073607e-04 9.361326081305744395e+00 9.993296659331026843e-01 1.561900947969144661e-04
9.975787920132278330e+00 9.994182829995227335e-01 1.572930973777194404e-04 9.975785598903895490e+00 9.994629101049676834e-01 1.548681183264609157e-04
1.059024748764931978e+01 9.994742809748731194e-01 1.586757671069197824e-04 1.059024511650204836e+01 9.996222140502244446e-01 1.575417486526381754e-04
1.120470705516636123e+01 9.997837634636105308e-01 1.573506477310936450e-04 1.120470463410020123e+01 9.998996964487540939e-01 1.550423054053388873e-04
1.181916662268340268e+01 1.000036736392220904e+00 1.587650266817548165e-04 1.181916415169835410e+01 1.000031066788467315e+00 1.562018587342734865e-04
1.243362619020044590e+01 9.997397538223419255e-01 1.573436906495739634e-04 1.243362366929650520e+01 9.998224505456725364e-01 1.548287514046681982e-04
1.304808575771748913e+01 9.998643270222965507e-01 1.587376785355768959e-04 1.304808318689465629e+01 1.000018196424935280e+00 1.562313817110360726e-04
1.366254532523452880e+01 1.000126070339722784e+00 1.574044784301907140e-04 1.366254270449281094e+01 1.000160015675148228e+00 1.548717852036310123e-04
1.427700489275157025e+01 1.000020462401282506e+00 1.587624867916950159e-04 1.427700222209096381e+01 9.997625373539711369e-01 1.562562412441778896e-04
1.489146446026861526e+01 1.000216739670228616e+00 1.574187709004819756e-04 1.489146173968911313e+01 1.000058995354338842e+00 1.549092737192915125e-04
1.550592402778565670e+01 9.998112829202839835e-01 1.587292460158333063e-04 1.550592125728726600e+01 1.000026648936596319e+00 1.563248966237622728e-04
1.612038359530269815e+01 9.999075767112822755e-01 1.573701166676300578e-04 1.612038077488541887e+01 9.999617666113556069e-01 1.550137341563917546e-04
1.673484316281973960e+01 9.999200542826400806e-01 1.587465523162587830e-04 1.673484029248357174e+01 9.999785786253910791e-01 1.563103375886082988e-04
1.734930273033678105e+01 9.997436875373273413e-01 1.573443231147066926e-04 1.734929981008172462e+01 9.997701917334407273e-01 1.548261526657691302e-04
1.796376229785382606e+01 1.000179343201861082e+00 1.587876753289891240e-04 1.796375932767987393e+01 9.999961456991969255e-01 1.562794009228948714e-04
