# Supplementary material for: A complex structure of escaping helium spanning more than half the orbit of the ultra-hot Jupiter WASP-121 b
Source: Nat Commun. 2025 Dec 8;16:10822. doi: 10.1038/s41467-025-66628-5 (PMC12686059; doi:10.1038/s41467-025-66628-5)
Supplement: Supplementary file 3 — Source Data [file 41467_2025_66628_MOESM3_ESM.zip › Source_Data_File_EFig3_Helium_detection.txt]

# time_from_midtransit_h	 detection_central	 detection_blue	 detection_red
-1.828935218565165854e+01 9.864292154959978243e-01 3.518304883983002646e-02 3.026888500983839769e-01
-1.767489261813462065e+01 4.413061398256685683e-03 1.291441122861274327e+00 2.815643699048396287e-01
-1.706043305061757565e+01 2.218437119582827854e+00 6.627793476365153591e-01 -1.414676565646618700e-01
-1.644597348310053064e+01 -1.109427363546384937e+00 -1.803671452498597061e+00 4.130733919957745304e-01
-1.583151391558349097e+01 6.729588368030653411e-01 -1.450848060929138317e+00 1.592659972996715856e-01
-1.521705434806644952e+01 1.139512470468833305e+00 6.944084183011742795e-01 -7.993067450731179413e-01
-1.460259478054940807e+01 -8.316899307375839878e-02 -5.152246727550535699e-01 6.434304641484895892e-01
-1.398813521303236485e+01 -1.408040006328716010e-01 2.023007967162049336e+00 3.322428943933311563e-01
-1.337367564551532340e+01 -1.171321880350404854e+00 -1.275493993322830977e-01 -1.312103529218967113e+00
-1.275921607799828017e+01 -9.796822031557657073e-01 3.704209120947766776e-01 -2.072176572824451668e+00
-1.214475651048123872e+01 1.570633634808189516e+00 1.690802945112313271e-01 -2.587809139892263577e+00
-1.153029694296419727e+01 -1.085172155492571400e-01 1.159524795516416740e+00 -9.455927074711857339e-01
-1.091583737544715405e+01 -1.099719415730628480e+00 2.672233090584067439e-01 -1.198096969289470071e+00
-1.030137780793011260e+01 6.582922381162096270e-01 -5.279799748960711803e-01 9.390728037246563742e-02
-9.686918240413071146e+00 -1.750249528474221439e+00 -2.788265512966043858e+00 -1.533290750061382157e+00
-9.072458672896027920e+00 -3.282594028797991559e-01 -1.216818512949750408e+00 -9.373094072056166182e-01
-8.457999105378986471e+00 -2.084835307144787819e+00 -1.803687597245601237e+00 -8.098181223920088989e-01
-7.843539537861944133e+00 5.250514911019800168e-01 1.310171867582306193e+00 7.957085767172976665e-01
-7.229079970344901795e+00 -8.109419084219593454e-01 1.668136741173898430e-01 -4.764739403099587656e-01
-6.614620402827859458e+00 1.652529054748880455e+00 7.452638454229094656e-01 -3.460424529903816798e-02
-6.000160835310817120e+00 1.754439229985621074e+00 1.470719749196730541e+00 6.472652679648310814e-01
-5.385701267793775671e+00 5.265567251569488683e+00 1.967362819820129838e+00 4.305786885447650536e-01
-4.771241700276733333e+00 6.623289324071533812e+00 1.277866499374802567e+00 2.912703432528304770e+00
-4.156782132759690995e+00 6.637291598691364314e+00 2.759318503588814142e+00 2.886970155026521212e+00
-3.542322565242649546e+00 5.955702114670112124e+00 1.679193024435745807e+00 1.442271995849951027e+00
-2.927862997725607208e+00 6.380528235084322652e+00 1.567544077842541350e+00 1.134644304118473057e+00
-2.313403430208564870e+00 8.074357096952724078e+00 2.599970263746414822e+00 3.941909830095525535e+00
-1.698943862691523421e+00 1.016929058344864600e+01 5.720606950289544024e+00 4.733489785407966721e+00
-1.084484295174481971e+00 1.746564965065518749e+01 6.016952827232004530e+00 7.797349972816101094e+00
-4.700247276574387456e-01 1.863113641534147646e+01 4.410484676525777026e+00 1.123500842297162627e+01
1.444348398596044802e-01 1.761058595125851056e+01 5.744868371712334998e+00 8.211948288714408406e+00
7.588944073766459297e-01 1.722467732409326047e+01 4.056649255846647151e+00 8.786509994549206226e+00
1.373353974893687379e+00 1.113541939841812400e+01 3.764231973367607509e+00 5.750840029798271580e+00
1.987813542410728829e+00 4.225512300306442981e+00 9.873672337028885915e-01 4.334673579035564828e+00
2.602273109927772055e+00 5.808828494792830810e+00 1.505943551672763947e+00 4.611197076042149234e+00
3.216732677444815280e+00 3.163555643557751207e+00 -8.910476540581027671e-02 2.686070121060601945e+00
3.831192244961856730e+00 3.997963962078120215e+00 -2.024763484394974042e-02 1.609263486895331940e+00
4.445651812478898179e+00 5.153789344917819371e+00 9.587425184937514722e-01 3.199391694405561815e+00
5.060111379995939629e+00 4.106433183937257425e+00 1.081580069894249041e+00 4.458394113988974894e+00
5.674570947512982855e+00 5.485931330935872374e+00 3.375401061888123611e-01 3.701722787423415539e+00
6.289030515030026081e+00 5.657491526279327054e+00 -5.733237053231479141e-01 1.866837956289807421e+00
6.903490082547067530e+00 4.664329388472070903e+00 9.311709432204415826e-01 3.903516110016133300e+00
7.517949650064108980e+00 3.517197457033261365e+00 1.861161492695001973e+00 2.801222925514004203e+00
8.132409217581150429e+00 3.368264635053115352e+00 -1.234876340369681635e+00 6.079746912507890677e-01
8.746868785098191879e+00 5.096261492779232682e+00 7.694816217733987385e-01 8.594828149520515881e-01
9.361328352615235104e+00 4.462361158203667522e+00 -1.636797654247695299e-01 2.535839526448745662e+00
9.975787920132278330e+00 3.698299608662081628e+00 1.506133823817197515e+00 2.457705502312369727e+00
1.059024748764931978e+01 3.313165171419261146e+00 1.353707108998476016e+00 8.133372494135017172e-01
1.120470705516636123e+01 1.374233531971277955e+00 -3.143593189335784910e-01 -4.628339805286006969e-01
1.181916662268340268e+01 -2.313884423333505136e-01 3.702107038906894410e+00 -1.617052785524213165e+00
1.243362619020044590e+01 1.653998178024681520e+00 5.690260660022820050e-01 6.983769442441437048e-02
1.304808575771748913e+01 8.546992683469399887e-01 1.194320351677567338e+00 1.795471688020358725e+00
1.366254532523452880e+01 -8.009323558014017630e-01 -9.413426014264147934e-01 -3.013211267489279699e-01
1.427700489275157025e+01 -1.288868781033511435e-01 4.776005734397130720e-01 1.015003456517552749e+00
1.489146446026861526e+01 -1.376834979645699786e+00 7.666468508479532540e-01 -2.150010564718569661e+00
1.550592402778565670e+01 1.188924438645615922e+00 1.267871475421001648e+00 2.174838772197960957e+00
1.612038359530269815e+01 5.872988511085940333e-01 -2.687260249829854786e-01 -4.858262161654359756e-01
1.673484316281973960e+01 5.036060071443289043e-01 1.562481996170650145e-01 -1.017332256161919579e+00
1.734930273033678105e+01 1.628990850123029688e+00 8.325931418846794774e-01 -1.979213340066609816e-01
1.796376229785382606e+01 -1.129452909298559682e+00 4.599312228273849112e-01 -2.328332275523912753e-01
