# Supplementary material for: A complex structure of escaping helium spanning more than half the orbit of the ultra-hot Jupiter WASP-121 b
Source: Nat Commun. 2025 Dec 8;16:10822. doi: 10.1038/s41467-025-66628-5 (PMC12686059; doi:10.1038/s41467-025-66628-5)
Supplement: Supplementary file 3 — Source Data [file 41467_2025_66628_MOESM3_ESM.zip › Source_Data_File_EFig4_Transmission_spectrum_comparison.txt]

# wave_tr	 wave_err_tr	 flux_tr	 err_tr	 wave_pc	 wave_err_pc	 flux_pc	 err_pc
1.092999111564249448e+00 4.686244893121749300e-04 -5.345870106185248005e+01 1.154769869962145634e+02 1.092999111564249448e+00 4.686244893121749300e-04 -2.591273477865474320e+02 8.287138639311196187e+01
1.092061862585625098e+00 4.685467020731914900e-04 1.911278384586767061e+02 1.202175565421870544e+02 1.092061862585625098e+00 4.685467020731914900e-04 4.377927705256912105e+01 8.024265253912439277e+01
1.091124769181478715e+00 4.684686960975126269e-04 -9.361563512521206576e+01 1.104352161446628031e+02 1.091124769181478715e+00 4.684686960975126269e-04 -1.327939499096153497e+01 7.785306307153959438e+01
1.090187831789283690e+00 4.683904709492647811e-04 -1.534485011392462184e+00 1.057059094708746869e+02 1.090187831789283690e+00 4.683904709492647811e-04 -3.440526659304055102e+01 7.545988294425292509e+01
1.089251050847385160e+00 4.683120261882445234e-04 -3.138125511970793013e+01 1.094292202773999207e+02 1.089251050847385160e+00 4.683120261882445234e-04 2.700580834003041275e+01 7.582057709651813582e+01
1.088314426795008671e+00 4.682333613748035361e-04 -1.301938768060936127e+02 1.125871068343876260e+02 1.088314426795008671e+00 4.682333613748035361e-04 5.150182234947564552e+01 7.803195621330137044e+01
1.087377960072259064e+00 4.681544760710698583e-04 -6.000633703866697033e+00 1.099697931987849984e+02 1.087377960072259064e+00 4.681544760710698583e-04 1.753596289020276231e+02 7.692061531051369627e+01
1.086441651120116925e+00 4.680753698347306369e-04 -3.127277816904188512e+02 1.097264602419843698e+02 1.086441651120116925e+00 4.680753698347306369e-04 -9.629061629490287544e+01 7.726079546434669965e+01
1.085505500380447463e+00 4.679960422269147102e-04 -1.573864286283678666e+02 1.167954741210777314e+02 1.085505500380447463e+00 4.679960422269147102e-04 9.241659114778144613e+01 8.062727858174990558e+01
1.084569508295993634e+00 4.679164928056422923e-04 2.363805675361782050e+02 1.261466504688391126e+02 1.084569508295993634e+00 4.679164928056422923e-04 7.860259258742896691e+02 8.619046075916112670e+01
1.083633675310382349e+00 4.678367211299327977e-04 1.598306109570899935e+03 1.337302833330778071e+02 1.083633675310382349e+00 4.678367211299327977e-04 2.777617928716558254e+03 8.228623689880976144e+01
1.082698001868122484e+00 4.677567267580284849e-04 6.320218323301087366e+02 1.225576775755673964e+02 1.082698001868122484e+00 4.677567267580284849e-04 1.419246401484386297e+03 8.249543525068911265e+01
1.081762488414606427e+00 4.676765092473944563e-04 1.520446489214209578e+02 1.078041681738415889e+02 1.081762488414606427e+00 4.676765092473944563e-04 3.602412323160386904e+02 8.006474594261639766e+01
1.080827135396111638e+00 4.675960681552737697e-04 -1.275700801077982760e+01 1.114124435776216444e+02 1.080827135396111638e+00 4.675960681552737697e-04 2.211402702827491851e+02 7.596722073321757307e+01
1.079891943259801090e+00 4.675154030392425497e-04 -6.038719912698616099e+01 1.054902839591692896e+02 1.079891943259801090e+00 4.675154030392425497e-04 4.430472075089841866e+01 7.830947531063878841e+01
1.078956912453722605e+00 4.674345134548785197e-04 6.429533806681320129e+01 1.151420577320712368e+02 1.078956912453722605e+00 4.674345134548785197e-04 1.517994537628686373e+02 8.146266196360653566e+01
1.078022043426812848e+00 4.673533989585365589e-04 6.350799658693358651e+01 1.149867683176960043e+02 1.078022043426812848e+00 4.673533989585365589e-04 2.667328400539626045e+02 8.376606394128495481e+01
1.077087336628895775e+00 4.672720591060164352e-04 -6.213492537065212673e+01 1.200151132912221215e+02 1.077087336628895775e+00 4.672720591060164352e-04 3.351669685702773904e+01 7.788693256600473092e+01
1.076152792510683742e+00 4.671904934525628050e-04 8.761426889564972953e+00 1.096387967905402405e+02 1.076152792510683742e+00 4.671904934525628050e-04 2.457065796285240538e+02 7.681071425408863718e+01
1.075218411523778617e+00 4.671087015518660124e-04 3.399816106393027439e+02 1.078899703568243069e+02 1.075218411523778617e+00 4.671087015518660124e-04 2.990263692208561110e+02 7.722417525263851701e+01
1.074284194120674885e+00 4.670266829598368474e-04 -2.097545210940661491e+02 1.088815394919033110e+02 1.074284194120674885e+00 4.670266829598368474e-04 -5.514487372404452969e+01 7.538142089963676540e+01
1.073350140754755211e+00 4.669444372292774759e-04 1.811155342029305757e+02 1.068472230153398925e+02 1.073350140754755211e+00 4.669444372292774759e-04 7.493163530658542015e+00 7.756293497017387040e+01
