# Supplementary material for: A complex structure of escaping helium spanning more than half the orbit of the ultra-hot Jupiter WASP-121 b
Source: Nat Commun. 2025 Dec 8;16:10822. doi: 10.1038/s41467-025-66628-5 (PMC12686059; doi:10.1038/s41467-025-66628-5)
Supplement: Supplementary file 3 — Source Data [file 41467_2025_66628_MOESM3_ESM.zip › Source_Data_File_EFig5_WASP-121b_JWST_Helium_fake_HR_data_paper.txt]

# wave_HR_sim	 flux_HR_sim	 flux_err_HR_sim
1.077499999999999818e+04 1.377711770134024905e+00 6.707502273635298495e-01
1.077503616999999940e+04 9.049958969045432955e-01 6.931630494127731801e-01
1.077507233999999880e+04 2.715943036048965031e-01 1.042763875334766555e+00
1.077510850999999820e+04 8.774425787865105519e-01 6.845618458227856751e-01
1.077514467999999761e+04 -2.631543925334849932e-01 7.348307196803064434e-01
1.077518084999999701e+04 -1.801739834206876611e-01 7.159826964032763863e-01
1.077521701999999641e+04 7.030905986826736509e-01 8.003679839603566881e-01
1.077525318999999581e+04 -3.656589988068414954e-01 7.503361288766488002e-01
1.077528935999999521e+04 1.760184195015404227e-02 6.387927790105198955e-01
1.077532552999999461e+04 1.176348462820131280e+00 6.537398320974405763e-01
1.077536169999999402e+04 3.093724629893335187e-01 6.124423810742313234e-01
1.077539786999999342e+04 -4.361257306992367688e-01 7.210912585747619730e-01
1.077543403999999282e+04 -6.211695682227748039e-01 7.106677313898932535e-01
1.077547020999999404e+04 7.490934696956749184e-01 6.234986792168670799e-01
1.077550637999999344e+04 5.124986577046278802e-01 7.068959637889180581e-01
1.077554254999999284e+04 5.367363874964170556e-01 7.040749341325932553e-01
1.077557871999999224e+04 -9.780556112973657346e-01 6.496449873152442267e-01
1.077561488999999165e+04 1.213105319980968821e-01 6.659747973861319670e-01
1.077565105999999105e+04 -4.692393390201615722e-01 6.551917136684212162e-01
1.077568722999999045e+04 1.810655836983117994e-01 5.374991070248353875e-01
1.077572339999998985e+04 2.563012247623930873e-01 9.142187430596137032e-01
1.077575956999998925e+04 -2.329295992408186300e-01 6.357890689236737058e-01
1.077579573999998865e+04 3.751956884951736515e-01 5.562516183026906536e-01
1.077583190999998806e+04 6.940083427910004321e-01 6.305599107292937378e-01
1.077586807999998928e+04 2.951954943231017703e-01 7.370415459205293951e-01
1.077590424999998868e+04 -2.187909011135014403e-01 6.061998258089993374e-01
1.077594041999998808e+04 3.804969422229481646e-01 6.337357970954394792e-01
1.077597658999998748e+04 1.438951168417208215e-01 6.391136849722469648e-01
1.077601275999998688e+04 4.171601028308345449e-01 7.407143322661022822e-01
1.077604892999998629e+04 -1.216745666765600142e-01 6.084162332031384235e-01
1.077608509999998569e+04 1.101529550169919741e-02 7.267762220944143925e-01
1.077612126999998509e+04 8.310249625262218498e-02 5.432124935468676252e-01
1.077615743999998449e+04 -1.218583580990161064e+00 6.256513630043805119e-01
1.077619360999998389e+04 1.723219621268623492e+00 8.573494026519110633e-01
1.077622977999998329e+04 6.457714264265180804e-01 7.703454987424775968e-01
1.077626594999998269e+04 6.485150678263106316e-01 6.505647584035781916e-01
1.077630211999998392e+04 8.849000188743547657e-01 5.817915187591575776e-01
1.077633828999998332e+04 -7.419193046783066903e-01 7.369122567591310791e-01
1.077637445999998272e+04 -1.116701873435946180e+00 5.490545384689601294e-01
1.077641062999998212e+04 1.602656577332982168e+00 9.584587975403753290e-01
1.077644679999998152e+04 1.264324161783682676e+00 7.113227906812418233e-01
1.077648296999998092e+04 7.528378666547560494e-01 5.890675952006385607e-01
1.077651913999998033e+04 -2.754108826831843659e-01 6.383704396224804123e-01
1.077655530999997973e+04 1.685865232929505853e+00 8.752898317526480731e-01
1.077659147999997913e+04 -5.890578818832840069e-01 6.910047470470155329e-01
1.077662764999997853e+04 3.747367493308710884e-01 7.567933812844037655e-01
1.077666381999997793e+04 7.572314493999954266e-01 4.751256820013244342e-01
1.077669998999997915e+04 -4.702335632356701711e-01 5.472387185055229697e-01
1.077673615999997855e+04 -3.741661887685470700e-01 8.150936690879041491e-01
1.077677232999997796e+04 -6.296904503592491986e-01 7.235006348801751308e-01
1.077680849999997736e+04 3.986586804384733562e-01 8.804344898805184227e-01
1.077684466999997676e+04 6.758250626068423861e-01 7.023423892288711556e-01
1.077688083999997616e+04 -1.483166305617423519e-01 7.616396584381127655e-01
1.077691700999997556e+04 1.418634686955638102e+00 7.542198734971313767e-01
1.077695317999997496e+04 -3.675042264573476491e-01 5.805767574395631625e-01
1.077698934999997437e+04 -5.453605609135975252e-01 6.970698792885224870e-01
1.077702551999997377e+04 2.813636823716449964e-01 7.210394271170493807e-01
1.077706168999997317e+04 -3.843970417609334222e-01 5.518770465557598648e-01
1.077709785999997257e+04 -2.470387371965622192e-01 6.739628052536350555e-01
1.077713402999997379e+04 8.031605557346789270e-01 7.292172361171878059e-01
1.077717019999997319e+04 2.929367757698292385e-01 7.566370194779588054e-01
1.077720636999997259e+04 2.033542199165550568e-01 9.048434684501469594e-01
1.077724253999997200e+04 4.191632387856260578e-01 7.010791215306153568e-01
1.077727870999997140e+04 -6.483321255586388387e-02 8.512269281568348722e-01
1.077731487999997080e+04 -3.168039911186984470e-01 6.195386209098899810e-01
1.077735104999997020e+04 4.886750917335130895e-01 8.000471694679578416e-01
1.077738721999996960e+04 -3.445345184354478563e-01 6.203773302350489294e-01
1.077742338999996900e+04 -7.463018168347493875e-01 5.180437342127679479e-01
1.077745955999996841e+04 -1.688537019232768943e-01 7.727164722430646115e-01
1.077749572999996781e+04 1.714173650704638119e+00 6.009320426621160838e-01
1.077753189999996721e+04 -8.312034195797518565e-01 7.954939894904479170e-01
1.077756806999996843e+04 -8.397587094514228356e-01 3.947967742226039523e-01
1.077760423999996783e+04 6.370136707914764163e-02 7.077789757333410314e-01
1.077764040999996723e+04 2.232003851646923928e-02 7.132534095828676479e-01
1.077767657999996663e+04 1.163822401241123350e+00 8.191069772853993847e-01
1.077771274999996604e+04 2.470727892672023862e-01 6.530391829172902396e-01
1.077774891999996544e+04 1.018226985145147534e-01 8.322259102366156291e-01
1.077778508999996484e+04 7.814413680519067817e-01 8.132783668396849075e-01
1.077782125999996424e+04 4.539333988902368167e-01 5.816993030746736570e-01
1.077785742999996364e+04 -1.324059141681965146e+00 8.903415272362923405e-01
1.077789359999996304e+04 6.542432238416374946e-02 8.278026420906641203e-01
1.077792976999996245e+04 -3.470471468133073389e-01 5.997415767221077054e-01
1.077796593999996367e+04 -7.748732743826213243e-01 6.995213175338585998e-01
1.077800210999996307e+04 -9.535319140656065562e-01 8.112593271431265407e-01
1.077803827999996247e+04 5.474333005084215387e-01 6.816167364228976622e-01
1.077807444999996187e+04 2.392680784616581846e+00 8.039024818407612960e-01
1.077811061999996127e+04 1.131080576990262321e+00 7.091981824139186319e-01
1.077814678999996067e+04 -6.109767359404570941e-01 7.841694225419422182e-01
1.077818295999996008e+04 2.138014345818362860e-01 5.238029605935397015e-01
1.077821912999995948e+04 3.978642475081300978e-01 5.108696666156644639e-01
1.077825529999995888e+04 7.748170105023007848e-01 6.375209202110666551e-01
1.077829146999995828e+04 2.083840637515651795e-01 9.095426251038987164e-01
1.077832763999995768e+04 6.465165049789479701e-01 8.181191529483059499e-01
1.077836380999995708e+04 -2.106853501671619722e-01 7.644413759509320894e-01
1.077839997999995830e+04 -6.668940469443541685e-01 8.650204792041811253e-01
1.077843614999995771e+04 -1.520195898468030826e+00 6.769473237139969068e-01
1.077847231999995711e+04 7.543251523431606653e-01 7.350660128381337755e-01
1.077850848999995651e+04 6.351454465310404363e-01 7.301761556312731383e-01
1.077854465999995591e+04 7.086052238376140677e-02 5.393906125806967600e-01
1.077858082999995531e+04 -7.123889508390082725e-02 7.976783929970444609e-01
1.077861699999995471e+04 -5.511329587007365305e-01 6.670345360467834217e-01
1.077865316999995412e+04 3.260774538792897137e-01 4.967595472654668942e-01
1.077868933999995352e+04 2.422674361875825078e-01 7.403531216755385724e-01
1.077872550999995292e+04 7.374108590340300307e-01 5.535364625878396172e-01
1.077876167999995232e+04 -9.233822217092553242e-01 3.958678949770414457e-01
1.077879784999995172e+04 -9.193788106885597555e-01 6.017886095568497629e-01
1.077883401999995294e+04 9.794422884492311188e-02 6.061247311053993281e-01
1.077887018999995234e+04 1.685744001894044830e+00 6.200159512226650627e-01
1.077890635999995175e+04 6.473644878333192909e-02 5.366952014718302522e-01
1.077894252999995115e+04 6.829467053158008172e-01 6.823202933543333071e-01
1.077897869999995055e+04 5.462739612672080913e-02 7.724955133398272444e-01
1.077901486999994995e+04 4.534588440769645734e-01 5.819497494682136507e-01
1.077905103999994935e+04 -6.081007386670072429e-02 8.608512561698103971e-01
1.077908720999994875e+04 5.713046545968021306e-01 5.641091472791752714e-01
1.077912337999994816e+04 -1.247651906761433477e-01 6.630352911896004731e-01
1.077915954999994756e+04 1.695426149166918695e-01 7.048894306440336432e-01
1.077919571999994696e+04 -8.423505350230282851e-02 8.454156803717706170e-01
1.077923188999994818e+04 6.956858055138927244e-02 5.727691044700075063e-01
1.077926805999994758e+04 -1.270061911968108026e+00 6.669710436985498703e-01
1.077930422999994698e+04 1.233265184725424346e+00 5.725702812090762706e-01
1.077934039999994638e+04 1.439361165588148861e+00 5.101511118639401321e-01
1.077937656999994579e+04 8.746850307974589345e-02 6.517418855406370559e-01
1.077941273999994519e+04 1.446358913943695423e+00 5.745201094343681536e-01
1.077944890999994459e+04 4.680740817617394800e-01 6.975722871341999420e-01
1.077948507999994399e+04 -4.411466317646418611e-01 7.311000891276718816e-01
1.077952124999994339e+04 4.807673293519060254e-01 5.392880955890195782e-01
1.077955741999994279e+04 9.667323992858460890e-01 6.306019184656437293e-01
1.077959358999994220e+04 8.993240522928827030e-01 8.581295553660539532e-01
1.077962975999994160e+04 3.664740417660740657e-01 7.434168045696719629e-01
1.077966592999994282e+04 8.914758044029369444e-01 7.470409599258494016e-01
1.077970209999994222e+04 -6.630862507589163624e-01 6.838339125561477827e-01
1.077973826999994162e+04 3.399662008558481663e-01 5.774943116652443420e-01
1.077977443999994102e+04 -3.167997244441038696e-01 7.631062713710239365e-01
1.077981060999994043e+04 -8.396597074438379993e-01 8.225784958424178228e-01
1.077984677999993983e+04 4.845003810362865093e-01 7.159604497033307258e-01
1.077988294999993923e+04 4.762325629691776391e-02 5.084786908530043448e-01
1.077991911999993863e+04 -4.919791872754490925e-01 6.701507782786172429e-01
1.077995528999993803e+04 -1.030889864429697766e+00 6.486268872035878541e-01
1.077999145999993743e+04 -1.522966489204642393e+00 5.453070849366387085e-01
1.078002762999993683e+04 3.793431721651683852e-01 3.549273411452920635e-01
1.078006379999993624e+04 9.538324272025197059e-01 5.155671901189939899e-01
1.078009996999993746e+04 6.267863833038034294e-02 6.989452971228783396e-01
1.078013613999993686e+04 -6.395764094749381568e-02 8.551344341148545691e-01
1.078017230999993626e+04 -1.613621961589625009e+00 7.279053999301009492e-01
1.078020847999993566e+04 -8.130513157354547493e-01 8.952608416552321202e-01
1.078024464999993506e+04 -7.804548643858872925e-01 7.714585397695293834e-01
1.078028081999993447e+04 4.788374546722359154e-02 7.751936489484808623e-01
1.078031698999993387e+04 -7.914110375212245196e-02 6.927492402303084829e-01
1.078035315999993327e+04 -6.853134404813588931e-01 7.081128939946039758e-01
1.078038932999993267e+04 8.158050711932935961e-01 6.858624329672157183e-01
1.078042549999993207e+04 -4.906172491240989308e-01 6.754712048352244924e-01
1.078046166999993147e+04 -1.074715725502914276e+00 6.221984957974070474e-01
1.078049783999993269e+04 2.643965640200462985e-01 7.004652843188884370e-01
1.078053400999993210e+04 -2.355204364018605723e-01 6.892242788580423829e-01
1.078057017999993150e+04 1.086229755594982027e+00 7.789159138666197357e-01
1.078060634999993090e+04 -7.113626189930420674e-02 6.678439516349382599e-01
1.078064251999993030e+04 -3.727420875676995538e-01 7.478361425780776228e-01
1.078067868999992970e+04 9.292479472735621915e-01 7.540665233608334628e-01
1.078071485999992910e+04 6.652352141190955859e-01 4.798111264144362398e-01
1.078075102999992851e+04 6.277168059224401686e-01 6.186788836444363504e-01
1.078078719999992791e+04 4.318392698235126725e-01 5.936602383530295013e-01
1.078082336999992731e+04 -2.255799934748761726e-01 7.664914803480179506e-01
1.078085953999992671e+04 -1.161993741566957450e+00 5.986126348429970934e-01
1.078089570999992611e+04 1.615126359477525586e+00 7.962142103636604684e-01
1.078093187999992733e+04 1.425389493783986161e-01 7.222621435266201040e-01
1.078096804999992673e+04 5.154808628456424291e-01 5.576749933348130739e-01
1.078100421999992614e+04 -1.093931795879818925e+00 5.971935621651663917e-01
1.078104038999992554e+04 3.230300647217834720e-01 6.471528188344147781e-01
1.078107655999992494e+04 -1.254959130552232294e-01 4.114519980762273987e-01
1.078111272999992434e+04 8.711298162993669214e-01 7.200351223457299721e-01
1.078114889999992374e+04 -7.857868413945305608e-02 5.079255894424493656e-01
1.078118506999992314e+04 4.759877626415780494e-01 4.375877445643834851e-01
1.078122123999992255e+04 5.039689843011800896e-01 5.580526386341080336e-01
1.078125740999992195e+04 6.761695343974726269e-01 5.126911020535998009e-01
1.078129357999992135e+04 -2.058436318546471300e-01 7.929814561779251481e-01
1.078132974999992257e+04 -5.852634094993515168e-01 5.797150995799048578e-01
1.078136591999992197e+04 1.641150216878843604e-01 7.035357238961870152e-01
1.078140208999992137e+04 -8.173061334570742853e-02 5.756845648872883636e-01
1.078143825999992077e+04 -5.021453109086817523e-01 6.683765738888466368e-01
1.078147442999992018e+04 9.248071645049285583e-02 6.762877600471078887e-01
1.078151059999991958e+04 1.278837454941976537e+00 6.769907561042680655e-01
1.078154676999991898e+04 3.747810792484215225e-01 6.668133306636150337e-01
1.078158293999991838e+04 3.079280214973443286e-01 6.321938189148366138e-01
1.078161910999991778e+04 4.506611860485347232e-01 5.724583968428413883e-01
1.078165527999991718e+04 -6.449131969295135436e-01 7.969260310433198269e-01
1.078169144999991659e+04 -3.542399476941557324e-01 8.486464177429285938e-01
1.078172761999991599e+04 -6.779571722306410031e-01 7.178993112874519911e-01
1.078176378999991721e+04 1.609379538290331757e+00 6.879746481873402209e-01
1.078179995999991661e+04 1.906283281362623205e-01 5.369413029878535859e-01
1.078183612999991601e+04 2.597100055854180134e-01 6.568164796334904354e-01
1.078187229999991541e+04 1.170844657201773220e+00 6.139266667170943936e-01
1.078190846999991481e+04 1.549453850868545354e-02 5.667144081546391376e-01
1.078194463999991422e+04 -5.986378010557366069e-01 9.052742944150573567e-01
1.078198080999991362e+04 8.077659903704075273e-01 9.437807302437299928e-01
1.078201697999991302e+04 -6.017336027024211553e-01 6.261931307381963796e-01
1.078205314999991242e+04 -1.461665588054632259e-02 7.829092766648164670e-01
1.078208931999991182e+04 -1.005281473145441112e-01 4.676083127141329454e-01
1.078212548999991122e+04 3.989866319903400127e-01 6.977196156119279680e-01
1.078216165999991063e+04 2.532400934695436812e-01 6.045021478866083875e-01
1.078219782999991185e+04 2.859538475777332889e-01 6.761089198892068497e-01
1.078223399999991125e+04 -4.906010060263986672e-01 6.693162078357610678e-01
1.078227016999991065e+04 -1.302823302356984903e-01 7.764618315682715322e-01
1.078230633999991005e+04 -2.461136296601030560e-01 8.325954089996915330e-01
1.078234250999990945e+04 -4.455339221942607453e-01 6.483352993001882947e-01
1.078237867999990885e+04 2.247849160028420057e-01 6.198763991859925770e-01
1.078241484999990826e+04 1.531927602804672994e-01 7.299752403099669662e-01
1.078245101999990766e+04 -3.689794117192333328e-02 7.076936627245387079e-01
1.078248718999990706e+04 -2.625242744936980288e-01 5.184679199038253472e-01
1.078252335999990646e+04 2.527530811371935249e-01 6.247643328052558953e-01
1.078255952999990586e+04 -1.024615994286851350e+00 6.329116816843698423e-01
1.078259569999990708e+04 -7.168362534941334907e-01 4.919504031952594003e-01
1.078263186999990648e+04 7.448627503129416905e-01 8.870207859321510568e-01
1.078266803999990589e+04 -2.980035365545828652e-02 7.506291062200469710e-01
1.078270420999990529e+04 2.569477545230985371e-01 7.247214466166501667e-01
1.078274037999990469e+04 -7.053411371387751094e-01 5.888033974288275907e-01
1.078277654999990409e+04 4.220024418450597781e-02 6.048746002296179203e-01
1.078281271999990349e+04 -5.763770182932653752e-02 5.473577097941508818e-01
1.078284888999990289e+04 -2.667355643105795981e-01 5.625527412043127562e-01
1.078288505999990230e+04 -4.772709049798638525e-01 8.202518136212391120e-01
1.078292122999990170e+04 -1.860232139398175846e-02 9.701869785976784399e-01
1.078295739999990110e+04 -2.823060655399600716e-01 6.883142397895578579e-01
1.078299356999990050e+04 -1.741672889089995291e+00 6.381737590753181477e-01
1.078302973999990172e+04 -2.063818425913226812e-02 8.134211022983276473e-01
1.078306590999990112e+04 1.566336700458877129e-02 8.233552665581391761e-01
1.078310207999990052e+04 5.241826481919275027e-01 6.701420438397441837e-01
1.078313824999989993e+04 8.980233040109293630e-02 5.711532908850736057e-01
1.078317441999989933e+04 1.135497405219947131e+00 8.397606076605320657e-01
1.078321058999989873e+04 -6.194178948351846126e-01 5.989479544527288590e-01
1.078324675999989813e+04 2.554599669782200468e-03 8.424996910734084965e-01
1.078328292999989753e+04 -1.152034259833032842e-01 7.493050446772735462e-01
1.078331909999989693e+04 2.491451259501720750e-01 5.219704204969987105e-01
1.078335526999989634e+04 -8.359159195230045358e-02 7.186644383247414725e-01
1.078339143999989574e+04 3.465684477307476308e-01 9.317195686941175392e-01
1.078342760999989514e+04 -1.380505368189954007e-01 7.479356741575879930e-01
1.078346377999989636e+04 9.340271976232930040e-01 7.910284064839974150e-01
1.078349994999989576e+04 -7.650808488858935608e-01 5.542604228396889043e-01
1.078353611999989516e+04 -1.303865325119830110e-01 6.173870063898448945e-01
1.078357228999989456e+04 -2.132321446985095126e-01 8.384627405986739834e-01
1.078360845999989397e+04 6.817340989121999373e-01 5.488009062183196729e-01
1.078364462999989337e+04 7.472867483299282521e-01 6.727548245156518281e-01
1.078368079999989277e+04 -3.911124623868961758e-01 7.749833939869751331e-01
1.078371696999989217e+04 -9.031225617984487419e-01 6.907532486850819220e-01
1.078375313999989157e+04 2.630235356227312860e-01 6.951145570593417755e-01
1.078378930999989097e+04 -9.303839627461943929e-01 7.401751600718210478e-01
1.078382547999989038e+04 -1.315299200526299117e+00 7.043238601793985199e-01
1.078386164999989160e+04 -1.183929451017527779e+00 6.365431055486956424e-01
1.078389781999989100e+04 7.223105940202571018e-01 6.688843706792669819e-01
1.078393398999989040e+04 9.730075276639246207e-01 6.314036853929032578e-01
1.078397015999988980e+04 5.875245402597664146e-01 7.119945073372686561e-01
1.078400632999988920e+04 -1.107371774697580635e+00 7.194785700668182571e-01
1.078404249999988861e+04 1.059648826515606768e-01 7.804332672187244135e-01
1.078407866999988801e+04 -1.226262092083264310e+00 6.036312267243815199e-01
1.078411483999988741e+04 7.143874861738062076e-01 7.342003548269944169e-01
1.078415100999988681e+04 -6.444957453420342430e-01 6.590768301965012066e-01
1.078418717999988621e+04 -1.871814933020964078e-01 6.751823339114377820e-01
1.078422334999988561e+04 -1.032963524857471560e+00 6.796244406825249218e-01
1.078425951999988501e+04 -5.350606168883029756e-01 5.678925323282535409e-01
1.078429568999988624e+04 -2.017199503620344947e-01 6.381988996420763227e-01
1.078433185999988564e+04 3.421976114411490189e-01 7.562271025336271268e-01
1.078436802999988504e+04 4.764151373448249349e-01 7.239437254511363884e-01
1.078440419999988444e+04 -5.420928880014632689e-01 7.477521131421283052e-01
1.078444036999988384e+04 -1.325052619086563299e-01 4.973364195962987067e-01
1.078447653999988324e+04 5.397741407940627179e-01 7.347287348029130083e-01
1.078451270999988265e+04 -7.093362201447533932e-01 7.406889239460996421e-01
1.078454887999988205e+04 -2.114274842378270625e-01 6.384817951408315873e-01
1.078458504999988145e+04 1.035686688065087235e+00 6.158044746449304885e-01
1.078462121999988085e+04 7.058304200336087408e-01 5.658021497496280583e-01
1.078465738999988025e+04 -5.022715245597428879e-01 8.056276522184242506e-01
1.078469355999987965e+04 -2.941971112816184619e-01 8.843702580714576378e-01
1.078472972999988087e+04 -7.026025485183103880e-01 7.356914079273040308e-01
1.078476589999988028e+04 1.403088652992758867e-01 6.402075335813860457e-01
1.078480206999987968e+04 -5.231424663253226859e-01 6.629751491098093696e-01
1.078483823999987908e+04 -1.157305174229383171e+00 6.439221887193825600e-01
1.078487440999987848e+04 -5.927450658187493060e-01 9.438662004673825656e-01
1.078491057999987788e+04 -3.481849652132057993e-01 6.269377366854712585e-01
1.078494674999987728e+04 2.531134405552829536e-01 5.627336711704005179e-01
1.078498291999987669e+04 -6.021444363907474395e-01 6.126162099441792019e-01
1.078501908999987609e+04 -6.385053884136859814e-02 6.832395238785727853e-01
1.078505525999987549e+04 4.913410898950171940e-02 7.126194937926876305e-01
1.078509142999987489e+04 -6.915941491406567554e-01 5.805822480478766145e-01
1.078512759999987611e+04 -3.049872735052499562e-01 6.689651085744782177e-01
1.078516376999987551e+04 -7.397143622931511286e-01 9.045116013507707997e-01
1.078519993999987491e+04 8.240596373944698572e-01 5.729936657632211938e-01
1.078523610999987432e+04 1.037061230304006099e+00 6.867110009860573072e-01
1.078527227999987372e+04 3.512591968866827230e-01 7.533325306059190929e-01
1.078530844999987312e+04 6.097770574765279950e-01 5.791034792853838598e-01
1.078534461999987252e+04 -3.889715708554205009e-01 6.354200004398145030e-01
1.078538078999987192e+04 3.259233367276093696e-01 8.078800851078267176e-01
1.078541695999987132e+04 -1.225384046727388543e-01 8.297864240399461799e-01
1.078545312999987073e+04 -7.804179246567966022e-02 9.567140301835059812e-01
1.078548929999987013e+04 6.863321081433441107e-01 8.020878714091388417e-01
1.078552546999986953e+04 -4.191705039093733265e-01 9.782109519660984187e-01
1.078556163999987075e+04 4.566516717370637801e-01 7.233615440708492939e-01
1.078559780999987015e+04 7.623812958681163154e-01 5.542077743520876787e-01
1.078563397999986955e+04 1.926521517232129277e-01 8.349550948076311929e-01
1.078567014999986895e+04 5.998976070934979310e-01 3.905220824963482884e-01
1.078570631999986836e+04 -6.592643440417436107e-01 6.419155267269629483e-01
1.078574248999986776e+04 -1.140507588079714862e+00 7.176390043688399833e-01
1.078577865999986716e+04 -1.929069024549958655e-01 8.124090172313819247e-01
1.078581482999986656e+04 8.783615170812117401e-02 6.027872946783368047e-01
1.078585099999986596e+04 1.232877531565282236e+00 7.629177638721674759e-01
1.078588716999986536e+04 7.783963979084048690e-01 8.067349671734839189e-01
1.078592333999986477e+04 4.777557620124341931e-01 7.870219061688140672e-01
1.078595950999986599e+04 -1.346406854242539752e-01 6.224070590382448920e-01
1.078599567999986539e+04 -1.122741019756644254e-01 9.399784244730944316e-01
1.078603184999986479e+04 -4.660198617663625087e-01 6.749050557942232187e-01
1.078606801999986419e+04 -7.277966451710148332e-01 7.044511180999244448e-01
1.078610418999986359e+04 1.055703097322404416e+00 7.431586513765513491e-01
1.078614035999986299e+04 6.116072469358239116e-01 5.966094920229767506e-01
1.078617652999986240e+04 -3.133940367325740994e-01 6.469810716456825261e-01
1.078621269999986180e+04 1.989802325284962536e-01 7.503225437376015439e-01
1.078624886999986120e+04 7.547725599671732954e-01 5.374557883826250881e-01
1.078628503999986060e+04 1.163858555022110330e+00 7.913385515177160379e-01
1.078632120999986000e+04 9.206906755739259485e-02 6.451546077239710408e-01
1.078635737999985940e+04 9.588450484094922233e-02 6.175865783906874240e-01
1.078639354999986062e+04 -9.185079392209914984e-01 8.435002219566686277e-01
1.078642971999986003e+04 -4.630614392346545372e-01 8.018065575125484790e-01
1.078646588999985943e+04 -7.495085382543303920e-01 8.489391077856911494e-01
1.078650205999985883e+04 -1.057723566746430199e+00 7.700830627212388313e-01
1.078653822999985823e+04 6.846984504231156121e-01 7.261538041911860253e-01
1.078657439999985763e+04 7.145690828333282063e-01 6.779961572509847212e-01
1.078661056999985703e+04 1.345092215807064673e-01 5.859719908761547025e-01
1.078664673999985644e+04 -8.837806942335351135e-01 8.329753323465952652e-01
1.078668290999985584e+04 3.343858270618583761e-01 7.380577290064069818e-01
1.078671907999985524e+04 1.736394634615782362e+00 6.295082866246337616e-01
1.078675524999985464e+04 -7.801585595542122054e-01 8.257046110252639348e-01
1.078679141999985404e+04 1.700391594365252557e-01 8.925989238391023317e-01
1.078682758999985526e+04 2.603922642328627135e-01 7.958273987056446730e-01
1.078686375999985466e+04 8.293195892180569295e-01 6.306212711690398764e-01
1.078689992999985407e+04 -5.259162348927692854e-01 5.410522331277473063e-01
1.078693609999985347e+04 -7.880827387954032481e-01 8.370170139900234840e-01
1.078697226999985287e+04 1.451466294356197562e+00 8.652686811057055394e-01
1.078700843999985227e+04 9.137478107374018554e-01 5.757875617964227644e-01
1.078704460999985167e+04 2.899687485509278018e-01 3.186017261278895063e-01
1.078708077999985107e+04 -1.571533440641729451e-01 7.039337285236835218e-01
1.078711694999985048e+04 -2.173509500638273195e-01 8.681681919619661514e-01
1.078715311999984988e+04 6.748444757947706929e-01 7.754417544538509954e-01
1.078718928999984928e+04 -1.652892926821364350e-01 5.987962702431385287e-01
1.078722545999985050e+04 1.573937530004757113e+00 4.680419940749576124e-01
1.078726162999984990e+04 4.760525072810335989e-01 6.425196225618424739e-01
1.078729779999984930e+04 -8.105254556372033514e-01 8.299093330875684238e-01
1.078733396999984870e+04 6.710506340242532453e-01 7.012677106787619241e-01
1.078737013999984811e+04 -1.358017652489245775e+00 8.866887325596602976e-01
1.078740630999984751e+04 -2.129944557098999713e-01 6.120571902984117685e-01
1.078744247999984691e+04 -8.684106538073198545e-01 7.976178085479570523e-01
1.078747864999984631e+04 7.756408706329849245e-01 7.439371423235194847e-01
1.078751481999984571e+04 5.380044561579473417e-01 6.564648823895279373e-01
1.078755098999984511e+04 -9.766588116440514389e-01 7.695895894904970502e-01
1.078758715999984452e+04 -8.399188241208263017e-01 8.368481059475050277e-01
1.078762332999984392e+04 4.558554434698643409e-01 6.035156063560835893e-01
1.078765949999984514e+04 7.848222914614549905e-01 7.854808091068267162e-01
1.078769566999984454e+04 -4.658669287940928050e-01 5.764760510313923225e-01
1.078773183999984394e+04 4.969392623556085353e-01 6.880848744645259307e-01
1.078776800999984334e+04 7.716376866868125406e-01 6.739333891484167172e-01
1.078780417999984275e+04 -6.044087978662824323e-01 8.775814482678188089e-01
1.078784034999984215e+04 1.136046129654122439e+00 4.078580027510448347e-01
1.078787651999984155e+04 2.021619591353452372e-01 7.226303821958868223e-01
1.078791268999984095e+04 3.425956800032782801e-01 5.548211606347941416e-01
1.078794885999984035e+04 5.008226378140089308e-01 9.057789481106646168e-01
1.078798502999983975e+04 -1.842415997479407430e+00 5.785669772661057308e-01
1.078802119999983915e+04 -8.401696023025591042e-01 7.236613122611058602e-01
1.078805736999983856e+04 -1.077547068665956481e-01 5.578216479084764368e-01
1.078809353999983978e+04 -4.495244405698972101e-01 8.049400167018673224e-01
1.078812970999983918e+04 -8.291130308212679711e-01 5.202736475781447600e-01
1.078816587999983858e+04 -3.104108789012299807e-02 6.861765809034005015e-01
1.078820204999983798e+04 -1.869242176608940209e+00 6.443860564833558957e-01
1.078823821999983738e+04 8.037441301245684677e-01 5.961189396196431289e-01
1.078827438999983679e+04 6.655332968138636396e-01 4.532884825901356551e-01
1.078831055999983619e+04 9.772946175536922908e-01 7.298479627536819114e-01
1.078834672999983559e+04 2.412998588123537180e-01 6.104373326024488122e-01
1.078838289999983499e+04 4.470800226434967217e-01 7.166563880262667441e-01
1.078841906999983439e+04 9.917910594664989254e-01 7.264466845900142689e-01
1.078845523999983379e+04 -1.094987257397769254e+00 7.665432743374369640e-01
1.078849140999983501e+04 -1.707299851890715425e+00 6.418196661485172649e-01
1.078852757999983442e+04 6.277140860025453017e-01 6.705285701820593580e-01
1.078856374999983382e+04 -1.563969022568874712e+00 7.179510567031807122e-01
1.078859991999983322e+04 1.266100735953114675e+00 6.873347852925355550e-01
1.078863608999983262e+04 -1.109643452604064828e+00 6.938687541647842183e-01
1.078867225999983202e+04 -9.414332257460648057e-01 7.630934768466957063e-01
1.078870842999983142e+04 -1.760987393095004849e+00 5.636947855346962077e-01
1.078874459999983083e+04 3.281534559658798589e-01 6.850441506899495048e-01
1.078878076999983023e+04 -5.459587288315103093e-01 6.651771999307466432e-01
1.078881693999982963e+04 -3.511555610619859213e-01 7.430418099455657899e-01
1.078885310999982903e+04 3.980856838640718931e-01 4.839573474598877212e-01
1.078888927999982843e+04 -2.637590323611226362e-01 7.793261492012499847e-01
1.078892544999982965e+04 -9.362727549491713930e-01 7.084816515702254680e-01
1.078896161999982905e+04 -2.114159979563073888e-01 8.972655048928345201e-01
1.078899778999982846e+04 7.961023637318478396e-01 7.731561673851173877e-01
1.078903395999982786e+04 -6.791241640520325751e-01 6.951799389885084945e-01
1.078907012999982726e+04 8.150144659021110183e-01 9.536750343592195200e-01
1.078910629999982666e+04 4.361600505086927204e-01 6.336318732614620863e-01
1.078914246999982606e+04 3.043055255289391359e-01 8.267186755722635283e-01
1.078917863999982546e+04 -5.462498697021123117e-01 5.041577592963562005e-01
1.078921480999982487e+04 -3.339974021542205795e-01 5.974814343857056675e-01
1.078925097999982427e+04 3.098250083937693633e-01 6.326115552220716864e-01
1.078928714999982367e+04 1.084059347743691726e+00 7.083424010425893869e-01
1.078932331999982307e+04 5.565479499994626655e-01 8.966062223354805960e-01
1.078935948999982429e+04 1.002661725133509873e-01 7.146157007980169507e-01
1.078939565999982369e+04 -7.046629108838627920e-01 6.180195315040470927e-01
1.078943182999982309e+04 4.957768597781565534e-01 7.310820807558832124e-01
1.078946799999982250e+04 1.624007683743316499e-01 5.202216696845987087e-01
1.078950416999982190e+04 9.541657355895306891e-02 6.968508777230654205e-01
1.078954033999982130e+04 -7.006026611142133209e-01 7.848813364134885617e-01
1.078957650999982070e+04 -2.797512995187876328e-01 7.666677750797299407e-01
1.078961267999982010e+04 -2.333960269113182981e-02 5.669865128780539054e-01
1.078964884999981950e+04 2.552457427520576916e-01 6.756098210201857412e-01
1.078968501999981891e+04 -5.577961761426246043e-03 5.448272812408331278e-01
1.078972118999981831e+04 7.928236305236481263e-01 8.770865713777507011e-01
1.078975735999981953e+04 -6.586748607486142548e-01 4.342745297667271465e-01
1.078979352999981893e+04 -6.632477280483891624e-01 6.762907457093096930e-01
1.078982969999981833e+04 -3.912284424539477223e-01 7.861441770440487087e-01
1.078986586999981773e+04 -1.272645920928583418e-01 7.874812035044805869e-01
1.078990203999981713e+04 -3.238946958648130092e-01 7.038438720464660348e-01
1.078993820999981654e+04 -5.417724902720696400e-01 7.119478689962736029e-01
1.078997437999981594e+04 1.301852031653359498e+00 7.697766358373302475e-01
1.079001054999981534e+04 3.300116316404937411e-01 5.475185923736990423e-01
1.079004671999981474e+04 -4.233223796907648051e-01 7.506953396826046010e-01
1.079008288999981414e+04 -6.114500340771710230e-01 7.900243972244669344e-01
1.079011905999981354e+04 4.121251084134173182e-01 6.188944238320224223e-01
1.079015522999981295e+04 -3.320799843464716239e-01 8.022515050554888116e-01
1.079019139999981417e+04 6.479998889370541804e-01 3.585695050956390073e-01
1.079022756999981357e+04 8.251789051770735961e-01 6.622251883252793236e-01
1.079026373999981297e+04 4.392542402709819771e-01 5.901331226124651996e-01
1.079029990999981237e+04 -4.287883690287109806e-01 7.693054128747307541e-01
1.079033607999981177e+04 -7.317762594812989851e-01 9.231311990625917785e-01
1.079037224999981117e+04 1.052750037219478907e+00 8.386236738060139917e-01
1.079040841999981058e+04 1.738339891409846349e-01 6.413079532705675545e-01
1.079044458999980998e+04 6.486859513245765152e-01 6.811458903330286363e-01
1.079048075999980938e+04 -9.946206534808816890e-01 7.733593096707293002e-01
1.079051692999980878e+04 -1.072166186280268274e+00 6.215053332836222300e-01
1.079055309999980818e+04 -6.873461432282139683e-01 6.530713232508990052e-01
1.079058926999980940e+04 2.339954466608873684e-01 7.129505842710383012e-01
1.079062543999980880e+04 3.652458359210452032e-01 6.584719632799120870e-01
1.079066160999980821e+04 -1.053231209365929288e+00 6.420987539005653666e-01
1.079069777999980761e+04 -4.985055771028711336e-01 8.270830897789105407e-01
1.079073394999980701e+04 2.786791274065909541e-01 7.477025503860801336e-01
1.079077011999980641e+04 4.344487211621811396e-01 6.460685540492784318e-01
1.079080628999980581e+04 -1.615333494767202394e-01 5.751592471785635929e-01
1.079084245999980521e+04 3.172758626691616901e-01 6.624844524758241038e-01
1.079087862999980462e+04 5.976829560213884340e-01 8.099350361716060043e-01
1.079091479999980402e+04 -1.432829195682573165e+00 8.570619628004629842e-01
1.079095096999980342e+04 -6.556754483902390573e-01 6.951814847750612536e-01
1.079098713999980282e+04 -1.428364467860830656e-01 8.463139521420255384e-01
1.079102330999980404e+04 -1.097304225073412853e+00 7.927138335989031281e-01
1.079105947999980344e+04 6.794720524698208974e-01 7.049557266798165411e-01
1.079109564999980284e+04 -2.050796468446037246e-01 5.335918644259225463e-01
1.079113181999980225e+04 -7.587350509300699875e-01 6.778559013744389627e-01
1.079116798999980165e+04 1.398945351075644883e+00 7.471139974827919472e-01
1.079120415999980105e+04 2.637111998403718349e-01 8.050431403241462558e-01
1.079124032999980045e+04 7.307230492943789235e-01 6.438749503524620055e-01
1.079127649999979985e+04 -5.335233504749143929e-01 7.525961945439516576e-01
1.079131266999979925e+04 -5.391502158126612043e-01 8.516634003974267175e-01
1.079134883999979866e+04 -1.643973633689934655e-01 6.224027317728733077e-01
1.079138500999979806e+04 -1.054465717541424263e+00 6.812527064124471732e-01
1.079142117999979746e+04 -5.312418440368147365e-01 6.463217728356650538e-01
1.079145734999979868e+04 -3.684947010718386817e-01 9.002406632265984587e-01
1.079149351999979808e+04 3.227868486032605677e-01 6.464915233951811224e-01
1.079152968999979748e+04 -7.995055834690660834e-01 8.180378302327974138e-01
1.079156585999979688e+04 7.106033980028261254e-01 6.852385999003047790e-01
1.079160202999979629e+04 -2.273845394168967637e-01 7.731268115180693901e-01
1.079163819999979569e+04 6.996620295530533440e-01 5.207618516973271383e-01
1.079167436999979509e+04 1.074895250942574432e+00 6.272362235741275605e-01
1.079171053999979449e+04 6.607687212109923935e-01 6.687894071484244973e-01
1.079174670999979389e+04 8.188856382752012220e-01 7.435619353762881190e-01
1.079178287999979329e+04 -4.515599535286646815e-01 5.076271518582946563e-01
1.079181904999979270e+04 -9.860365411281671877e-01 8.078464340146627176e-01
1.079185521999979392e+04 9.706808282230694473e-01 5.579704344731379884e-01
1.079189138999979332e+04 2.887138300795575319e-01 4.697172026923825405e-01
1.079192755999979272e+04 1.206885065189244599e-01 7.517531425384368360e-01
1.079196372999979212e+04 -5.661294603089707389e-02 7.326798479114593476e-01
1.079199989999979152e+04 -3.069874325703352280e-01 6.457540153342912204e-01
1.079203606999979093e+04 3.684053297650793923e-01 7.460343582273575302e-01
1.079207223999979033e+04 8.308938386556560252e-01 6.444147861979320213e-01
1.079210840999978973e+04 -3.505162073176490978e-01 6.783652679003213670e-01
1.079214457999978913e+04 1.107713686664346442e+00 8.518573250242955641e-01
1.079218074999978853e+04 -4.748649704976590780e-01 8.226262590254501683e-01
1.079221691999978793e+04 -8.761284927872031725e-02 6.405378557396054218e-01
1.079225308999978733e+04 -1.610841107506988945e-01 7.952162316952117171e-01
1.079228925999978856e+04 1.304610778828758644e+00 7.714755076350238161e-01
1.079232542999978796e+04 4.876744536497737426e-01 5.951395132131332977e-01
1.079236159999978736e+04 -1.686263000200180384e+00 6.106286019734790127e-01
1.079239776999978676e+04 -4.613092216480503271e-01 7.798738663522460923e-01
1.079243393999978616e+04 -1.062783044333288629e+00 8.725105410039651899e-01
1.079247010999978556e+04 1.415648564406309706e+00 4.728308887262638871e-01
1.079250627999978497e+04 -2.253379171406761639e-01 7.833755505499040428e-01
1.079254244999978437e+04 6.006100110426167982e-01 7.843618266180075738e-01
1.079257861999978377e+04 -5.914397717137516164e-01 7.875434593611303491e-01
1.079261478999978317e+04 4.314083732092947598e-01 8.239011936114648549e-01
1.079265095999978257e+04 3.158624486912267604e-01 8.966550767291625590e-01
1.079268712999978197e+04 3.972102168772655428e-01 6.708299968753115294e-01
1.079272329999978319e+04 4.976255134930093194e-01 6.213394104834532028e-01
1.079275946999978260e+04 1.515958239085225256e-01 7.090691377539947160e-01
1.079279563999978200e+04 -8.930458364538814697e-01 6.634134509693438986e-01
1.079283180999978140e+04 -6.067578153344436176e-01 5.247573726273717654e-01
1.079286797999978080e+04 2.084813449656462009e-02 6.708818504062052934e-01
1.079290414999978020e+04 -5.449475203055619277e-01 7.186834659790402036e-01
1.079294031999977960e+04 -1.348728409634026848e+00 6.953893846789420685e-01
1.079297648999977901e+04 1.176769083876519351e-01 6.706620429710865583e-01
1.079301265999977841e+04 5.737975914001276490e-01 6.842915968932719029e-01
1.079304882999977781e+04 -5.959843778978898832e-02 6.887574736659914931e-01
1.079308499999977721e+04 6.579447220935125129e-02 5.795458039855170274e-01
1.079312116999977843e+04 -1.065988516470756375e-01 6.709895716359411955e-01
1.079315733999977783e+04 2.949769589624527399e-01 4.975408974469557877e-01
1.079319350999977723e+04 2.576123988146612476e-01 7.000217328208786505e-01
1.079322967999977664e+04 -1.177963222242890962e-01 8.291408723676247927e-01
1.079326584999977604e+04 3.741217143374225285e-01 8.284136937792541122e-01
1.079330201999977544e+04 3.701447611727355369e-01 5.841324406599252006e-01
1.079333818999977484e+04 -3.496200573417049817e-01 8.100996573165222259e-01
1.079337435999977424e+04 6.758285124108412978e-01 4.568255576170080490e-01
1.079341052999977364e+04 2.908988969791872700e-02 9.030839890394399827e-01
1.079344669999977305e+04 3.514945584315579130e-01 6.078783110052681238e-01
1.079348286999977245e+04 6.512665280984171190e-01 7.253646188783916537e-01
1.079351903999977185e+04 -2.552513925344397916e-01 6.920061737583089734e-01
1.079355520999977307e+04 -4.235892863750488346e-01 6.278728055805697927e-01
1.079359137999977247e+04 2.646256775957412932e-01 6.409841058434917471e-01
1.079362754999977187e+04 -1.625672832948874547e-01 8.625321908515074520e-01
1.079366371999977127e+04 5.989943230920596884e-01 7.945612734819347267e-01
1.079369988999977068e+04 3.372935003656251096e-01 5.872074262967271752e-01
1.079373605999977008e+04 -1.968173244598016292e-02 4.265703102380729028e-01
1.079377222999976948e+04 5.055993416244477512e-01 7.263448645750113508e-01
1.079380839999976888e+04 -7.708653278522860086e-01 6.087995631222269388e-01
1.079384456999976828e+04 1.806961206101478645e-01 8.247752821231811859e-01
1.079388073999976768e+04 -4.492087073012034082e-02 5.865804686991329397e-01
1.079391690999976709e+04 4.669221986879626418e-01 5.226030948611264382e-01
1.079395307999976649e+04 7.416665756571854118e-01 8.381516075186621340e-01
1.079398924999976771e+04 4.008374302032968184e-01 8.277158685918066805e-01
1.079402541999976711e+04 1.970441274653378649e-01 8.389926848112498892e-01
1.079406158999976651e+04 -3.162986566005884098e-02 7.015946474094104657e-01
1.079409775999976591e+04 -3.658184662571350998e-01 8.417140731832151168e-01
1.079413392999976531e+04 -5.885161575982629234e-01 1.006828807045139218e+00
1.079417009999976472e+04 -1.243798593610727199e+00 8.139379471003963529e-01
1.079420626999976412e+04 -7.820961329710278687e-01 6.332417203872592326e-01
1.079424243999976352e+04 7.940619453717072396e-02 4.579256835217890842e-01
1.079427860999976292e+04 -6.619341105092834132e-01 8.358398118595766757e-01
1.079431477999976232e+04 -8.026284110491881119e-02 6.724160283690208129e-01
1.079435094999976172e+04 7.834194363856279431e-01 8.026936543095029020e-01
1.079438711999976294e+04 1.019431275011311477e+00 7.762478900810112492e-01
1.079442328999976235e+04 1.745427555384618523e-01 6.288835759904837230e-01
1.079445945999976175e+04 8.083787002804208033e-01 4.604507466563372842e-01
1.079449562999976115e+04 5.975519724670557142e-01 6.587442969372006019e-01
1.079453179999976055e+04 7.512765660600985163e-01 6.619802121970430608e-01
1.079456796999975995e+04 4.669504324637164250e-01 6.415590105421691280e-01
1.079460413999975935e+04 -2.700189611066706186e-01 6.826852700080817682e-01
1.079464030999975876e+04 -5.185456399655627990e-01 8.138487793038671203e-01
1.079467647999975816e+04 -4.218936968910416696e-01 6.772032615277331358e-01
1.079471264999975756e+04 1.070562744451219128e+00 6.078298151302610197e-01
1.079474881999975696e+04 -4.516182126393866736e-01 5.858762627273592649e-01
1.079478498999975636e+04 2.888081982513794888e-01 4.448741219437253869e-01
1.079482115999975758e+04 -6.349555855074723310e-01 7.765145564957963709e-01
1.079485732999975698e+04 -8.021613438314801892e-01 6.391471831826861516e-01
1.079489349999975639e+04 3.454696192141121225e-01 5.199208912297270668e-01
1.079492966999975579e+04 -5.275422002580855418e-02 8.915105779095968686e-01
1.079496583999975519e+04 -9.413634258148670941e-01 5.697917058804685686e-01
1.079500200999975459e+04 -8.941313426367556438e-01 7.437197600346464599e-01
1.079503817999975399e+04 -1.226984004313945720e-01 7.251485976413086787e-01
1.079507434999975339e+04 3.084990256237449269e-01 7.586634589532103012e-01
1.079511051999975280e+04 -1.020294633494410741e+00 6.615264654864838612e-01
1.079514668999975220e+04 1.455419902120563380e+00 7.739341592141196768e-01
1.079518285999975160e+04 -2.264217497656993983e-01 6.937746455057604011e-01
1.079521902999975282e+04 -7.782940928720083473e-01 7.769320380838986573e-01
1.079525519999975222e+04 5.020907581946938425e-01 7.563844443347814694e-01
1.079529136999975162e+04 -1.178071518121473815e+00 6.503827599535613180e-01
1.079532753999975102e+04 6.436239622423568507e-01 6.012270481361007279e-01
1.079536370999975043e+04 -4.085212211786932723e-01 6.280363737841700988e-01
1.079539987999974983e+04 -7.465130956790889671e-01 4.800489121460391195e-01
1.079543604999974923e+04 5.641295051166000940e-01 7.383032185830651350e-01
1.079547221999974863e+04 -6.326728748033859373e-02 7.291922241372049696e-01
1.079550838999974803e+04 -8.200179379566141513e-02 8.464768208082552592e-01
1.079554455999974743e+04 6.540671305568814820e-01 6.346411776834374185e-01
1.079558072999974684e+04 3.207016945676884334e-01 4.550626642632865648e-01
1.079561689999974624e+04 1.937387569764384088e+00 5.979649123146942857e-01
1.079565306999974746e+04 -4.946573372937633772e-01 6.855840835579994907e-01
1.079568923999974686e+04 1.208205613396729078e-01 7.161594442438213859e-01
1.079572540999974626e+04 5.133675396381698341e-01 6.947682083259116848e-01
1.079576157999974566e+04 -1.609862168882354172e-01 6.530159006383117193e-01
1.079579774999974506e+04 -1.159335213029475620e+00 8.202648860034832401e-01
1.079583391999974447e+04 -1.266377575890658580e+00 6.011778666361867751e-01
1.079587008999974387e+04 2.727168256316778172e-01 6.475415952420507937e-01
1.079590625999974327e+04 2.877935905556927576e-01 6.897014025547009153e-01
1.079594242999974267e+04 -3.659455958035047196e-01 7.741462310230950994e-01
1.079597859999974207e+04 -6.237842391545496135e-01 6.878090977552288043e-01
1.079601476999974147e+04 -6.887177030858263604e-01 7.449233479337893371e-01
1.079605093999974088e+04 -1.609664203804690719e-01 7.018663855530012929e-01
1.079608710999974210e+04 4.528516097637098614e-01 7.073267329590682273e-01
1.079612327999974150e+04 1.790344976624508588e-01 6.134991421284328172e-01
1.079615944999974090e+04 4.176336857247125445e-01 7.921071460474529147e-01
1.079619561999974030e+04 -4.864520729003874444e-01 8.302475426508850731e-01
1.079623178999973970e+04 -2.710168320392088992e-01 5.488279336557579935e-01
1.079626795999973911e+04 3.136710095245302532e-01 7.928797165693045601e-01
1.079630412999973851e+04 5.742588129030541666e-02 5.167829952867372123e-01
1.079634029999973791e+04 -2.212421476551838795e-01 6.055738580560883211e-01
1.079637646999973731e+04 -7.587913210523699048e-01 6.667899109766599608e-01
1.079641263999973671e+04 4.845074205248171562e-01 8.674340100336580539e-01
1.079644880999973611e+04 5.588332129835469342e-01 6.514216235648508935e-01
1.079648497999973733e+04 5.208495638804584438e-01 8.566090937531369853e-01
1.079652114999973674e+04 7.970357367495330969e-01 4.629919673554431792e-01
1.079655731999973614e+04 -1.604912559866270572e+00 6.454426631505120193e-01
1.079659348999973554e+04 1.112996673236023248e+00 5.419458819176427022e-01
1.079662965999973494e+04 -7.649400639886133613e-01 8.814790261956439998e-01
1.079666582999973434e+04 4.378319654366905067e-01 5.483372966386523828e-01
1.079670199999973374e+04 -1.715505374155099350e-01 7.558267282226927009e-01
1.079673816999973315e+04 -3.688728723470364734e-01 6.792494884639422859e-01
1.079677433999973255e+04 -2.352847932124358110e-01 8.547773400106113417e-01
1.079681050999973195e+04 -1.665776754214376171e-03 8.248239045617062892e-01
1.079684667999973135e+04 -2.664333746298543915e-01 7.430147865708437438e-01
1.079688284999973075e+04 -8.490244713858241532e-01 7.273089397572034542e-01
1.079691901999973197e+04 -1.580897780293959221e+00 7.305085491799271358e-01
1.079695518999973137e+04 1.089980181811378346e+00 8.626012857667670897e-01
1.079699135999973078e+04 1.819949145784995059e-01 8.644247780839653394e-01
1.079702752999973018e+04 -1.009950675351471094e+00 8.223797380144848290e-01
1.079706369999972958e+04 -2.709991582617587991e-01 7.206108931325594380e-01
1.079709986999972898e+04 -1.137081746702125695e+00 6.013160036515038387e-01
1.079713603999972838e+04 -7.332280319975379435e-01 6.984862001869498460e-01
1.079717220999972778e+04 3.131810259895752013e-01 6.715984039874238753e-01
1.079720837999972719e+04 6.609418428815748425e-02 5.672453537791423139e-01
1.079724454999972659e+04 6.942902519836721131e-01 7.325224920052006983e-01
1.079728071999972599e+04 -8.590618216593470802e-02 7.546470191190066679e-01
1.079731688999972539e+04 -1.364370109064083403e+00 7.303462736599025673e-01
1.079735305999972661e+04 -1.787061859989182155e-01 4.674914947207740035e-01
1.079738922999972601e+04 -1.406447417828637025e+00 6.172823747738608313e-01
1.079742539999972541e+04 -1.457782810893929692e+00 7.813032955910362842e-01
1.079746156999972482e+04 -3.208891204100689509e-01 8.381995414207057404e-01
1.079749773999972422e+04 5.164957616795367024e-01 6.626817319216169455e-01
1.079753390999972362e+04 -9.823515313562224405e-01 6.393749911957511411e-01
1.079757007999972302e+04 -4.946939882575420167e-01 7.591706649264361451e-01
1.079760624999972242e+04 -3.638568019513183094e-01 6.435921010445323498e-01
1.079764241999972182e+04 -8.577401698989967072e-01 7.881120343930845262e-01
1.079767858999972123e+04 -6.867627397882378748e-01 7.553419470367815913e-01
1.079771475999972063e+04 6.086339750221382294e-01 8.416090755762275499e-01
1.079775092999972185e+04 6.301076783949752791e-01 7.478121372466074446e-01
1.079778709999972125e+04 6.353401336330329885e-01 7.007991009886516132e-01
1.079782326999972065e+04 -1.026455265793134730e+00 6.683727374142910405e-01
1.079785943999972005e+04 6.159344003364920495e-01 6.290457657129843172e-01
1.079789560999971945e+04 8.042569254849355476e-01 7.340142564003636627e-01
1.079793177999971886e+04 -7.120331238228366777e-01 7.380092214575590948e-01
1.079796794999971826e+04 3.755256009739543765e-01 6.970153830141830875e-01
1.079800411999971766e+04 1.637287747034947172e+00 6.082782070090209103e-01
1.079804028999971706e+04 -5.457511228153624216e-01 6.510319335932561735e-01
1.079807645999971646e+04 4.053251951275377851e-01 7.138042232602079817e-01
1.079811262999971586e+04 1.433771465036497661e+00 4.348975601365143717e-01
1.079814879999971527e+04 6.560696192036820085e-01 8.513010093873232265e-01
1.079818496999971649e+04 -8.394301343980108410e-01 5.405180929564921133e-01
1.079822113999971589e+04 7.016106431253551490e-01 6.590941180271993050e-01
1.079825730999971529e+04 -4.712256210383755084e-01 7.200269619853089109e-01
1.079829347999971469e+04 -9.077019880038036392e-01 6.253414313735170538e-01
1.079832964999971409e+04 -6.653875787688644516e-01 6.014977765258416875e-01
1.079836581999971349e+04 1.023604550828283388e+00 6.468368046191844689e-01
1.079840198999971290e+04 6.748948750130668861e-01 8.095737970568748221e-01
1.079843815999971230e+04 8.848302664361115122e-01 7.911661754763417154e-01
1.079847432999971170e+04 1.688280306455153257e-01 6.119880420184995451e-01
1.079851049999971110e+04 -5.646331985508988849e-01 8.982751234409199759e-01
1.079854666999971050e+04 -6.495051908195721424e-01 7.568999826081239668e-01
1.079858283999970990e+04 -2.396727681378479913e-01 5.618233272169621539e-01
1.079861900999971112e+04 -9.932977558302225063e-01 7.008243615255854708e-01
1.079865517999971053e+04 -4.501200335504751404e-01 7.693316522723119277e-01
1.079869134999970993e+04 2.573234596797625562e-01 7.058244957738771808e-01
1.079872751999970933e+04 1.062947304101056423e+00 9.409529903282998209e-01
1.079876368999970873e+04 -6.839238585572298135e-01 5.330317949556890866e-01
1.079879985999970813e+04 8.366961107515520357e-01 6.039184858776212028e-01
1.079883602999970753e+04 2.207382689753425442e-01 5.763679946258215558e-01
1.079887219999970694e+04 -1.042092292616979277e-01 4.851795583480281726e-01
1.079890836999970634e+04 -3.074313887745018792e-01 5.932498709897943145e-01
1.079894453999970574e+04 -9.479016574955336782e-01 8.766791369033860581e-01
1.079898070999970514e+04 1.107243113807517165e+00 5.674399963472785968e-01
1.079901687999970636e+04 5.643678986270009856e-01 5.976214265104752288e-01
1.079905304999970576e+04 5.316156893290032714e-01 6.585605105308796059e-01
1.079908921999970516e+04 1.194034816089628803e+00 4.544594829212953435e-01
1.079912538999970457e+04 5.071011017905187046e-01 6.142437451295683637e-01
1.079916155999970397e+04 1.325316873949949681e+00 5.750625463672632831e-01
1.079919772999970337e+04 -6.849637200029021766e-01 4.951977853738737112e-01
1.079923389999970277e+04 -3.619187199067042809e-02 6.801163536035235158e-01
1.079927006999970217e+04 1.008716675243904959e+00 8.405949943373965949e-01
1.079930623999970157e+04 3.116677976438566033e-01 6.341437053176282035e-01
1.079934240999970098e+04 5.465848554117779257e-01 6.307376056027320654e-01
1.079937857999970038e+04 1.422361651989717257e-01 6.500233456752253502e-01
1.079941474999969978e+04 -1.910968766124175322e-01 7.147290235494366817e-01
1.079945091999970100e+04 -2.384586481449746387e-02 5.443969864452049556e-01
1.079948708999970040e+04 3.376730389510376185e-01 6.345199002675819822e-01
1.079952325999969980e+04 -7.934642300055136932e-01 7.142875837304771824e-01
1.079955942999969920e+04 -1.008979128074153353e+00 5.694720103484158802e-01
1.079959559999969861e+04 2.807279630331535047e-01 5.264933644749605346e-01
1.079963176999969801e+04 1.169985831359913631e+00 5.356459416517250771e-01
1.079966793999969741e+04 -1.099210391500189399e+00 7.719564737293698187e-01
1.079970410999969681e+04 3.760135702970047178e-01 6.260130658874880627e-01
1.079974027999969621e+04 -1.162460513398855033e+00 5.229514154538790205e-01
1.079977644999969561e+04 3.891559674005136138e-01 6.546186062793053484e-01
1.079981261999969502e+04 4.832420236394749380e-01 4.974558616579991543e-01
1.079984878999969624e+04 -3.713359700386268947e-01 7.005910807247958116e-01
1.079988495999969564e+04 4.628347923003236497e-01 8.397237764717475628e-01
1.079992112999969504e+04 -9.211293706343732790e-01 7.401714513723711697e-01
1.079995729999969444e+04 1.521152064277573879e-01 6.659478318939415775e-01
1.079999346999969384e+04 5.240164201862678173e-01 7.571742817973245998e-01
1.080002963999969325e+04 -3.477976222080799706e-01 6.680618188339980668e-01
1.080006580999969265e+04 5.758965781728702521e-02 7.281058629215354516e-01
1.080010197999969205e+04 3.502016336092964727e-02 6.861992771792556622e-01
1.080013814999969145e+04 -4.389619310119850515e-01 7.922395717145719329e-01
1.080017431999969085e+04 7.129910553856295685e-01 7.989706483776651824e-01
1.080021048999969025e+04 -1.199980249100558449e+00 5.598164572810856443e-01
1.080024665999968965e+04 1.220742047859498136e+00 1.060593126575090084e+00
1.080028282999969088e+04 9.135052521373482337e-01 5.252720677564028939e-01
1.080031899999969028e+04 1.359591757573687387e-01 6.455394956174450583e-01
1.080035516999968968e+04 -4.317939233944620425e-01 8.589750271862517383e-01
1.080039133999968908e+04 4.147486995838717272e-01 7.183260942343802080e-01
1.080042750999968848e+04 -1.292248081639444934e-01 6.486334494079843971e-01
1.080046367999968788e+04 7.327408448277380471e-01 6.773869380747604696e-01
1.080049984999968729e+04 -3.748173276386320141e-01 5.518077988307087400e-01
1.080053601999968669e+04 -3.254218165369137661e-01 7.240469866268623989e-01
1.080057218999968609e+04 -2.105845497986653103e-01 7.078903592140314283e-01
1.080060835999968549e+04 1.031108635813762442e+00 6.167678812854976433e-01
1.080064452999968489e+04 -7.339419092847724313e-01 7.939556272598411457e-01
1.080068069999968429e+04 -7.166464049811039905e-01 8.366794847207219554e-01
1.080071686999968551e+04 -2.065266058635821245e-01 7.452370796007380394e-01
1.080075303999968492e+04 -2.116437638431253321e-01 6.931397555046769909e-01
1.080078920999968432e+04 6.278690244716119695e-01 5.006514164104540754e-01
1.080082537999968372e+04 -1.740883469060465483e-01 7.097645776798359174e-01
1.080086154999968312e+04 -3.841172463019234540e-01 5.659305995909174047e-01
1.080089771999968252e+04 8.437925430819971373e-01 6.688453405339969127e-01
1.080093388999968192e+04 -8.253254128367881748e-01 5.619402171764733556e-01
1.080097005999968133e+04 -7.071229863288039930e-01 6.846082606530761172e-01
1.080100622999968073e+04 4.928475140779709496e-01 6.832507639358706975e-01
1.080104239999968013e+04 -4.350973210613746922e-02 7.695732696384043336e-01
1.080107856999967953e+04 2.939090661036330987e-01 7.910471704959822770e-01
1.080111473999968075e+04 -4.219074335464464975e-03 6.421318577554638862e-01
1.080115090999968015e+04 -7.323692548267052294e-01 8.685731078129126370e-01
1.080118707999967955e+04 2.853560507614376629e-01 9.384813205181067319e-01
1.080122324999967896e+04 -6.481216764131044750e-01 7.549407303040177597e-01
1.080125941999967836e+04 5.430931575364696950e-01 7.756126742725751866e-01
1.080129558999967776e+04 -3.535251252857649074e-01 6.990630542328265529e-01
1.080133175999967716e+04 -9.977499292622123983e-01 6.297966201738843806e-01
1.080136792999967656e+04 1.032922727263149598e+00 6.635539435246016193e-01
1.080140409999967596e+04 1.711346144089324200e-02 7.930396305336959717e-01
1.080144026999967537e+04 -9.301421196948543579e-02 5.478857859170991329e-01
1.080147643999967477e+04 -6.614966852555299870e-02 8.924843139169502670e-01
1.080151260999967417e+04 6.483825123341109276e-01 7.629390105436694158e-01
1.080154877999967539e+04 3.541962529083536593e-02 8.483318462856951347e-01
1.080158494999967479e+04 3.623666565287247399e-01 6.888523783860408534e-01
1.080162111999967419e+04 -5.852078787165607698e-01 7.940606643197596348e-01
1.080165728999967359e+04 3.877657142800904344e-01 7.300943858534505448e-01
1.080169345999967300e+04 -5.953842951321597354e-01 8.369101921818427048e-01
1.080172962999967240e+04 -8.166289946952772771e-01 6.840169620208602641e-01
1.080176579999967180e+04 9.907418196973589719e-01 7.541230654819323087e-01
1.080180196999967120e+04 -5.012854079119033468e-01 6.410984861208562924e-01
1.080183813999967060e+04 -4.665161269419982881e-01 7.034232716084197756e-01
1.080187430999967000e+04 8.464271026145291366e-01 8.128552300866442870e-01
1.080191047999966941e+04 -1.438876254442064684e-01 6.979815376861000509e-01
1.080194664999966881e+04 -3.585392395557666090e-01 7.232301982942378471e-01
1.080198281999967003e+04 -9.691431620318656792e-01 8.666333711971284659e-01
1.080201898999966943e+04 2.614641451780266301e-01 6.014989414990864480e-01
1.080205515999966883e+04 5.856727889070343362e-01 4.677185750636523309e-01
1.080209132999966823e+04 -3.297478436225194653e-01 6.147715164357870909e-01
1.080212749999966763e+04 -4.802366445990212118e-01 7.917129539194908139e-01
1.080216366999966704e+04 -1.412898642074940314e+00 5.655161622996554005e-01
1.080219983999966644e+04 -5.521762460942777340e-01 6.633681911942772569e-01
1.080223600999966584e+04 2.665593582056218214e-01 7.935622835799296393e-01
1.080227217999966524e+04 -6.437100251223248915e-01 7.721908346191894701e-01
1.080230834999966464e+04 8.045753958953927309e-01 5.725794601467484313e-01
1.080234451999966404e+04 1.541082262903694877e+00 5.888247201881959825e-01
1.080238068999966526e+04 -4.848318733811436965e-01 7.236818596127488901e-01
1.080241685999966467e+04 2.288731322636997356e-01 7.155961312202068214e-01
1.080245302999966407e+04 7.658413936386654353e-01 8.202634726304427470e-01
1.080248919999966347e+04 4.566363518011374856e-01 7.899309689579657734e-01
1.080252536999966287e+04 -1.370071134265016921e+00 6.348853698664597145e-01
1.080256153999966227e+04 9.316171813361757981e-02 6.881646367113238849e-01
1.080259770999966167e+04 -9.766520962234125358e-01 6.079077499841806231e-01
1.080263387999966108e+04 -6.263334146694122806e-01 7.170737611104223141e-01
1.080267004999966048e+04 6.640334760958161997e-01 8.426690820120883441e-01
1.080270621999965988e+04 -1.246655319308958454e+00 8.724921908512455193e-01
1.080274238999965928e+04 -4.235549772849652589e-02 6.748365512025601420e-01
1.080277855999965868e+04 -9.503153885681517865e-01 4.872146363380790435e-01
1.080281472999965990e+04 -4.631922131633308126e-01 6.013412336263798119e-01
1.080285089999965930e+04 -1.138483741900277346e+00 6.517979221959341318e-01
1.080288706999965871e+04 -7.932749314450732170e-01 7.860621702484343887e-01
1.080292323999965811e+04 -4.900260548478470035e-01 4.825941377966084245e-01
1.080295940999965751e+04 1.705484348906582293e+00 7.207399035321894187e-01
1.080299557999965691e+04 2.169224848351953283e-01 8.758716043566563414e-01
1.080303174999965631e+04 8.619620510165931782e-01 8.176436749452673514e-01
1.080306791999965571e+04 -1.035209546330771335e+00 8.904678150714409046e-01
1.080310408999965512e+04 -1.156945007659088837e-02 7.413193998156185627e-01
1.080314025999965452e+04 -1.113903920955156002e+00 6.020397350979075357e-01
1.080317642999965392e+04 1.771951959778171326e-01 6.175708052041841700e-01
1.080321259999965332e+04 5.494392299712801131e-02 8.152907522624929237e-01
1.080324876999965454e+04 -5.994358417030002384e-01 8.932332933610758197e-01
1.080328493999965394e+04 -1.163193498107817705e-02 7.817200896714198155e-01
1.080332110999965334e+04 1.869716486256274846e-01 6.127391620535791450e-01
1.080335727999965275e+04 1.835565242019771004e-01 6.375551988187416752e-01
1.080339344999965215e+04 7.924582846425812788e-01 5.566774006187309443e-01
1.080342961999965155e+04 -4.777212815878242314e-01 6.990638711582792819e-01
1.080346578999965095e+04 2.012615474446729502e-01 7.472536872977747491e-01
1.080350195999965035e+04 -8.760564603373137693e-01 7.803536974003870696e-01
1.080353812999964975e+04 -3.053466559534409250e-02 6.750363918995152535e-01
1.080357429999964916e+04 6.697468357026902241e-01 8.341699755921001547e-01
1.080361046999964856e+04 -2.538179708616738472e-01 8.005401471052604467e-01
1.080364663999964978e+04 5.978840014352466703e-01 8.382524094817216387e-01
1.080368280999964918e+04 -2.298688200025373607e-01 5.982066558622084473e-01
1.080371897999964858e+04 1.372638602991855361e+00 6.565180253632132423e-01
1.080375514999964798e+04 1.751489914382031998e-01 5.362301469374113339e-01
1.080379131999964738e+04 -3.915848795762138512e-01 8.862584451001650487e-01
1.080382748999964679e+04 8.300594468848019325e-01 7.446954911822876166e-01
1.080386365999964619e+04 -8.025277792914531361e-01 7.730844214778759271e-01
1.080389982999964559e+04 4.425029514823455162e-02 8.790568002887735322e-01
1.080393599999964499e+04 3.695115970944786166e-01 7.664986249140479657e-01
1.080397216999964439e+04 1.209168949407866789e+00 7.268714434159520010e-01
1.080400833999964379e+04 -1.984662402714068574e-01 6.646010213100110864e-01
1.080404450999964320e+04 -1.778313268806071434e+00 5.341905122420768093e-01
1.080408067999964442e+04 -3.169634143112875502e-01 6.817129742302169282e-01
1.080411684999964382e+04 8.399717829595445551e-01 7.563309072273407541e-01
1.080415301999964322e+04 9.597228089471762646e-02 6.942711268561551075e-01
1.080418918999964262e+04 -7.017966945396867384e-01 6.523714860095499724e-01
1.080422535999964202e+04 8.492617054118768438e-01 9.060679762485724931e-01
1.080426152999964143e+04 1.061844361375865686e+00 5.529328254530934128e-01
1.080429769999964083e+04 9.358335797386045929e-01 5.151723548436571987e-01
1.080433386999964023e+04 2.011405511096553411e-01 7.116892772120722022e-01
1.080437003999963963e+04 -8.477110569378581983e-01 6.624604974335965846e-01
1.080440620999963903e+04 -3.741142820626878335e-02 5.588195689447581493e-01
1.080444237999963843e+04 -4.268889647618683697e-02 7.852079365991635473e-01
1.080447854999963965e+04 -7.395411711585406778e-01 7.534968932716104018e-01
1.080451471999963906e+04 -4.382802615280990688e-01 7.912921495192093424e-01
1.080455088999963846e+04 1.138019445744734792e+00 7.208851815598914525e-01
1.080458705999963786e+04 -1.493901690091884588e-02 5.907614614464289371e-01
1.080462322999963726e+04 6.973484145243199483e-01 7.336161898033153328e-01
1.080465939999963666e+04 -5.094756116398354573e-01 8.426742532254204443e-01
1.080469556999963606e+04 1.550135645453359912e+00 8.408369741857244506e-01
1.080473173999963547e+04 -6.376979614190476930e-02 8.002279910485508019e-01
1.080476790999963487e+04 -1.688576210339462758e-01 8.659668821352657364e-01
1.080480407999963427e+04 -8.022408661595248347e-01 5.929971868002640312e-01
1.080484024999963367e+04 -5.931842720772372290e-01 6.833001506582853102e-01
1.080487641999963307e+04 2.794637363514173578e-01 9.044439884331592072e-01
1.080491258999963429e+04 3.805203282943990239e-01 5.662196682166895645e-01
1.080494875999963369e+04 -7.768092299893193386e-01 6.187029556162171318e-01
1.080498492999963310e+04 -5.501630603048974777e-01 8.262943694710803699e-01
1.080502109999963250e+04 -1.042865000624134453e+00 6.679330477940710331e-01
1.080505726999963190e+04 2.610245460532444883e-01 8.026888133368302869e-01
1.080509343999963130e+04 -2.221004177055013185e-01 1.072475955785967550e+00
1.080512960999963070e+04 8.728569541634383089e-02 9.059555007471841170e-01
1.080516577999963010e+04 -1.306349587072124896e+00 7.138784431856073365e-01
1.080520194999962951e+04 -2.511793431849285163e-01 7.432261895413242447e-01
1.080523811999962891e+04 8.643882680999332990e-01 6.391875695057421813e-01
1.080527428999962831e+04 1.335469503649969081e+00 6.256524542693805424e-01
1.080531045999962771e+04 -5.132848698063570136e-01 9.250668293257090502e-01
1.080534662999962893e+04 1.570694456050370613e+00 6.498167234484784061e-01
1.080538279999962833e+04 1.748751549855314114e-01 7.701143283202231959e-01
1.080541896999962773e+04 -2.220591200543871047e-01 6.329326386362363888e-01
1.080545513999962714e+04 -2.052306455971083798e-01 6.010064359313777027e-01
1.080549130999962654e+04 -3.146602538318836184e-01 6.957386371511030676e-01
1.080552747999962594e+04 -5.173708110264864102e-01 7.153710067873485512e-01
1.080556364999962534e+04 9.601163881267481548e-01 6.935051733422383791e-01
1.080559981999962474e+04 5.498595188333822437e-01 6.681123120937059179e-01
1.080563598999962414e+04 8.892721468969475573e-01 6.731632076584364022e-01
1.080567215999962355e+04 5.758222336685464571e-01 7.021505426090842716e-01
1.080570832999962295e+04 4.826538126240507709e-01 8.118208859694016066e-01
1.080574449999962417e+04 -9.197655561284466819e-01 7.009599300719546733e-01
1.080578066999962357e+04 4.696788252559107590e-01 6.326292809485246638e-01
1.080581683999962297e+04 -3.401381436317312823e-01 6.226424428946881751e-01
1.080585300999962237e+04 7.092041554418235805e-01 6.958727405861966364e-01
1.080588917999962177e+04 3.772609502105000456e-01 6.133037696858587573e-01
1.080592534999962118e+04 3.263203606724741079e-01 8.068053125115819402e-01
1.080596151999962058e+04 -6.629251360724802700e-01 8.723998925450823227e-01
1.080599768999961998e+04 7.070368248882895612e-01 6.184448879653652309e-01
1.080603385999961938e+04 6.101772525726482099e-01 5.377942464928796573e-01
1.080607002999961878e+04 -2.434358537641096720e-01 7.272842271590667096e-01
1.080610619999961818e+04 2.082487435058105185e-01 7.795742412552201239e-01
1.080614236999961759e+04 1.143297999039581681e-01 8.516820306748135172e-01
1.080617853999961881e+04 1.483764770133585875e+00 6.917192693204072818e-01
1.080621470999961821e+04 -1.045637325287457120e+00 8.356046596675087423e-01
1.080625087999961761e+04 1.121722681146587741e-02 5.344647325322109399e-01
1.080628704999961701e+04 3.717735114188132628e-01 6.300805224821327544e-01
1.080632321999961641e+04 -6.730318396248714530e-01 5.309083177444882118e-01
1.080635938999961581e+04 2.564432100113718804e-01 7.780922364413176417e-01
1.080639555999961522e+04 2.950266962477147148e-01 7.764229939124710489e-01
1.080643172999961462e+04 -3.794923432238770933e-01 5.363442378011658018e-01
1.080646789999961402e+04 -6.081590290572771451e-01 4.263598529645437618e-01
1.080650406999961342e+04 -9.584014588962737058e-01 5.457969733403591484e-01
1.080654023999961282e+04 -1.448461727047575698e+00 7.915780194252307611e-01
1.080657640999961222e+04 5.424677026399276486e-02 4.508411334115307589e-01
1.080661257999961344e+04 4.979598953993047417e-01 6.270261135885025761e-01
1.080664874999961285e+04 -5.207216790233980541e-01 9.225469685116096663e-01
1.080668491999961225e+04 1.694359737061224003e-01 8.352995452885705330e-01
1.080672108999961165e+04 3.252232475917699039e-01 5.337431605328555317e-01
1.080675725999961105e+04 -3.637648218504442865e-01 7.965787249313689422e-01
1.080679342999961045e+04 8.274989461881877562e-01 9.622136027287628846e-01
1.080682959999960985e+04 -2.711738270551220312e-03 9.165746524234815729e-01
1.080686576999960926e+04 -1.664089758777691275e+00 8.381210656724220609e-01
1.080690193999960866e+04 2.476895110521174642e-02 6.308432897993117017e-01
1.080693810999960806e+04 -4.227709778381710803e-01 7.106343943843360655e-01
1.080697427999960746e+04 6.363424975740994416e-01 3.920772787573467699e-01
1.080701044999960868e+04 -5.296713664288118517e-01 7.753543149047585903e-01
1.080704661999960808e+04 2.313082218210081586e-01 5.622592072450238732e-01
1.080708278999960748e+04 -1.746368285597458270e-01 7.087434881048342294e-01
1.080711895999960689e+04 -8.050294000874956557e-02 9.427239927800774577e-01
1.080715512999960629e+04 -3.033511763268393890e-01 6.634265971828239294e-01
1.080719129999960569e+04 8.002979657518528578e-01 7.812582752334451541e-01
1.080722746999960509e+04 4.298722842762096596e-01 8.082701326831105426e-01
1.080726363999960449e+04 -8.324038343849254895e-01 6.693681907943938025e-01
1.080729980999960389e+04 7.467660253065030451e-01 6.542853171288167680e-01
1.080733597999960330e+04 1.194596020400761960e+00 7.970044348608921192e-01
1.080737214999960270e+04 1.553300294837162698e-01 7.684139858170779824e-01
1.080740831999960210e+04 -3.836088139368792338e-01 6.478694692200424043e-01
1.080744448999960332e+04 8.554800559045218356e-02 6.329085506068999889e-01
1.080748065999960272e+04 -4.371980443420483975e-01 7.296353184115299539e-01
1.080751682999960212e+04 -1.277387151183359215e+00 6.687180749078682762e-01
1.080755299999960152e+04 -1.545222897141833307e-01 8.671313532357269871e-01
1.080758916999960093e+04 1.185672811191828213e+00 6.924178570159488233e-01
1.080762533999960033e+04 -7.076590867934544615e-01 7.955141819450931573e-01
1.080766150999959973e+04 -3.113533564315579816e-01 7.138762643933845853e-01
1.080769767999959913e+04 -1.902490295409973164e-01 6.159069171951575550e-01
1.080773384999959853e+04 -1.364240910983170796e+00 7.366215590513397471e-01
1.080777001999959793e+04 1.963105062570625892e-01 7.620162436711886977e-01
1.080780618999959734e+04 -6.086813050867747599e-01 7.094062169878745383e-01
1.080784235999959674e+04 7.794685541956233310e-01 5.414407176314708359e-01
1.080787852999959796e+04 2.869009241634606355e-01 8.322432236074310818e-01
1.080791469999959736e+04 -1.124642314811331811e+00 3.958835135516878823e-01
1.080795086999959676e+04 -9.431857860339347421e-02 7.858018957677308514e-01
1.080798703999959616e+04 1.912416819513183541e-01 8.498739665857882875e-01
1.080802320999959557e+04 -1.155191777941154824e-01 8.212984614386532600e-01
1.080805937999959497e+04 -4.809180376006835095e-02 5.893888869524755991e-01
1.080809554999959437e+04 -3.343707517062623480e-01 7.561116161108883960e-01
1.080813171999959377e+04 4.606779435505062859e-01 7.641759734114812463e-01
1.080816788999959317e+04 1.079809074932177870e-01 7.293989847179438435e-01
1.080820405999959257e+04 7.284217625460418510e-01 9.038924914268079425e-01
1.080824022999959197e+04 1.339628947494528495e-02 6.854205613007713360e-01
1.080827639999959320e+04 4.496042894138997381e-01 6.551417908858830907e-01
1.080831256999959260e+04 -2.375747886585182211e-01 6.790975604345670380e-01
1.080834873999959200e+04 3.956471284442484304e-01 6.153000485602569958e-01
1.080838490999959140e+04 7.822298592484794311e-01 5.228352527292881025e-01
1.080842107999959080e+04 5.907641633041549323e-01 6.569789002249544208e-01
1.080845724999959020e+04 2.910909366902125761e-01 7.532218011962434900e-01
1.080849341999958961e+04 -3.113696504067169357e-01 8.058134491899594520e-01
1.080852958999958901e+04 -4.771811817805876599e-01 8.770613110375954369e-01
1.080856575999958841e+04 9.957519269714867338e-01 5.495027445051998694e-01
1.080860192999958781e+04 -1.087201258266191767e-01 6.349166695831284235e-01
1.080863809999958721e+04 4.618544946578601040e-01 7.628414692512810458e-01
1.080867426999958661e+04 5.187771198244062187e-01 6.659921301046597408e-01
1.080871043999958783e+04 5.097963580527299365e-01 6.188221432017242396e-01
1.080874660999958724e+04 -3.185180398575481742e-01 5.922982063917405782e-01
1.080878277999958664e+04 -5.043701700980220970e-01 7.070104442364384401e-01
1.080881894999958604e+04 3.448642376666808396e-01 4.373082700120735633e-01
1.080885511999958544e+04 -7.978745222691298045e-01 6.561827983008459153e-01
1.080889128999958484e+04 9.370014640011439244e-01 4.599916542053434920e-01
1.080892745999958424e+04 2.054699733314321874e-01 5.869088207761053999e-01
1.080896362999958365e+04 -3.075374226926949617e-01 4.637621431251127690e-01
1.080899979999958305e+04 3.062978017067642944e-01 9.838021515721558918e-01
1.080903596999958245e+04 -3.214810713727439540e-02 7.611678997077246933e-01
1.080907213999958185e+04 -2.884199013579691329e-01 6.477387731285739747e-01
1.080910830999958307e+04 6.670127419350260212e-01 5.693095975010488141e-01
1.080914447999958247e+04 -8.090318273484960188e-02 6.984110966105608886e-01
1.080918064999958187e+04 -1.315806890387492656e+00 6.463266730219294764e-01
1.080921681999958128e+04 -2.789565863946560365e-01 8.044320201483491362e-01
1.080925298999958068e+04 1.838598675651715447e-02 8.393494576239617366e-01
1.080928915999958008e+04 -7.731921519892336336e-01 7.243191690602335253e-01
1.080932532999957948e+04 4.323178611343606592e-01 6.067327369808063198e-01
1.080936149999957888e+04 1.473492194165641367e+00 8.268926756755327068e-01
1.080939766999957828e+04 1.775543064104672775e+00 9.029173411238179403e-01
1.080943383999957769e+04 7.355720617127977645e-01 8.306394556190358491e-01
1.080947000999957709e+04 4.001733909182274007e-01 8.665485842440092679e-01
1.080950617999957649e+04 2.127205167594727608e-01 8.234964720072575073e-01
1.080954234999957771e+04 1.184598973544519041e+00 6.488866703127160740e-01
1.080957851999957711e+04 1.304522222707012347e+00 8.847968704506922188e-01
1.080961468999957651e+04 4.744312311074930788e-01 6.814922006873608273e-01
1.080965085999957591e+04 -9.770723848263367095e-02 7.670839264650586298e-01
1.080968702999957532e+04 2.401601583184957422e-01 7.390179145235158398e-01
1.080972319999957472e+04 -4.858621156422613385e-01 9.034164550650547465e-01
1.080975936999957412e+04 -1.801018831154555633e+00 8.788343774275001463e-01
1.080979553999957352e+04 -1.699677623043584385e+00 7.218123926017248060e-01
1.080983170999957292e+04 9.886050770649019714e-01 4.868217448319306362e-01
1.080986787999957232e+04 6.417136907192164674e-01 5.350938664183797489e-01
1.080990404999957173e+04 5.381751121162692275e-01 7.479516625368642924e-01
1.080994021999957113e+04 -6.074617421866666811e-02 9.358232839244520207e-01
1.080997638999957235e+04 4.902903437359802941e-01 5.311207832234915438e-01
1.081001255999957175e+04 2.568294537280402245e-01 5.631875008396705073e-01
1.081004872999957115e+04 1.074823198280634662e+00 8.487914494909407637e-01
1.081008489999957055e+04 4.703563332481358605e-01 7.752860394099203578e-01
1.081012106999956995e+04 6.269768944443412928e-02 8.850426179136169358e-01
1.081015723999956936e+04 -2.267829936322727225e+00 7.004027653310676005e-01
1.081019340999956876e+04 4.648640869748087434e-01 8.138095569168558585e-01
1.081022957999956816e+04 4.341957442325192762e-01 7.605720176396022492e-01
1.081026574999956756e+04 1.299835598541312143e+00 6.979571891658132854e-01
1.081030191999956696e+04 -9.388042198258164106e-01 5.260311916260245191e-01
1.081033808999956636e+04 -3.972198434148378476e-01 9.236824258771626495e-01
1.081037425999956758e+04 7.018421107927707014e-01 7.610296315369619036e-01
1.081041042999956699e+04 4.266804677138339441e-01 5.704176522425679075e-01
1.081044659999956639e+04 1.176067750744135720e+00 8.032613181944954217e-01
1.081048276999956579e+04 -1.169271676376373748e+00 4.604856737897600194e-01
1.081051893999956519e+04 -2.759081270285670962e-01 6.523377806880397145e-01
1.081055510999956459e+04 3.139667976914701231e-01 9.246560535945992365e-01
1.081059127999956399e+04 -4.411713567822095339e-01 7.127410633723765265e-01
1.081062744999956340e+04 9.242968172938814675e-01 5.931944871039027678e-01
1.081066361999956280e+04 -6.079889754267715496e-01 7.935267364218984154e-01
1.081069978999956220e+04 -2.542943829857207683e-01 8.011527539424090349e-01
1.081073595999956160e+04 8.547266860874780381e-02 6.281408832719910240e-01
1.081077212999956100e+04 1.087321088815584036e-01 6.634320006147983451e-01
1.081080829999956222e+04 1.997688672577743185e-01 7.250928155093965266e-01
1.081084446999956162e+04 3.674003785603323080e-01 7.160507396621973442e-01
1.081088063999956103e+04 1.194488063082347479e-01 5.660443916212208881e-01
1.081091680999956043e+04 -4.464032107177568487e-01 7.258070152998443714e-01
1.081095297999955983e+04 9.361809540754555403e-01 5.802666806384074727e-01
1.081098914999955923e+04 -1.914052931622848286e-01 4.235780158183135025e-01
1.081102531999955863e+04 -6.665032792181547761e-01 6.364203879516492357e-01
1.081106148999955803e+04 -3.681674364366749885e-01 6.665204973312748304e-01
1.081109765999955744e+04 3.518504673780214476e-01 6.315626395715271402e-01
1.081113382999955684e+04 3.760804224204356006e-01 8.778498807880167343e-01
1.081116999999955624e+04 7.523209387311026175e-01 5.346767024061966911e-01
1.081120616999955564e+04 -5.096575954422929433e-01 6.472602192319111269e-01
1.081124233999955686e+04 1.142638289594827494e+00 7.187941211864552482e-01
1.081127850999955626e+04 7.830793623830009098e-01 5.714199621628309744e-01
1.081131467999955566e+04 -6.491218872834105813e-01 7.936303012464676065e-01
1.081135084999955507e+04 -1.270823611134664688e+00 6.801930654454182434e-01
1.081138701999955447e+04 4.330486598692840916e-01 5.517993778802464666e-01
1.081142318999955387e+04 -1.440335818415371949e-01 8.327719842420706620e-01
1.081145935999955327e+04 -2.239897189459902904e-01 5.652601500892979747e-01
1.081149552999955267e+04 1.080403256508312815e+00 7.064718244733871888e-01
1.081153169999955207e+04 6.369403767036723174e-01 6.703695539750061938e-01
1.081156786999955148e+04 -1.777723341073261520e-01 7.591069248452929630e-01
1.081160403999955088e+04 9.362761269831664235e-01 7.560724500181495999e-01
1.081164020999955210e+04 -3.692352581945544943e-01 5.093798079133384782e-01
1.081167637999955150e+04 -1.813690980777589168e-01 4.919968089830221158e-01
1.081171254999955090e+04 1.002848838208829418e+00 8.129644592228006950e-01
1.081174871999955030e+04 5.160832806885335966e-01 8.525141934334832250e-01
1.081178488999954970e+04 8.001044818582110363e-01 8.763786472059136301e-01
1.081182105999954911e+04 -7.141958861975049588e-01 7.957852079021447977e-01
1.081185722999954851e+04 -4.235662217320729228e-02 5.535682829338657296e-01
1.081189339999954791e+04 9.820892055692284073e-01 6.793516199290621227e-01
1.081192956999954731e+04 -4.077430112451335131e-01 7.975626144333058942e-01
1.081196573999954671e+04 -1.162451412320772759e+00 8.682258656709183064e-01
1.081200190999954611e+04 -2.394052645650939296e-02 7.815124161110285073e-01
1.081203807999954552e+04 5.616663659096334804e-01 6.254555235801739776e-01
1.081207424999954674e+04 1.085971709138132679e+00 6.539044895821802816e-01
1.081211041999954614e+04 9.303563592165331464e-01 7.327091474956703987e-01
1.081214658999954554e+04 1.335818172344633625e+00 7.382942531758960314e-01
1.081218275999954494e+04 3.782533653891778647e-01 5.357079016276502514e-01
1.081221892999954434e+04 4.152945077562543719e-01 6.322398766739982801e-01
1.081225509999954375e+04 -5.572510080940310528e-01 7.841302427372961459e-01
1.081229126999954315e+04 -2.629286703617001938e-02 7.211223709636664925e-01
1.081232743999954255e+04 -8.646166417543027505e-01 5.869574099394755384e-01
1.081236360999954195e+04 3.336900166755628061e-01 6.852192712288300847e-01
1.081239977999954135e+04 -1.004845967133629392e+00 7.452299875251858774e-01
1.081243594999954075e+04 -1.269897809548128365e+00 7.317684251906497739e-01
1.081247211999954015e+04 5.776257760896699178e-01 6.804492318220993763e-01
1.081250828999954138e+04 -4.292640679475926979e-01 6.468434761832799751e-01
1.081254445999954078e+04 -7.119803092151845147e-01 8.281333736583466054e-01
1.081258062999954018e+04 6.637458927649174667e-01 5.919640649325605963e-01
1.081261679999953958e+04 -8.819814094404643257e-01 7.485398331706345498e-01
1.081265296999953898e+04 -4.449734453349707963e-01 7.447758750169591879e-01
1.081268913999953838e+04 -6.478183254115306156e-01 6.806789945155128363e-01
1.081272530999953779e+04 3.898535681885794638e-03 5.114046176564064350e-01
1.081276147999953719e+04 -5.049336751049523508e-01 7.527930180576534180e-01
1.081279764999953659e+04 4.737535820477159487e-01 7.844916639005450332e-01
1.081283381999953599e+04 -1.042665729404692598e+00 7.253653081000848157e-01
1.081286998999953539e+04 7.094765496653955283e-01 6.297068610352440921e-01
1.081290615999953661e+04 -9.272855364361787256e-02 5.109182193490469093e-01
1.081294232999953601e+04 2.437469217694857027e-02 5.943471983991217567e-01
1.081297849999953542e+04 6.919822953421592704e-01 8.167868455801564620e-01
1.081301466999953482e+04 2.473844352016215942e-01 7.307782333655130635e-01
1.081305083999953422e+04 6.636831360713358885e-01 6.437426412164011236e-01
1.081308700999953362e+04 2.413424149445625166e-01 6.942683709940841164e-01
1.081312317999953302e+04 -5.276712740338282970e-01 7.612873628688155980e-01
1.081315934999953242e+04 -3.730082773686311248e-01 8.436624115095132659e-01
1.081319551999953183e+04 -9.191290726306151626e-01 7.550811126702539067e-01
1.081323168999953123e+04 -1.540815951652890314e+00 6.629879451068020346e-01
1.081326785999953063e+04 2.759709388326200830e-01 4.648549048037107223e-01
1.081330402999953003e+04 -7.590881071797123125e-01 8.354504531345448015e-01
1.081334019999953125e+04 -4.503238546415233579e-01 7.277084180421263815e-01
1.081337636999953065e+04 8.218849019144511825e-01 5.483562745550564221e-01
1.081341253999953005e+04 9.116792549676300261e-02 4.555139044309131080e-01
1.081344870999952946e+04 -4.692267102704822945e-01 8.067232537953296090e-01
1.081348487999952886e+04 -7.208362904770532209e-01 5.959323289365880960e-01
1.081352104999952826e+04 1.081552752994147326e+00 6.617624903225426403e-01
1.081355721999952766e+04 6.925908757877735633e-01 6.680390411057934852e-01
1.081359338999952706e+04 -1.388207183259117239e-01 7.977798873092164511e-01
1.081362955999952646e+04 -2.033388426461230913e-01 4.979369356486600950e-01
1.081366572999952587e+04 -9.995982675878880563e-01 5.250337326214092881e-01
1.081370189999952527e+04 -3.112567137614565826e-01 5.966020434082548451e-01
1.081373806999952649e+04 -1.917922417295840898e-01 8.127642573001307991e-01
1.081377423999952589e+04 -5.788449243291944324e-01 7.692126740921756411e-01
1.081381040999952529e+04 4.798729771377470699e-01 6.852046186934378502e-01
1.081384657999952469e+04 3.328244297472511271e-01 5.824637694852363712e-01
1.081388274999952409e+04 -1.721240231869054227e-01 7.165831953361567752e-01
1.081391891999952350e+04 1.380844039431427805e-01 7.159611267009546864e-01
1.081395508999952290e+04 6.002440138123471547e-01 5.608689442050626139e-01
1.081399125999952230e+04 1.154786530164892966e+00 7.384299281781121493e-01
1.081402742999952170e+04 8.391178781845852752e-01 4.775815197608285212e-01
1.081406359999952110e+04 4.930718382542854938e-02 7.309403307764050783e-01
1.081409976999952050e+04 -1.813106715711985117e+00 6.210768541998185066e-01
1.081413593999951991e+04 -1.622703086989352173e-01 6.580933707650669096e-01
1.081417210999952113e+04 -9.709875457251306852e-01 6.865520925151252785e-01
1.081420827999952053e+04 -4.325658694518771386e-01 6.999731255221510740e-01
1.081424444999951993e+04 3.561350536726714533e-01 7.262811565823903415e-01
1.081428061999951933e+04 -5.017520205732152183e-01 7.146813226515080775e-01
1.081431678999951873e+04 2.590031324557365844e-01 8.245723411422665183e-01
1.081435295999951813e+04 -5.713347343487835683e-01 5.695289600560033971e-01
1.081438912999951754e+04 -2.612454079269360130e-01 7.156105106128951565e-01
1.081442529999951694e+04 1.307486707051085384e-01 6.526190285563923110e-01
1.081446146999951634e+04 -1.375860523810435554e+00 5.627760888345132440e-01
1.081449763999951574e+04 1.089668614211196651e+00 7.987703363467183459e-01
1.081453380999951514e+04 -2.035299720214486241e-01 5.931562413486660690e-01
1.081456997999951454e+04 -4.723604620187890624e-01 7.095667918644111838e-01
1.081460614999951576e+04 2.865983805708260945e-01 6.772162705476738598e-01
1.081464231999951517e+04 1.682827225215331568e+00 7.051416265542966855e-01
1.081467848999951457e+04 -3.543330693795867514e-01 7.151907329873917751e-01
1.081471465999951397e+04 1.572567619334162559e-01 7.624468559877947138e-01
1.081475082999951337e+04 7.599091116161066362e-02 8.106823206425959327e-01
1.081478699999951277e+04 -7.299511568668560768e-01 9.742403853866392627e-01
1.081482316999951217e+04 -3.409389320178756733e-01 6.915279076901063027e-01
1.081485933999951158e+04 -9.070354402765559709e-02 6.588216055780603542e-01
1.081489550999951098e+04 -7.946975022053992532e-01 7.085791920782560371e-01
1.081493167999951038e+04 1.766156257811972941e+00 6.739224940585890611e-01
1.081496784999950978e+04 -5.466665948717173151e-01 6.514108718921886032e-01
1.081500401999951100e+04 -6.236171144762683305e-01 5.705643763459251616e-01
1.081504018999951040e+04 -3.598737513649596931e-01 6.482777319413975947e-01
1.081507635999950980e+04 1.081162229880638037e+00 4.889546658288328462e-01
1.081511252999950921e+04 -8.439555655546944202e-01 7.295488084656486238e-01
1.081514869999950861e+04 2.514470986111382311e-01 8.216445136352913403e-01
1.081518486999950801e+04 -5.531787940589923958e-01 7.981698093757085832e-01
1.081522103999950741e+04 1.201029883792730679e+00 6.338713323486868667e-01
1.081525720999950681e+04 -4.325892863790954945e-01 7.359361369803480990e-01
1.081529337999950621e+04 -1.557926973221052669e-01 5.951883657374117398e-01
1.081532954999950562e+04 -1.770257825173691957e-01 7.652681598128002749e-01
1.081536571999950502e+04 1.252642566630879806e+00 8.825420540485555687e-01
1.081540188999950442e+04 3.547410936938891757e-01 4.641828808183154909e-01
1.081543805999950564e+04 -3.088447109680287905e-01 6.233047180593147552e-01
1.081547422999950504e+04 7.709734304025465598e-03 8.406520540311411827e-01
1.081551039999950444e+04 9.645122656281560070e-02 7.136657184266713694e-01
1.081554656999950384e+04 -2.529601611553010110e-01 5.858401992109018019e-01
1.081558273999950325e+04 -1.141796943505695716e-01 5.961930080369940432e-01
1.081561890999950265e+04 -5.192198663043792184e-01 8.184125381077016481e-01
1.081565507999950205e+04 -1.314955860008275856e-01 7.049063630817907766e-01
1.081569124999950145e+04 -1.383242582290467926e+00 6.813587743746261083e-01
1.081572741999950085e+04 5.347083704789749037e-01 8.937807039360637917e-01
1.081576358999950025e+04 3.288088818421728288e-01 6.664888698610305084e-01
1.081579975999949966e+04 -7.241300458625881120e-01 6.423871503905776992e-01
1.081583592999949906e+04 2.598434338503788910e-01 6.320779401729157421e-01
1.081587209999950028e+04 -1.258601224934885465e+00 7.197985784802271025e-01
1.081590826999949968e+04 2.686885671832320646e-02 8.787915168551949652e-01
1.081594443999949908e+04 -4.690415065351278834e-01 7.093255036312033912e-01
1.081598060999949848e+04 -5.877611569112705103e-01 1.011483522637776966e+00
1.081601677999949789e+04 -1.501381385696787529e-01 6.973326959380449219e-01
1.081605294999949729e+04 -2.083446235593316709e-01 8.253216103149421112e-01
1.081608911999949669e+04 7.988487522131842988e-01 6.212686812788571489e-01
1.081612528999949609e+04 3.219302649986659388e-03 6.445464364456707784e-01
1.081616145999949549e+04 4.143336609746316457e-01 4.814909012096374452e-01
1.081619762999949489e+04 -2.369280103983370800e-01 5.182081338837034590e-01
1.081623379999949429e+04 -6.659237547709883076e-01 4.813423051841543288e-01
1.081626996999949552e+04 -3.823715470630673630e-01 8.196688584567168867e-01
1.081630613999949492e+04 -1.099901921109834174e-01 1.047566857490823899e+00
1.081634230999949432e+04 -3.187591734190762388e-02 7.304449032955927512e-01
1.081637847999949372e+04 -7.739814103562517311e-02 6.573766986944944435e-01
1.081641464999949312e+04 1.347219893562079662e-01 7.999869936668133619e-01
1.081645081999949252e+04 -1.229331468134514438e+00 7.728028312078378814e-01
1.081648698999949193e+04 -1.049460019655731990e+00 5.491115620764704941e-01
1.081652315999949133e+04 -8.078035321632525134e-01 4.474502537912210531e-01
1.081655932999949073e+04 5.993223556247838646e-01 5.867691830243630946e-01
1.081659549999949013e+04 1.321455200684318099e+00 6.951690360851221495e-01
1.081663166999948953e+04 1.546893027132142606e+00 8.657914287774657325e-01
1.081666783999948893e+04 2.247755772963811599e-03 6.864129627545053625e-01
1.081670400999949015e+04 -2.122822775286715147e-01 7.199684167292838000e-01
1.081674017999948956e+04 -2.810575114501986937e-01 7.510165515694784411e-01
1.081677634999948896e+04 -1.414200285437411386e+00 6.265204890187505704e-01
1.081681251999948836e+04 7.273597188111349254e-01 7.086859479404812312e-01
1.081684868999948776e+04 1.596026351964432710e-01 4.608260811143805591e-01
1.081688485999948716e+04 4.104891853496564491e-01 9.162861441795404627e-01
1.081692102999948656e+04 -5.232883633120325451e-01 4.891370638959524619e-01
1.081695719999948597e+04 -3.322488152022469721e-01 5.348111671632930220e-01
1.081699336999948537e+04 9.729487548577782086e-01 6.920279964853811583e-01
1.081702953999948477e+04 -3.090865148784502359e-01 6.142602793446404474e-01
1.081706570999948417e+04 2.380992657831284415e-03 6.590106543629383751e-01
1.081710187999948357e+04 1.161742571242798672e-01 6.472850083893093576e-01
1.081713804999948479e+04 -3.840913953856234242e-01 7.642006281417490499e-01
1.081717421999948419e+04 1.002163671089014496e+00 7.446268611052666575e-01
1.081721038999948360e+04 -6.296519363911416978e-01 5.247779743534217722e-01
1.081724655999948300e+04 -6.463993888186482240e-01 7.263121284219007379e-01
1.081728272999948240e+04 4.201177554020349980e-01 6.319896237742654854e-01
1.081731889999948180e+04 -1.290360070536713755e+00 6.459934201241045448e-01
1.081735506999948120e+04 -8.371291380525877068e-01 7.751053058260014561e-01
1.081739123999948060e+04 6.813239430063111612e-01 8.571897713836085231e-01
1.081742740999948001e+04 8.403596352852958917e-01 5.599202885656693329e-01
1.081746357999947941e+04 -6.752136587542695301e-02 6.748279573738410475e-01
1.081749974999947881e+04 3.252351146743544530e-01 6.584141717003844096e-01
1.081753591999948003e+04 5.089807831421484519e-01 8.081955111377117085e-01
1.081757208999947943e+04 -6.195742522468258295e-01 4.451932857573623892e-01
1.081760825999947883e+04 5.705964749849603557e-01 7.498792488287402414e-01
1.081764442999947823e+04 -3.074980005876837841e-01 5.501116190683099649e-01
1.081768059999947764e+04 -1.213211495694889397e+00 6.074791811256344820e-01
1.081771676999947704e+04 -1.685560516521129371e+00 9.008493158291861480e-01
1.081775293999947644e+04 -8.925802840869697663e-01 7.923006483070546002e-01
1.081778910999947584e+04 -4.809509016472325316e-01 8.122394801193767444e-01
1.081782527999947524e+04 -6.122163108022313782e-01 7.991773929812169275e-01
1.081786144999947464e+04 9.038466420071696039e-02 4.629927210344748634e-01
1.081789761999947405e+04 1.190163336740251987e-02 7.644773563893313417e-01
1.081793378999947345e+04 4.893371924084541913e-01 7.608731456849144870e-01
1.081796995999947467e+04 -1.007595198569075090e-01 7.321398373065921561e-01
1.081800612999947407e+04 -5.144871791293998547e-02 6.661562873948025931e-01
1.081804229999947347e+04 -4.198661153093189990e-01 7.190722949671111142e-01
1.081807846999947287e+04 -1.051467488252634475e+00 5.904728935096938969e-01
1.081811463999947227e+04 1.120060640311137279e+00 6.753292053935804340e-01
1.081815080999947168e+04 -6.457810659404787934e-01 7.039265147293540803e-01
1.081818697999947108e+04 -2.042369264404661142e-02 6.665010992757870456e-01
1.081822314999947048e+04 1.041420151409722106e-01 4.882626693190129097e-01
1.081825931999946988e+04 8.931955197911175537e-01 7.249769500478456807e-01
1.081829548999946928e+04 -7.382657556535829335e-02 9.028872063871180575e-01
1.081833165999946868e+04 1.887812516487128722e-01 7.530486758512342504e-01
1.081836782999946990e+04 2.585222708641125577e-01 6.391527823333458258e-01
1.081840399999946931e+04 -6.270460965225758132e-01 7.516111613222555832e-01
1.081844016999946871e+04 -8.878079923837196574e-01 7.691740663062649475e-01
1.081847633999946811e+04 5.489591631256542925e-01 7.600236018381408831e-01
1.081851250999946751e+04 -3.040937915006257097e-01 6.514941106071139298e-01
1.081854867999946691e+04 -9.860429994880129945e-01 6.876599795385849312e-01
1.081858484999946631e+04 -1.350505524026414661e-01 6.026085379698590261e-01
1.081862101999946572e+04 -5.008006248709088171e-01 8.457921805594128539e-01
1.081865718999946512e+04 -3.235561028326897764e-02 6.299737250662430510e-01
1.081869335999946452e+04 -2.683251488492341963e-01 7.156087422025321221e-01
1.081872952999946392e+04 -1.751364553617354158e-01 6.457141539586561674e-01
1.081876569999946332e+04 6.098924948481663222e-01 5.318200116665038335e-01
1.081880186999946454e+04 -6.263365022616957933e-01 3.783740807661948313e-01
1.081883803999946394e+04 -1.162997019602865389e+00 7.482335700853101068e-01
1.081887420999946335e+04 3.776637693189459632e-01 6.670656665111810435e-01
1.081891037999946275e+04 2.194572410082689384e-01 6.188779336393788189e-01
1.081894654999946215e+04 1.060698544455137116e+00 6.470478370939584112e-01
1.081898271999946155e+04 -2.372227755458200527e-01 5.295053738155437451e-01
1.081901888999946095e+04 -9.496014228034758142e-01 8.514184255411006985e-01
1.081905505999946035e+04 1.154917366160262082e+00 6.916742860434469398e-01
1.081909122999945976e+04 1.096203577454599287e+00 8.049572951755936678e-01
1.081912739999945916e+04 -1.336325093774626493e+00 5.649711737080281848e-01
1.081916356999945856e+04 6.134707298536448000e-02 6.214593876724588961e-01
1.081919973999945796e+04 -6.709416081927398467e-01 5.249369740092746373e-01
1.081923590999945918e+04 -3.665557503641970194e-01 6.755037627904176833e-01
1.081927207999945858e+04 6.599002397488180627e-01 6.694007332263699483e-01
1.081930824999945798e+04 5.303433458641180348e-02 6.722372669757499253e-01
1.081934441999945739e+04 -1.530707570557410024e+00 7.217186669191042458e-01
1.081938058999945679e+04 6.774028839656165424e-01 6.080940164165189454e-01
1.081941675999945619e+04 1.479400779224855356e-01 6.402904981277637297e-01
1.081945292999945559e+04 -6.694250176626856397e-02 6.383747734417654085e-01
1.081948909999945499e+04 6.063751641480699117e-01 8.138622478446289055e-01
1.081952526999945439e+04 -4.570509298787783226e-01 5.583208357482658535e-01
1.081956143999945380e+04 2.858836488023204225e-01 5.183968408145132045e-01
1.081959760999945320e+04 9.401312459993765858e-01 6.156366953673614306e-01
1.081963377999945442e+04 8.803395539029991168e-01 8.717619178354469867e-01
1.081966994999945382e+04 7.603116175457506065e-01 7.609941735337260038e-01
1.081970611999945322e+04 -1.953506424556122334e-01 6.615963143572124450e-01
1.081974228999945262e+04 -4.365822316051150009e-01 6.666197477849102881e-01
1.081977845999945202e+04 7.849668811156580439e-01 5.198238586868494382e-01
1.081981462999945143e+04 6.893831411167191670e-01 7.400281406433073528e-01
1.081985079999945083e+04 1.206465953761368892e+00 5.745819342658289308e-01
1.081988696999945023e+04 -5.384555952155374581e-02 6.462141485868549973e-01
1.081992313999944963e+04 -2.709864643632951542e-01 7.507579147606916470e-01
1.081995930999944903e+04 -3.580051624218113515e-01 6.178563150974044627e-01
1.081999547999944843e+04 -4.280753361448048633e-01 7.124787184817440444e-01
1.082003164999944784e+04 1.774183767406401491e-01 7.692027593731827206e-01
1.082006781999944906e+04 1.051617966344366106e+00 6.556119997236113939e-01
1.082010398999944846e+04 -4.252291148428238299e-01 5.804571660438847536e-01
1.082014015999944786e+04 -6.992075066158300878e-01 5.843793584356524740e-01
1.082017632999944726e+04 3.243113820079157050e-01 8.196176474253592525e-01
1.082021249999944666e+04 -3.819545916314978640e-01 5.907421033036170943e-01
1.082024866999944607e+04 2.302725664980811160e-01 6.561233571909200757e-01
1.082028483999944547e+04 -2.564032318216256656e-01 7.125300395070107706e-01
1.082032100999944487e+04 -1.992426554810786676e+00 7.335048960783877581e-01
1.082035717999944427e+04 -7.379535449343862519e-01 6.641228197382357257e-01
1.082039334999944367e+04 -1.007239002904723346e+00 5.891193635598785949e-01
1.082042951999944307e+04 -9.373057234439963192e-01 5.950066778248586097e-01
1.082046568999944247e+04 -4.023575357513450301e-01 6.628355441959935535e-01
1.082050185999944370e+04 4.396568883697587471e-01 8.934306303490514578e-01
1.082053802999944310e+04 1.874472817814383241e-01 7.151799175916768725e-01
1.082057419999944250e+04 -1.047919798405940517e+00 6.653481831935093016e-01
1.082061036999944190e+04 -1.451617145481547688e-01 6.731030519694275460e-01
1.082064653999944130e+04 -2.830154471086717138e-01 7.382431646346809817e-01
1.082068270999944070e+04 1.453120885107464857e-02 7.780938665605672266e-01
1.082071887999944011e+04 4.265998372083582013e-01 7.232335221250077995e-01
1.082075504999943951e+04 -2.749650567372324828e-01 7.613744542054210473e-01
1.082079121999943891e+04 4.966364236688423917e-02 6.983814523313105482e-01
1.082082738999943831e+04 5.524074130853501297e-01 7.020496969829216338e-01
1.082086355999943771e+04 2.390752598141853980e-01 7.267220690245498327e-01
1.082089972999943893e+04 1.806166331984844775e-01 7.040082039452744134e-01
1.082093589999943833e+04 -1.251372951920625143e+00 7.415639872639003816e-01
1.082097206999943774e+04 -1.005166988252051974e+00 6.759754868213565526e-01
1.082100823999943714e+04 4.692710020207805921e-01 7.138172053941200801e-01
1.082104440999943654e+04 4.261774509582080817e-02 5.189835008147773987e-01
1.082108057999943594e+04 6.801279531186672500e-01 6.430258768767327382e-01
1.082111674999943534e+04 6.426699684153364123e-01 5.415743463692894721e-01
1.082115291999943474e+04 -4.134298261141303721e-01 7.377252754971703741e-01
1.082118908999943415e+04 7.720129741252196309e-02 7.097626815976547654e-01
1.082122525999943355e+04 -2.634593948023082888e-01 9.603301633538283699e-01
1.082126142999943295e+04 -6.608983162259672861e-01 6.583222059275622984e-01
1.082129759999943235e+04 -8.348938311791196387e-01 7.451605453862227835e-01
1.082133376999943357e+04 -6.845613041841208668e-01 7.395300101341314436e-01
1.082136993999943297e+04 5.002432197527628688e-01 6.040781153183799601e-01
1.082140610999943237e+04 3.307883713208034093e-01 7.339394709815006967e-01
1.082144227999943178e+04 -1.025533939412198947e+00 4.938036711114690003e-01
1.082147844999943118e+04 -3.889525748385651988e-02 6.532781290418864240e-01
1.082151461999943058e+04 -1.301291846857663415e-01 7.559727710306708426e-01
1.082155078999942998e+04 -4.541557580721751197e-01 8.867511640946980078e-01
1.082158695999942938e+04 -7.624439547889331203e-01 7.468556186409973652e-01
1.082162312999942878e+04 -1.333957397652417942e+00 7.927820550864316251e-01
1.082165929999942819e+04 9.037766152926105523e-01 5.124499402333059228e-01
1.082169546999942759e+04 1.393133947525019067e+00 6.159542607150594318e-01
1.082173163999942699e+04 -2.348622943217335557e-01 7.940175855405942063e-01
1.082176780999942821e+04 1.113775902950679964e+00 6.200205441776852622e-01
1.082180397999942761e+04 2.575006021057362759e-01 6.400507947116239604e-01
1.082184014999942701e+04 6.516048685872477542e-01 6.536544830117071436e-01
1.082187631999942641e+04 6.845979850609855699e-01 6.225328900731788018e-01
1.082191248999942582e+04 2.752376922405546100e-01 5.630184899183722225e-01
1.082194865999942522e+04 3.923749401785510404e-02 6.310595578483131352e-01
1.082198482999942462e+04 -4.911801646199640548e-01 6.617363482885439963e-01
1.082202099999942402e+04 -8.652801631050739406e-01 6.291098059374142792e-01
1.082205716999942342e+04 -9.061165060853980657e-01 7.562229505837484433e-01
1.082209333999942282e+04 -6.535487873308166717e-01 7.714343542503072637e-01
1.082212950999942223e+04 -4.339225457154999854e-01 6.790733542094563591e-01
1.082216567999942345e+04 4.955198546896213974e-01 7.413409350277484489e-01
1.082220184999942285e+04 -7.340030681706111171e-02 8.374086786853239817e-01
1.082223801999942225e+04 -8.337658314193411302e-01 7.520527456112882092e-01
1.082227418999942165e+04 -3.170603775791192569e-01 6.440561233909507521e-01
1.082231035999942105e+04 -1.004242025767521307e+00 7.940449187884003335e-01
1.082234652999942045e+04 -3.312464166130059673e-01 7.008847100147268527e-01
1.082238269999941986e+04 3.086595286431152996e-01 4.917121178387726110e-01
1.082241886999941926e+04 -5.269683122189091629e-01 1.023942424067686874e+00
1.082245503999941866e+04 1.507364283029663243e-01 6.434345517376163226e-01
1.082249120999941806e+04 -4.944200080012352561e-01 8.087087515975335261e-01
1.082252737999941746e+04 3.260599499779761046e-01 8.994917132512507685e-01
1.082256354999941686e+04 -6.175264763533490076e-01 8.687872761877608596e-01
1.082259971999941808e+04 9.095879512259180677e-01 7.656935072916492002e-01
1.082263588999941749e+04 8.403694248647906040e-01 5.910317005540746127e-01
1.082267205999941689e+04 -2.735395818129199297e-01 6.108288135279273945e-01
1.082270822999941629e+04 7.668321903710746401e-01 5.653385743370547001e-01
1.082274439999941569e+04 5.535283146389691211e-01 6.961893264359838573e-01
1.082278056999941509e+04 1.209952491995721913e-01 5.574061159638185048e-01
1.082281673999941449e+04 5.644089148359338060e-01 8.251217523912224294e-01
1.082285290999941390e+04 2.866492342798239168e-01 7.879732366436050794e-01
1.082288907999941330e+04 -2.098791518490795038e+00 5.690193245628915042e-01
1.082292524999941270e+04 -1.430855523459226841e-01 8.796044321733115234e-01
1.082296141999941210e+04 6.546295415198679635e-01 7.839247906192804427e-01
1.082299758999941332e+04 1.670647658421413329e-01 9.128736262533715395e-01
1.082303375999941272e+04 -1.931799837135362297e-01 8.776461650920270863e-01
1.082306992999941212e+04 1.452975333386306467e+00 7.777414435190296293e-01
1.082310609999941153e+04 -2.722620036703556415e-02 8.756996260270821786e-01
1.082314226999941093e+04 3.947766723245848541e-01 5.943187360410756570e-01
1.082317843999941033e+04 3.308800742198566014e-01 6.334506227551973678e-01
1.082321460999940973e+04 -1.279306642048982035e+00 8.847380883605659996e-01
1.082325077999940913e+04 1.358138143348061710e+00 7.630687252845005375e-01
1.082328694999940853e+04 -1.114585975951891683e+00 8.746191394326223723e-01
1.082332311999940794e+04 6.165858397880881192e-01 8.914493093189673756e-01
1.082335928999940734e+04 9.070853099487566906e-01 5.115149216850926051e-01
1.082339545999940674e+04 -2.870080175298723169e-01 8.075714053501334977e-01
1.082343162999940796e+04 5.636724887544817264e-01 8.849597411701360938e-01
1.082346779999940736e+04 9.434351014504860355e-02 4.220271318484668521e-01
1.082350396999940676e+04 4.954719042715201582e-01 5.615257304921159598e-01
1.082354013999940616e+04 7.196155406523004061e-02 6.436312084486250917e-01
1.082357630999940557e+04 -8.139700039133404008e-01 5.293435531007504302e-01
1.082361247999940497e+04 3.873259227628880197e-01 5.704927915767417090e-01
1.082364864999940437e+04 8.839849593514389481e-01 9.355330954843275038e-01
1.082368481999940377e+04 -6.894114805455426875e-01 7.511091929330679928e-01
1.082372098999940317e+04 -2.881144453096838309e-01 7.679321244174165395e-01
1.082375715999940257e+04 1.152797166175143939e+00 6.562226882620295632e-01
1.082379332999940198e+04 -1.183413860315821298e+00 6.012259402764243976e-01
1.082382949999940138e+04 -4.400569637596043471e-01 8.924235563548716943e-01
1.082386566999940260e+04 5.395397233595616848e-01 4.209875707091331742e-01
1.082390183999940200e+04 3.388713483895516854e-01 6.104617499534970015e-01
1.082393800999940140e+04 1.080130529624066638e+00 5.066150626288494774e-01
1.082397417999940080e+04 -2.371356794700331116e-01 6.723162243646286784e-01
1.082401034999940020e+04 2.148935660497940381e-01 7.508239138412255986e-01
1.082404651999939961e+04 1.179360354686736168e+00 5.539021724312053196e-01
1.082408268999939901e+04 6.184127860095578466e-01 7.581771925770900422e-01
1.082411885999939841e+04 1.701104094292801849e-01 7.511306204247256701e-01
1.082415502999939781e+04 -1.388202786015500401e+00 7.320036168413237565e-01
1.082419119999939721e+04 -5.149601574789405278e-01 5.302826429989019319e-01
1.082422736999939661e+04 1.346866766349035238e+00 4.281823207786585872e-01
1.082426353999939784e+04 2.549598875517700147e-01 6.076161758447644612e-01
1.082429970999939724e+04 7.559730581314799691e-01 5.744789376689219962e-01
1.082433587999939664e+04 1.867186436644341641e-01 8.378696555055388240e-01
1.082437204999939604e+04 8.245179710033984088e-01 5.215761678219881237e-01
1.082440821999939544e+04 6.822143094600664481e-01 4.379533874193251020e-01
1.082444438999939484e+04 -3.408584243818554294e-01 6.804752332555998873e-01
1.082448055999939425e+04 3.815643684236987854e-01 6.028110985622128215e-01
1.082451672999939365e+04 -5.299271610854872083e-01 7.888034815348737849e-01
1.082455289999939305e+04 -9.233818507031346656e-02 6.577810864814737091e-01
1.082458906999939245e+04 -4.985337668998879312e-01 6.692764706756417770e-01
1.082462523999939185e+04 3.633215985301057604e-01 3.461826817628264052e-01
1.082466140999939125e+04 -5.608761873489954697e-01 7.750705338089407537e-01
1.082469757999939247e+04 1.070998721583910490e-01 6.746803330516367714e-01
1.082473374999939188e+04 7.131446360921730454e-01 8.314020287907057938e-01
1.082476991999939128e+04 -1.312152481761162059e+00 5.926465050245978139e-01
1.082480608999939068e+04 -6.047429537677385669e-01 8.701889915264828801e-01
1.082484225999939008e+04 -5.346158525849346033e-01 7.772725050489661669e-01
1.082487842999938948e+04 1.744355382001738786e+00 5.663601630217542926e-01
1.082491459999938888e+04 -8.581994037879291382e-01 7.660161603778848916e-01
1.082495076999938829e+04 4.821029818499873443e-01 7.277496076698239946e-01
1.082498693999938769e+04 1.275340261033882872e+00 5.979222611131541631e-01
1.082502310999938709e+04 -3.348716350494164440e-02 6.517975334709669166e-01
1.082505927999938649e+04 -1.011178804906877504e+00 6.952318180133012504e-01
1.082509544999938589e+04 4.856437828501699028e-01 8.465435751806432707e-01
1.082513161999938711e+04 3.862082771891046651e-01 6.181137769279616556e-01
1.082516778999938651e+04 4.435260993799444024e-02 6.503643779174749229e-01
1.082520395999938592e+04 7.108246233592216967e-01 4.384126108033349900e-01
1.082524012999938532e+04 5.933761623653374673e-03 6.703719263356623381e-01
1.082527629999938472e+04 3.251161571218170732e-01 8.032582569675035256e-01
1.082531246999938412e+04 4.857243981911738007e-02 6.512285658390132292e-01
1.082534863999938352e+04 -4.827703613090897350e-01 7.296358863378087367e-01
1.082538480999938292e+04 -1.705068903674346603e-01 6.251236157690901463e-01
1.082542097999938233e+04 1.397398220397883195e+00 7.749041552839257552e-01
1.082545714999938173e+04 -1.639676348258620464e-01 8.402098757949604257e-01
1.082549331999938113e+04 1.236022779540551619e+00 5.288814218736980211e-01
1.082552948999938235e+04 -7.524281956273483063e-01 6.505889174216922255e-01
1.082556565999938175e+04 -9.364353789028697639e-01 7.796381552088622602e-01
1.082560182999938115e+04 7.791655050187563658e-01 7.814137950678275990e-01
1.082563799999938055e+04 4.982346384646880733e-01 5.656552362791649191e-01
1.082567416999937996e+04 -2.258281235860714053e-01 8.743708754197161426e-01
1.082571033999937936e+04 -3.334558744618933424e-01 5.283446322458145161e-01
1.082574650999937876e+04 1.106704325733352423e+00 7.206115462535532812e-01
1.082578267999937816e+04 -4.830830363150340201e-01 7.478755272692564349e-01
1.082581884999937756e+04 -1.098442708231486709e+00 6.326661655061780465e-01
1.082585501999937696e+04 -7.430189543751009040e-01 8.213277513518635331e-01
1.082589118999937637e+04 9.195729288961576042e-01 7.509747466689803419e-01
1.082592735999937577e+04 5.583851324086177570e-01 6.264299240476554065e-01
1.082596352999937699e+04 -2.226199045954369571e-01 8.209562363816486075e-01
1.082599969999937639e+04 -3.497957071150876174e-01 7.143065407784167098e-01
1.082603586999937579e+04 -1.202534266455121514e+00 6.080961270178332212e-01
1.082607203999937519e+04 8.597961299136496205e-01 8.368916905749461677e-01
1.082610820999937459e+04 2.572222609853982989e-01 4.437347295353207821e-01
1.082614437999937400e+04 2.209849457805630746e-01 3.562225014467070849e-01
1.082618054999937340e+04 -1.299649502623602682e-01 6.871620084710072796e-01
1.082621671999937280e+04 8.897014804142066025e-01 8.116356399921988984e-01
1.082625288999937220e+04 -9.059689411557768635e-01 5.897535424886968247e-01
1.082628905999937160e+04 -6.441283131186569255e-01 7.756190036208965299e-01
1.082632522999937100e+04 -1.587297344380982800e+00 4.830220560072220337e-01
1.082636139999937041e+04 -1.372762738433645768e-01 7.904995823225938745e-01
1.082639756999937163e+04 4.534839275783492663e-01 7.380629843077249896e-01
1.082643373999937103e+04 1.908126802564023561e-01 7.818287575447060433e-01
1.082646990999937043e+04 7.695825784150424342e-02 7.241352216200021008e-01
1.082650607999936983e+04 2.582297463102115054e-01 8.531541034986830363e-01
1.082654224999936923e+04 6.612494630062693002e-01 6.257609885816461937e-01
1.082657841999936863e+04 6.046666056427631997e-01 6.807051394412526601e-01
1.082661458999936804e+04 2.088274046592172306e-01 7.287956232314306559e-01
1.082665075999936744e+04 -8.970046883083024891e-01 6.177945047946923340e-01
1.082668692999936684e+04 1.794847939284704319e+00 8.122272218515504960e-01
1.082672309999936624e+04 2.533690554265123351e-01 8.403887973121724198e-01
1.082675926999936564e+04 4.002600556238223861e-01 7.315915304724767143e-01
1.082679543999936686e+04 -7.165519636528201453e-01 8.968727924410728747e-01
1.082683160999936626e+04 -3.990252617974607285e-01 5.154089601188448500e-01
1.082686777999936567e+04 -1.788520469410409541e-01 1.085464117703534903e+00
1.082690394999936507e+04 -9.654748532300581054e-01 7.273911177178702392e-01
1.082694011999936447e+04 1.607459369269601535e-01 7.676307455724104001e-01
1.082697628999936387e+04 3.486220152491888435e-01 6.655840310009857319e-01
1.082701245999936327e+04 -5.759272414183996824e-01 5.774427457645283646e-01
1.082704862999936267e+04 -2.121176269034129591e-01 7.220611071291788141e-01
1.082708479999936208e+04 -4.225013964762839302e-01 7.938909921341693599e-01
1.082712096999936148e+04 8.516053579184698075e-01 4.060713546482778158e-01
1.082715713999936088e+04 -1.322554850014650007e-01 8.503508987055936608e-01
1.082719330999936028e+04 -5.402611473826611777e-01 8.963171356416405056e-01
1.082722947999936150e+04 -8.698871419154304840e-01 5.924635165587168739e-01
1.082726564999936090e+04 9.469268035048162835e-01 6.466105403495339132e-01
1.082730181999936030e+04 -2.771123683288763129e-01 7.027821614477607337e-01
1.082733798999935971e+04 4.443949864606576150e-01 7.223089040431455166e-01
1.082737415999935911e+04 -9.295690212751640535e-01 7.182442060498034353e-01
1.082741032999935851e+04 -1.118341311338491018e+00 8.530807449330312098e-01
1.082744649999935791e+04 -6.772650928419002847e-01 6.828069558522182891e-01
1.082748266999935731e+04 5.578134610924798675e-01 1.072505344556727636e+00
1.082751883999935671e+04 2.715712934389287181e-01 7.431326301574444626e-01
1.082755500999935612e+04 -2.495894055777409248e-01 9.660681908484167746e-01
1.082759117999935552e+04 -2.966589521276895014e-01 6.126844709301046965e-01
1.082762734999935674e+04 1.636984559502807191e+00 7.106393514629097963e-01
1.082766351999935614e+04 7.744205427742725245e-01 6.854630617370145451e-01
1.082769968999935554e+04 7.441127789347953270e-01 8.307078434164526515e-01
1.082773585999935494e+04 1.007568889183053873e+00 6.279673030515270371e-01
1.082777202999935434e+04 1.773137348675225544e+00 6.837897400290795513e-01
1.082780819999935375e+04 8.124366796883819575e-01 7.065758058280615650e-01
1.082784436999935315e+04 -5.001477419689719095e-02 6.800673833473621643e-01
1.082788053999935255e+04 -1.476607765785700854e+00 5.885880553729877507e-01
1.082791670999935195e+04 -4.914566225997729632e-01 5.990344426559487401e-01
1.082795287999935135e+04 4.477110831095700710e-02 7.592929769690200947e-01
1.082798904999935075e+04 1.200124105562213050e-01 6.437184225188667952e-01
1.082802521999935016e+04 -7.012248250475264788e-01 5.681454671070078621e-01
1.082806138999935138e+04 1.475296470830733397e-01 6.682897053210239413e-01
1.082809755999935078e+04 1.569930769822155625e+00 8.097238201415715153e-01
1.082813372999935018e+04 3.206732925574382609e-01 8.093804225921701345e-01
1.082816989999934958e+04 -2.139891526943260291e-01 6.044212522646098540e-01
1.082820606999934898e+04 -6.293127360737337250e-01 6.184857031812105443e-01
1.082824223999934839e+04 -6.764747614721002000e-02 7.359631159862043415e-01
1.082827840999934779e+04 2.024290462496891041e-01 8.067415510418171065e-01
1.082831457999934719e+04 9.377450309506007997e-01 7.015520699600629184e-01
1.082835074999934659e+04 -3.922417175295472291e-01 6.461149417176599297e-01
1.082838691999934599e+04 -5.403501156654028081e-01 7.745119565010653018e-01
1.082842308999934539e+04 1.065240336325122605e+00 9.038273049028626716e-01
1.082845925999934479e+04 -2.154714315195271068e-01 6.857321487155780826e-01
1.082849542999934602e+04 1.136527561099659245e+00 5.712095761394064830e-01
1.082853159999934542e+04 -1.363798507620515688e+00 5.675911416375269969e-01
1.082856776999934482e+04 3.370044719223933005e-01 6.014827471413081161e-01
1.082860393999934422e+04 4.884150595495584390e-02 6.893248705405906618e-01
1.082864010999934362e+04 1.937996307020760645e-01 5.654411473534145527e-01
1.082867627999934302e+04 -7.902861562470162582e-01 6.893997236823675712e-01
1.082871244999934243e+04 6.058689119246429833e-01 6.938361901045867475e-01
1.082874861999934183e+04 -9.576109150317968499e-02 7.538942185034678278e-01
1.082878478999934123e+04 -5.491485141816722093e-01 7.484768882712697913e-01
1.082882095999934063e+04 -1.337048443874864767e-01 5.866118673620593915e-01
1.082885712999934003e+04 -6.235247471937281905e-01 6.292562549517219939e-01
1.082889329999934125e+04 4.477138133580118029e-01 8.639423964541100842e-01
1.082892946999934065e+04 -2.665436897809373429e-01 5.389051159638764688e-01
1.082896563999934006e+04 -1.084303376608695135e+00 8.484750951239633521e-01
1.082900180999933946e+04 1.299672367729619360e+00 7.924737917887966221e-01
1.082903797999933886e+04 -3.651050474619946251e-01 8.197883011146515075e-01
1.082907414999933826e+04 4.505707006948161397e-01 8.183789428677998856e-01
1.082911031999933766e+04 4.399566324371070869e-01 5.887644310308666196e-01
1.082914648999933706e+04 -3.832657659551895746e-01 6.389150925026326755e-01
1.082918265999933647e+04 1.604524509079954461e-02 8.326859485594098054e-01
1.082921882999933587e+04 -2.627601207145072171e-01 8.043069894534028430e-01
1.082925499999933527e+04 7.660863899811480859e-01 8.032372244552675733e-01
1.082929116999933467e+04 4.511614981116105622e-02 6.923922543910999705e-01
1.082932733999933589e+04 1.129025073836625648e+00 6.228578839547966872e-01
1.082936350999933529e+04 1.279922001593196690e+00 5.497539631413761452e-01
1.082939967999933469e+04 -8.120506505397039332e-01 6.715887916601827046e-01
1.082943584999933410e+04 4.274006724695086912e-01 6.336837018160454971e-01
1.082947201999933350e+04 4.417826803179962791e-01 8.331827422393938143e-01
1.082950818999933290e+04 -3.249379562229391394e-01 6.858379975094505143e-01
1.082954435999933230e+04 -1.123888344902708170e+00 6.791055149301675753e-01
1.082958052999933170e+04 3.300088744604422891e-02 7.106143142812063607e-01
1.082961669999933110e+04 1.129146763282529442e-01 7.133135261298310104e-01
1.082965286999933051e+04 -1.312905091504062760e+00 6.094600249707389228e-01
1.082968903999932991e+04 1.030510779295427337e+00 7.904541476914709319e-01
1.082972520999932931e+04 7.977457175381760246e-01 8.417085382549768235e-01
1.082976137999933053e+04 5.268017327299709951e-01 7.202689746125237047e-01
1.082979754999932993e+04 -8.582802991702039863e-01 7.987529236156285517e-01
1.082983371999932933e+04 2.045540563205318629e-01 4.897838487269460250e-01
1.082986988999932873e+04 6.958846876178029217e-02 7.339829887734715674e-01
1.082990605999932814e+04 5.368086942344578727e-01 1.028399391635623550e+00
1.082994222999932754e+04 1.022345811769320267e+00 6.760355111448779208e-01
1.082997839999932694e+04 -1.460482285339488318e-01 7.207001773865345795e-01
1.083001456999932634e+04 1.337559248080200658e-01 6.690377134676945836e-01
1.083005073999932574e+04 -1.211224309207533656e+00 5.596896056267418595e-01
1.083008690999932514e+04 4.852876714744105979e-01 8.149196424895843727e-01
1.083012307999932455e+04 3.409069514082149199e-01 7.599567759414718182e-01
1.083015924999932577e+04 6.884779058696842702e-01 7.012979518072768315e-01
1.083019541999932517e+04 -1.334632126768284521e-01 7.693883369473477618e-01
1.083023158999932457e+04 1.102770051086501835e-01 8.100949826936770792e-01
1.083026775999932397e+04 -9.555062196532553287e-01 7.895932295878910212e-01
1.083030392999932337e+04 2.389618894804428906e-01 7.394471970146191397e-01
1.083034009999932277e+04 3.955149309005417946e-02 6.394691918243826656e-01
1.083037626999932218e+04 -6.749498875761356098e-01 8.975403231971131879e-01
1.083041243999932158e+04 -3.471503270702751554e-01 7.192376900098056414e-01
1.083044860999932098e+04 -4.547145752138204711e-01 5.027481970044072046e-01
1.083048477999932038e+04 -5.239139485378643268e-01 7.523596951358452189e-01
1.083052094999931978e+04 6.125269766749716904e-01 5.491379544491569176e-01
1.083055711999931918e+04 -1.355115641414251115e+00 8.327710026074652827e-01
1.083059328999932040e+04 4.122706682588901939e-01 6.493545000995246674e-01
1.083062945999931981e+04 -7.940988574451150750e-02 7.380235066684341927e-01
1.083066562999931921e+04 2.669473986147068434e-01 8.358092050408643114e-01
1.083070179999931861e+04 9.964998446442625835e-02 6.399432188693828794e-01
1.083073796999931801e+04 1.187813138178968331e-01 6.809614965209797033e-01
1.083077413999931741e+04 2.442998077014463948e-02 7.135066748515570545e-01
1.083081030999931681e+04 -5.107836488965794564e-01 6.055319643187674350e-01
1.083084647999931622e+04 -3.545782269898886674e-01 8.220683754867210702e-01
1.083088264999931562e+04 2.455051814396212381e-02 4.916616920588758877e-01
1.083091881999931502e+04 7.592217383740618164e-01 8.930895321017704447e-01
1.083095498999931442e+04 9.730860928859220715e-01 6.562301042667701978e-01
1.083099115999931382e+04 4.269161704432116178e-01 9.088774652659058484e-01
1.083102732999931504e+04 1.646525019040794569e-01 5.787402327912634092e-01
1.083106349999931444e+04 2.087876196959039532e-01 7.040860520597652661e-01
1.083109966999931385e+04 2.102332338648088828e-01 6.784046589737333655e-01
1.083113583999931325e+04 -6.641158969683030877e-01 7.264261134634070194e-01
1.083117200999931265e+04 -6.250113438767591623e-01 7.608184521281939894e-01
1.083120817999931205e+04 -1.418615193094642013e+00 6.095072985285874267e-01
1.083124434999931145e+04 -7.771474692826166875e-01 5.309703751762900881e-01
1.083128051999931085e+04 1.044835545642597285e+00 6.930372034827361194e-01
1.083131668999931026e+04 1.417264284662223262e-01 9.429561217446075227e-01
1.083135285999930966e+04 -5.014917911985562471e-01 6.273250165593076133e-01
1.083138902999930906e+04 -9.104321986424970259e-01 7.221168962715098782e-01
1.083142519999931028e+04 -5.812652156325768260e-01 8.523388369994521208e-01
1.083146136999930968e+04 4.219893446742961629e-01 7.611263821949522113e-01
1.083149753999930908e+04 6.857162100639954128e-01 5.921289863944847465e-01
1.083153370999930848e+04 -1.577425787660103607e-01 7.219308337422760680e-01
1.083156987999930789e+04 8.731918816490986668e-01 7.725768750837034293e-01
1.083160604999930729e+04 2.697200701510314991e-01 7.747652389020897035e-01
1.083164221999930669e+04 -8.442288246643891991e-01 6.940596434532230186e-01
1.083167838999930609e+04 2.932630281583986642e-01 8.766116748095267308e-01
1.083171455999930549e+04 2.072988822497680295e-01 7.407423351060258288e-01
1.083175072999930489e+04 3.958557579221065326e-01 6.193825273704521850e-01
1.083178689999930430e+04 7.445718936380617270e-02 7.555711586546287606e-01
1.083182306999930370e+04 4.109785842117241739e-01 5.661242762660441130e-01
1.083185923999930492e+04 1.252925953665463554e+00 6.947142062291282727e-01
1.083189540999930432e+04 -1.053536750599640248e+00 7.594344917278444962e-01
1.083193157999930372e+04 -5.813535121821150620e-01 5.480268869761325545e-01
1.083196774999930312e+04 7.816748611779220646e-01 7.701897541680484682e-01
1.083200391999930252e+04 -6.436892955196946153e-02 5.891789196817748264e-01
1.083204008999930193e+04 7.160491759319987937e-01 5.949736459466806737e-01
1.083207625999930133e+04 -6.689067734880121963e-01 6.952007944059840350e-01
1.083211242999930073e+04 -8.031395472060436358e-01 6.127199186496194994e-01
1.083214859999930013e+04 -1.475703103153808815e+00 7.833691718565298778e-01
1.083218476999929953e+04 -9.465730800592336847e-02 7.100748195653919792e-01
1.083222093999929893e+04 -1.987897393005664815e-01 7.537908932843422338e-01
1.083225710999930016e+04 9.223061907533178783e-01 5.637757485839264282e-01
1.083229327999929956e+04 3.135425847099055363e-01 8.470009988404276768e-01
1.083232944999929896e+04 1.740816097952062602e-01 9.010657026203556796e-01
1.083236561999929836e+04 6.285363709748001959e-01 6.075202671479215111e-01
1.083240178999929776e+04 3.684414934929643448e-01 7.461634300516623020e-01
1.083243795999929716e+04 8.953873289591258722e-01 7.709254435734634869e-01
1.083247412999929657e+04 1.636838444769640022e+00 7.687537386113318938e-01
1.083251029999929597e+04 1.220971924190186408e+00 7.291057930531327225e-01
1.083254646999929537e+04 1.008305464062145607e+00 6.365509484400215801e-01
1.083258263999929477e+04 1.606664925461802396e+00 7.716525373761663475e-01
1.083261880999929417e+04 2.121563492101386839e+00 4.012922668379987901e-01
1.083265497999929357e+04 9.847832993623164555e-01 7.745815768768734566e-01
1.083269114999929479e+04 2.510710472836459761e+00 6.793722987980052030e-01
1.083272731999929420e+04 2.483056566276527821e+00 5.398378598152070440e-01
1.083276348999929360e+04 2.464013553694356151e+00 7.854107962385035169e-01
1.083279965999929300e+04 2.835279987384416334e+00 8.027308256434880773e-01
1.083283582999929240e+04 2.835929675318988430e+00 5.709852873479649427e-01
1.083287199999929180e+04 3.953580912074026177e+00 7.717602196336895704e-01
1.083290816999929120e+04 3.241007248114806227e+00 7.957893489285398081e-01
1.083294433999929061e+04 3.171295278225733316e+00 8.341373715856704729e-01
1.083298050999929001e+04 3.999859332570764536e+00 6.573248246940429640e-01
1.083301667999928941e+04 4.000009617674005646e+00 6.702987638809829729e-01
1.083305284999928881e+04 4.037529139188664296e+00 5.368805717295612734e-01
1.083308901999928821e+04 4.926317079111171005e+00 6.698982824707160333e-01
1.083312518999928943e+04 4.165132655771787817e+00 6.868501261648544132e-01
1.083316135999928883e+04 3.742575076010597357e+00 9.768417640102498023e-01
1.083319752999928824e+04 6.290743426957929429e+00 5.713544847701292895e-01
1.083323369999928764e+04 4.090259508944563471e+00 5.340886685842390902e-01
1.083326986999928704e+04 4.144371690289581522e+00 6.211411855871076249e-01
1.083330603999928644e+04 3.805057732988970987e+00 7.161076032619719811e-01
1.083334220999928584e+04 4.992018935819258374e+00 7.116490879370155342e-01
1.083337837999928524e+04 4.543608261791113989e+00 7.189210179978233750e-01
1.083341454999928465e+04 3.186576585869897116e+00 6.707942695865535265e-01
1.083345071999928405e+04 3.459251283653066000e+00 6.102694987630039591e-01
1.083348688999928345e+04 2.794546997073954042e+00 6.689781848265516917e-01
1.083352305999928467e+04 3.491676734281078609e+00 8.522030439559906689e-01
1.083355922999928407e+04 3.999891991256189439e+00 7.395038212659799104e-01
1.083359539999928347e+04 2.708082427559068250e+00 5.903676074758427150e-01
1.083363156999928287e+04 3.068002266512742882e+00 6.064208182952905979e-01
1.083366773999928228e+04 3.380484656052291648e+00 6.846737905694411097e-01
1.083370390999928168e+04 2.927618190518499475e+00 8.823227398829540657e-01
1.083374007999928108e+04 2.552593333328480263e+00 5.380623943249978058e-01
1.083377624999928048e+04 2.156253905043210573e+00 7.814247564857270678e-01
1.083381241999927988e+04 2.573227408956045625e+00 7.938377669815164239e-01
1.083384858999927928e+04 1.084129096319686125e+00 7.667443545294749807e-01
1.083388475999927869e+04 1.518603885858174074e+00 7.866907876494687590e-01
1.083392092999927809e+04 1.032621592968402391e+00 5.676483933088156686e-01
1.083395709999927931e+04 9.286033318620725563e-01 7.008401175445871933e-01
1.083399326999927871e+04 1.238234519983224313e+00 6.708727085003111101e-01
1.083402943999927811e+04 5.535462902257350937e-01 6.482797243769975459e-01
1.083406560999927751e+04 9.530397105358374699e-01 7.404806840680149271e-01
1.083410177999927691e+04 1.071525596514588674e-02 8.820139534570309303e-01
1.083413794999927632e+04 -3.567219654742848078e-01 7.207629922395797362e-01
1.083417411999927572e+04 1.655016472041302755e+00 6.111958209898027405e-01
1.083421028999927512e+04 9.026611738674417129e-01 3.918604230256508836e-01
1.083424645999927452e+04 -5.173661864663405829e-01 6.939866080766122769e-01
1.083428262999927392e+04 3.286797280094065909e-01 7.730711008877851897e-01
1.083431879999927332e+04 1.279042465015279406e+00 6.643923331396230925e-01
1.083435496999927273e+04 1.859069887289712897e+00 9.119159069664350969e-01
1.083439113999927395e+04 -5.255434428898728139e-02 6.534843536791091756e-01
1.083442730999927335e+04 2.987555611237935893e-01 7.646132467989215087e-01
1.083446347999927275e+04 -5.590418933411451796e-01 6.139940149418400273e-01
1.083449964999927215e+04 -2.049532606078047492e-01 6.109095499475113433e-01
1.083453581999927155e+04 -2.246510804799027594e-01 8.695001860981170783e-01
1.083457198999927095e+04 8.245069881626968522e-01 4.241400525548960632e-01
1.083460815999927036e+04 -1.227921444715015520e+00 6.224181964941979395e-01
1.083464432999926976e+04 -5.448098037212760758e-01 8.940891601762774865e-01
1.083468049999926916e+04 4.460823627545832948e-01 6.067949504033706143e-01
1.083471666999926856e+04 -8.541305570762461885e-01 9.218339920515947750e-01
1.083475283999926796e+04 1.170606105104686989e+00 7.391290645975386875e-01
1.083478900999926918e+04 6.849377097354049093e-01 7.251170419663488520e-01
1.083482517999926858e+04 -1.210180364836629829e+00 6.521264130685566762e-01
1.083486134999926799e+04 2.408625886883938028e-01 6.670827843011072344e-01
1.083489751999926739e+04 1.817256925760032671e-01 5.699186210795583740e-01
1.083493368999926679e+04 3.450471783915050328e-02 7.379337149551543629e-01
1.083496985999926619e+04 -4.062758756073611144e-01 7.756959419998723515e-01
1.083500602999926559e+04 -4.868972621138308310e-01 6.799311335350793906e-01
1.083504219999926499e+04 -7.113700804816501799e-01 6.398254086186976330e-01
1.083507836999926440e+04 4.924237515428833145e-01 7.192006291389132500e-01
1.083511453999926380e+04 -6.565193517900100861e-01 8.448125075231537329e-01
1.083515070999926320e+04 6.436871151632746202e-02 5.834195278347823477e-01
1.083518687999926260e+04 1.210589736081910811e-01 6.513291799574368879e-01
1.083522304999926382e+04 -2.780424030501854604e-01 6.812370133836885833e-01
1.083525921999926322e+04 9.113492547719047598e-01 8.247006443927207275e-01
1.083529538999926262e+04 1.935281287206934708e+00 6.131825262514498665e-01
1.083533155999926203e+04 -1.327093955260818525e+00 7.092022247995641848e-01
1.083536772999926143e+04 1.208034886956429022e+00 8.810461451622273454e-01
1.083540389999926083e+04 6.930914743490743657e-01 7.068863032214347530e-01
1.083544006999926023e+04 1.156778571885649809e+00 6.483948008990788603e-01
1.083547623999925963e+04 -5.462431830264260491e-01 7.765159011276772105e-01
1.083551240999925903e+04 3.599935651456003805e-01 6.020067584376158631e-01
1.083554857999925844e+04 1.194246463855229007e-01 7.367399936029546126e-01
1.083558474999925784e+04 6.456677655136442429e-01 5.955500416830520338e-01
1.083562091999925724e+04 -1.186860429560696373e+00 2.772012953609818697e-01
1.083565708999925846e+04 -6.533156374185935533e-01 7.722815676457712719e-01
1.083569325999925786e+04 1.242758063510793098e+00 8.350300578231062421e-01
1.083572942999925726e+04 -9.799972992613240064e-02 7.116068149790764075e-01
1.083576559999925666e+04 2.273297295221792247e-01 6.124473169735010769e-01
1.083580176999925607e+04 1.057326441191881239e+00 8.430848618453067322e-01
1.083583793999925547e+04 -2.899372294791879509e-02 7.262393488332917757e-01
1.083587410999925487e+04 -1.372388585724806820e+00 8.073611497892743127e-01
1.083591027999925427e+04 -8.341084526435162128e-02 8.053398789997098239e-01
1.083594644999925367e+04 -4.547875252953439418e-01 6.395929993636635391e-01
1.083598261999925307e+04 -7.274910838930681578e-02 6.702927941622713881e-01
1.083601878999925248e+04 -3.833096373394235812e-01 5.468170389891041649e-01
1.083605495999925370e+04 4.430737799519979953e-02 6.975270664109656238e-01
1.083609112999925310e+04 9.312187498988472312e-01 7.828743604178137749e-01
1.083612729999925250e+04 9.328356123434884406e-01 6.584789415484567643e-01
1.083616346999925190e+04 7.142670174624672352e-01 6.038612979044808426e-01
1.083619963999925130e+04 -2.273651487793524606e-01 6.030992921986089161e-01
1.083623580999925071e+04 -4.627590459590101291e-01 6.355237639953916773e-01
1.083627197999925011e+04 -3.140632074571872989e-01 6.359789468425518510e-01
1.083630814999924951e+04 4.395473745877047089e-01 5.915771867958236063e-01
1.083634431999924891e+04 1.271991804261730086e-01 4.378596447547166703e-01
1.083638048999924831e+04 1.050233141153899125e-01 7.121099851223601229e-01
1.083641665999924771e+04 1.001210423103386260e+00 7.980936430029819117e-01
1.083645282999924711e+04 -1.812667806766769991e-04 6.687254797142749840e-01
1.083648899999924834e+04 -4.181540572555288438e-01 5.070181881865113427e-01
1.083652516999924774e+04 5.624454843491383249e-01 6.919294994648620412e-01
1.083656133999924714e+04 -5.017061898203363235e-01 8.692753271608447685e-01
1.083659750999924654e+04 6.021290247614071722e-01 7.434167153275893503e-01
1.083663367999924594e+04 -7.112608822646876439e-01 7.372500973180123873e-01
1.083666984999924534e+04 2.602560618630036723e-02 8.518202511804943144e-01
1.083670601999924475e+04 -2.946706234173840366e-01 7.170958126004443045e-01
1.083674218999924415e+04 6.906908688372113136e-01 7.136047682858793761e-01
1.083677835999924355e+04 3.071077431648885914e-01 8.866368847199862513e-01
1.083681452999924295e+04 2.104019378844968480e-01 7.416508328661409744e-01
1.083685069999924235e+04 -1.359388607357997047e+00 7.147988153748753293e-01
1.083688686999924357e+04 -3.259772975443895882e-01 7.677097944141639818e-01
1.083692303999924297e+04 3.430017720587552610e-01 7.244026221399112453e-01
1.083695920999924238e+04 -1.783421462763575271e-01 8.516776539945012381e-01
1.083699537999924178e+04 -8.783140643717448626e-01 4.621538338448049066e-01
1.083703154999924118e+04 6.354364140904126268e-01 4.918415041785635378e-01
1.083706771999924058e+04 -2.974812869688939210e-01 5.869744714308280376e-01
1.083710388999923998e+04 4.839436167048327686e-01 8.733283789625992943e-01
1.083714005999923938e+04 -6.119750720706592650e-01 5.710344016902719755e-01
1.083717622999923879e+04 -4.739566647821044643e-01 7.197822242348355104e-01
1.083721239999923819e+04 -1.746277478223559276e+00 7.653216649132640326e-01
1.083724856999923759e+04 -2.698001775076007691e-01 6.692006329530111319e-01
1.083728473999923699e+04 2.381201480863406536e-02 5.890757446324730306e-01
1.083732090999923821e+04 -8.467091452306497734e-01 7.264149172726414028e-01
1.083735707999923761e+04 2.347921344650729381e-01 5.798570665513456124e-01
1.083739324999923701e+04 8.268569042727739182e-01 6.714114629097935882e-01
1.083742941999923642e+04 6.918083591792223430e-02 8.477602761276197274e-01
1.083746558999923582e+04 -4.417567241949685863e-01 7.006159208444359132e-01
1.083750175999923522e+04 1.562949315439685183e+00 5.933000081630792621e-01
1.083753792999923462e+04 -6.995759056045371960e-01 8.913243013324465558e-01
1.083757409999923402e+04 1.222823370936865439e+00 7.343141003964750446e-01
1.083761026999923342e+04 -6.404482077133674123e-01 8.206666397212712960e-01
1.083764643999923283e+04 -3.383277855516061416e-01 5.210815177114461738e-01
1.083768260999923223e+04 -2.761639848440744505e-01 6.951712936496763362e-01
1.083771877999923163e+04 -1.347698805845186643e+00 8.686122091584841387e-01
1.083775494999923285e+04 -2.623260861704672098e-01 5.888880282796528087e-01
1.083779111999923225e+04 -3.093440398581269735e-01 6.824666910765940786e-01
1.083782728999923165e+04 9.019996803813934427e-01 8.375532127127204296e-01
1.083786345999923105e+04 -3.057998064792578630e-01 7.908432387328325763e-01
1.083789962999923046e+04 1.158832198976276651e+00 6.799385461017944943e-01
1.083793579999922986e+04 -9.274811212785809555e-01 5.811316215060916557e-01
1.083797196999922926e+04 -1.146693605042220065e+00 8.386073860856267936e-01
1.083800813999922866e+04 -5.801691282887869727e-01 7.944891446702597726e-01
1.083804430999922806e+04 7.762052714876196413e-01 5.972044944642842523e-01
1.083808047999922746e+04 -7.323595681948260605e-01 6.324176103899699086e-01
1.083811664999922687e+04 3.300378215562648210e-01 8.194053056779011524e-01
1.083815281999922809e+04 1.686540875402847917e+00 6.942147671134342168e-01
1.083818898999922749e+04 -9.060095553883532604e-01 6.068550902033502670e-01
1.083822515999922689e+04 4.123135388165231202e-02 8.658948194149609368e-01
1.083826132999922629e+04 -6.499884744454209606e-01 8.043658383174220328e-01
1.083829749999922569e+04 1.034186019545540874e-01 7.857816646854397513e-01
1.083833366999922509e+04 -5.695142423774850471e-01 5.856766385014114951e-01
1.083836983999922450e+04 -8.796982370243771054e-01 6.878008340575867408e-01
1.083840600999922390e+04 -1.028846391348182454e+00 6.984625782478818268e-01
1.083844217999922330e+04 1.295506425253642735e-01 7.220838108401765876e-01
1.083847834999922270e+04 -8.130191233180391608e-01 8.327568071089335167e-01
1.083851451999922210e+04 7.727815090584840008e-02 8.252308931913014955e-01
1.083855068999922150e+04 -7.047401713944642099e-01 5.809053202484225631e-01
1.083858685999922272e+04 -1.283985535403219247e+00 6.036520460387032605e-01
1.083862302999922213e+04 -4.240495812126829911e-01 6.694370151470574459e-01
1.083865919999922153e+04 1.202282941963390694e+00 6.627116225631617397e-01
1.083869536999922093e+04 -3.602155798204680903e-01 6.660433851552836071e-01
1.083873153999922033e+04 7.243496679962100337e-01 7.225985039180136127e-01
1.083876770999921973e+04 1.077634321795057498e-01 8.456506804094576779e-01
1.083880387999921913e+04 1.093661317092715635e+00 7.531153991515129320e-01
1.083884004999921854e+04 -4.447102137268489352e-01 7.507359187049659210e-01
1.083887621999921794e+04 4.060246992976095370e-01 6.218497193162543235e-01
1.083891238999921734e+04 9.639441629932968270e-02 6.767890656395060267e-01
1.083894855999921674e+04 1.624140139130784422e-01 5.508662233960692767e-01
1.083898472999921614e+04 3.085012095612599259e-01 7.377297969631634311e-01
1.083902089999921736e+04 3.253778525138275035e-01 6.412745946216912296e-01
1.083905706999921676e+04 -7.904276984786069438e-01 7.292010699691562348e-01
1.083909323999921617e+04 9.570054815600976816e-01 7.622200845292860238e-01
1.083912940999921557e+04 -6.294899200173977860e-01 6.376467032506586419e-01
1.083916557999921497e+04 -1.114902688477771742e+00 7.071476117873076728e-01
1.083920174999921437e+04 9.466924120664812481e-01 5.404746744633477373e-01
1.083923791999921377e+04 8.263551245330333361e-02 6.714974086750827853e-01
1.083927408999921317e+04 -1.487995314138049308e+00 6.822252302599129958e-01
1.083931025999921258e+04 -5.149384454498410202e-01 7.608551452977460050e-01
1.083934642999921198e+04 -3.234545687053680951e-01 6.455901360570676095e-01
1.083938259999921138e+04 -1.156563230159468159e+00 5.661892512734435501e-01
1.083941876999921260e+04 -1.255533965740565305e+00 9.193415670722677735e-01
1.083945493999921200e+04 -3.682472120977873797e-01 7.843786508643467714e-01
1.083949110999921140e+04 -1.279132583410142354e+00 7.181810929539478305e-01
1.083952727999921080e+04 5.435622580720588237e-01 6.213841658757700559e-01
1.083956344999921021e+04 9.211442103553886263e-01 6.490252079456931833e-01
1.083959961999920961e+04 1.462813915474742432e-01 6.857059238953397973e-01
1.083963578999920901e+04 -2.708790689935317020e-01 5.865885301669017116e-01
1.083967195999920841e+04 7.072064790543277635e-01 4.047564289853747832e-01
1.083970812999920781e+04 -8.167475289027883445e-01 5.148624082162731597e-01
1.083974429999920721e+04 -1.868844034446867919e-01 7.281432433562036177e-01
1.083978046999920662e+04 -7.859545770328436598e-01 8.291878096959643951e-01
1.083981663999920602e+04 -6.528904337164344041e-01 7.174920551419596837e-01
1.083985280999920724e+04 1.892018959024065541e-02 8.455607419621499199e-01
1.083988897999920664e+04 6.653294416758254171e-01 5.930641019570078720e-01
1.083992514999920604e+04 4.341196248548008785e-01 8.057691191061020497e-01
1.083996131999920544e+04 -4.119767468061982796e-01 7.214918006570218978e-01
1.083999748999920484e+04 -6.769987802298217394e-01 5.327960510734393029e-01
1.084003365999920425e+04 -7.300768743973180819e-02 9.153794455702835009e-01
1.084006982999920365e+04 -7.977958720435737172e-01 4.751329640715220570e-01
1.084010599999920305e+04 -5.346016380154079428e-01 6.929308772554042539e-01
1.084014216999920245e+04 1.627298400585338367e+00 4.417469581265466294e-01
1.084017833999920185e+04 5.883410354041360701e-01 6.277925053112435316e-01
1.084021450999920125e+04 7.670859914647785160e-01 6.772813554131039693e-01
1.084025067999920066e+04 2.232061913507542017e-01 7.266811992080176585e-01
1.084028684999920188e+04 1.204085047720540869e-01 6.633801834455004265e-01
1.084032301999920128e+04 7.264940040138750943e-01 6.090258663269583206e-01
1.084035918999920068e+04 -8.877841494083729690e-02 6.383342592561301876e-01
1.084039535999920008e+04 -6.532664359273097077e-01 5.783427785293590029e-01
1.084043152999919948e+04 1.431162262291642451e+00 5.503926467654256527e-01
1.084046769999919889e+04 -5.394771787417762532e-01 7.261643933115377036e-01
1.084050386999919829e+04 -4.453588788237502483e-01 5.812685873269742842e-01
1.084054003999919769e+04 -2.304607924361026794e-01 6.804043921894384894e-01
1.084057620999919709e+04 -7.225381456382555800e-01 6.118975603442421418e-01
1.084061237999919649e+04 2.309482059440768342e-01 8.839644947225001603e-01
1.084064854999919589e+04 1.455940428414662369e-01 8.536715251034553420e-01
1.084068471999919711e+04 -6.543003574793172794e-02 7.479038846503943683e-01
1.084072088999919652e+04 1.237340795678099903e-01 5.712884534103374046e-01
1.084075705999919592e+04 -6.091399904370218277e-01 7.438506577677805875e-01
1.084079322999919532e+04 -2.222746650024048365e-01 5.355539515332496947e-01
1.084082939999919472e+04 -1.097598095437119614e+00 6.759284362132966795e-01
1.084086556999919412e+04 -4.181802899794700989e-01 5.851145324984581286e-01
1.084090173999919352e+04 3.845705668413822997e-01 4.838471872384332850e-01
1.084093790999919293e+04 -8.325234274587209882e-01 7.753798914918641483e-01
1.084097407999919233e+04 7.398744169679332128e-01 7.188246748299047528e-01
1.084101024999919173e+04 -2.314226067715907664e-01 6.591160931765362996e-01
1.084104641999919113e+04 -1.090422194060203021e+00 7.560356946383770538e-01
1.084108258999919053e+04 1.708958891166552918e-01 7.142947365726833864e-01
1.084111875999919175e+04 -7.410977804273602976e-01 6.669438662898343750e-01
1.084115492999919115e+04 -3.758309329391496534e-01 6.278063860301483778e-01
1.084119109999919056e+04 1.126007527073208836e+00 5.869649892920810741e-01
1.084122726999918996e+04 -4.935492271552153198e-01 8.097521567488238370e-01
1.084126343999918936e+04 -3.947439743764074443e-02 7.576153384007032754e-01
1.084129960999918876e+04 1.727952168931751464e-01 6.729575391788538141e-01
1.084133577999918816e+04 -7.663756750721826584e-03 6.021061191560289627e-01
1.084137194999918756e+04 7.305580127314588168e-01 7.333046914368963609e-01
1.084140811999918697e+04 2.259621817087685558e-02 6.101299991885066332e-01
1.084144428999918637e+04 5.470418670527350535e-01 5.995881453747875511e-01
1.084148045999918577e+04 -1.359950900860853240e+00 7.457275609942279893e-01
1.084151662999918699e+04 -1.410800315788039772e+00 7.402712477175177330e-01
1.084155279999918639e+04 -1.130282078325640205e+00 9.263356009277372571e-01
1.084158896999918579e+04 4.975274741440752213e-01 7.277185296127171021e-01
1.084162513999918519e+04 6.359400697048459006e-02 5.725109564099637449e-01
1.084166130999918460e+04 -8.234931351719404491e-01 6.292459806604201455e-01
1.084169747999918400e+04 1.157153581141204368e+00 6.617869469016862682e-01
1.084173364999918340e+04 -2.833168758631163797e-01 4.624652811485054915e-01
1.084176981999918280e+04 1.588877925141620739e+00 5.860726010833301469e-01
1.084180598999918220e+04 4.449413198417158100e-01 7.558752299674019737e-01
1.084184215999918160e+04 -3.988323105796900414e-01 6.014568189940513454e-01
1.084187832999918101e+04 2.732905637769927898e-01 7.864667061885872723e-01
1.084191449999918041e+04 -5.235532307215527981e-01 6.402574770934089665e-01
1.084195066999918163e+04 -1.515600684372025164e-01 4.994916467243236124e-01
1.084198683999918103e+04 8.956765407310398608e-01 9.861873828893796823e-01
1.084202300999918043e+04 -1.794644669194074060e+00 6.662019213782857108e-01
1.084205917999917983e+04 -5.417022985275831148e-01 6.750155145006445645e-01
1.084209534999917923e+04 -2.285166931884816469e-02 6.262699373297796468e-01
1.084213151999917864e+04 -5.518596856968340791e-01 5.968635663300310146e-01
1.084216768999917804e+04 -9.983712343857943372e-01 5.280718612605824758e-01
1.084220385999917744e+04 -8.615684430222725343e-01 7.623923713196356644e-01
1.084224002999917684e+04 3.421863611096564450e-01 5.584666126068690284e-01
1.084227619999917624e+04 -9.619886626903386695e-01 6.400393787239625487e-01
1.084231236999917564e+04 -3.789432424266882538e-01 8.037124973890211743e-01
1.084234853999917505e+04 7.554659826594669614e-01 9.144537212075607435e-01
1.084238470999917627e+04 -1.881717551918062892e-01 5.203593941656394772e-01
1.084242087999917567e+04 -9.555858367048518653e-01 8.335835344956631365e-01
1.084245704999917507e+04 -5.205001219017264535e-01 7.390314976067475783e-01
1.084249321999917447e+04 1.068253897845093947e+00 5.989950831009390741e-01
1.084252938999917387e+04 -1.776543522735900271e-01 7.076592308549830568e-01
1.084256555999917327e+04 1.114674331464470480e+00 8.453857757833187492e-01
1.084260172999917268e+04 -1.493181099593269556e-01 5.245066890228291534e-01
1.084263789999917208e+04 5.896835071847127407e-01 6.250946065325042600e-01
1.084267406999917148e+04 -4.997522328498909400e-02 8.103257403549511961e-01
1.084271023999917088e+04 -8.064259571557204076e-01 7.987722248333050112e-01
1.084274640999917028e+04 -9.655507971136992884e-01 6.302316948856089285e-01
1.084278257999917150e+04 -8.756912664290074089e-01 6.971712746102338709e-01
1.084281874999917090e+04 -6.093300139766584245e-01 7.941032519234959564e-01
1.084285491999917031e+04 -4.759925064135438477e-01 6.967312305126317495e-01
1.084289108999916971e+04 -9.348768290350805144e-01 5.488669154730307920e-01
1.084292725999916911e+04 -1.097296436486297599e+00 6.354453217651675478e-01
1.084296342999916851e+04 1.120507274775850215e+00 5.063985096836498556e-01
1.084299959999916791e+04 -1.601248052861482252e-01 1.016653463814739311e+00
1.084303576999916731e+04 -6.299239166509703614e-01 7.121608587629096876e-01
1.084307193999916672e+04 6.255690428011143611e-01 5.363392145662151389e-01
1.084310810999916612e+04 -2.491970132208636279e-01 8.485753012325958355e-01
1.084314427999916552e+04 2.174771325121233334e-01 7.683174769705032325e-01
1.084318044999916492e+04 9.708494738188574447e-01 6.768582866901273754e-01
1.084321661999916614e+04 -1.093821885412880945e+00 8.555192863540588277e-01
1.084325278999916554e+04 -4.369436139630132332e-01 6.745620890587771257e-01
1.084328895999916494e+04 6.698766905371317248e-01 7.337088477377131657e-01
1.084332512999916435e+04 9.128483380209350129e-01 6.906985750522254275e-01
1.084336129999916375e+04 8.274116803805585674e-01 9.041352713944030839e-01
1.084339746999916315e+04 -5.611235510607029964e-01 8.131685060045318325e-01
1.084343363999916255e+04 4.530164015584487447e-01 5.550178490987904834e-01
1.084346980999916195e+04 -1.250674432164063710e+00 5.682752793047157747e-01
1.084350597999916135e+04 2.432480726522499859e-01 7.455658418907419316e-01
1.084354214999916076e+04 -8.370826147165556508e-01 7.298051486264632848e-01
1.084357831999916016e+04 -1.475702735496922935e-01 6.835187639019231209e-01
1.084361448999915956e+04 -7.761159737234007983e-01 8.891601429049567074e-01
1.084365065999916078e+04 -1.243928294083478242e-01 7.517906255083526279e-01
1.084368682999916018e+04 4.059432186102558404e-01 7.251135832540748227e-01
1.084372299999915958e+04 9.166259894524800833e-01 7.114841109949772147e-01
1.084375916999915898e+04 1.295579268893133351e+00 6.862628700769597412e-01
1.084379533999915839e+04 -8.412943070575637505e-02 8.258447685074364886e-01
1.084383150999915779e+04 3.174892768137306809e-01 8.480476987562999280e-01
1.084386767999915719e+04 -5.645837889707742141e-01 8.542462398191337236e-01
1.084390384999915659e+04 -6.285750710018427334e-01 6.955857229917624673e-01
1.084394001999915599e+04 -5.264413134250730403e-02 6.883186731064346864e-01
1.084397618999915539e+04 6.680081244264034490e-01 5.105563143252129787e-01
1.084401235999915480e+04 5.301944689092018548e-01 6.684719908752537743e-01
1.084404852999915602e+04 9.617991341906845237e-01 5.550532978612979784e-01
1.084408469999915542e+04 -1.696374415531807456e+00 6.384093767096650218e-01
1.084412086999915482e+04 2.409356713196969535e-01 8.048215112442465013e-01
1.084415703999915422e+04 -9.027777689568134978e-01 7.488195245662588873e-01
1.084419320999915362e+04 -4.957994164603074516e-01 8.300893634079137273e-01
1.084422937999915302e+04 -5.550416383840095502e-01 8.963423920713829984e-01
1.084426554999915243e+04 -5.467789999990950722e-01 8.724826837473483865e-01
1.084430171999915183e+04 -6.686985823298119413e-01 8.509389057966716408e-01
1.084433788999915123e+04 -1.101519058665691997e+00 7.229416933600097961e-01
1.084437405999915063e+04 -6.390794909639913035e-02 6.582326470065714696e-01
1.084441022999915003e+04 9.566703235577613817e-01 6.512268991385941064e-01
1.084444639999914943e+04 1.040112478230320880e-01 6.856381368954196365e-01
1.084448256999915066e+04 4.572443615985929272e-02 7.932711432116333894e-01
1.084451873999915006e+04 7.046065862751292874e-01 5.164772377210533616e-01
1.084455490999914946e+04 1.494931645513426055e+00 6.310275685143760249e-01
1.084459107999914886e+04 2.566782336382862906e-01 6.462579389543864350e-01
1.084462724999914826e+04 -2.210088253526278634e-01 6.484789769573765517e-01
1.084466341999914766e+04 -2.460996122078890347e-01 8.408997573085508215e-01
1.084469958999914707e+04 5.734200768291258798e-01 5.273123116564075730e-01
1.084473575999914647e+04 2.194646076755861763e-01 7.359148386307465817e-01
1.084477192999914587e+04 1.335522368074617550e-01 5.794017784016517458e-01
1.084480809999914527e+04 -4.284191030246915499e-01 7.106288147319569370e-01
1.084484426999914467e+04 4.175056719677912587e-01 6.652616558053651152e-01
1.084488043999914407e+04 -1.040164076899561044e-02 5.099896654706915777e-01
1.084491660999914529e+04 -7.907601487629705161e-01 6.457498292841447052e-01
1.084495277999914470e+04 -1.173708325077424508e+00 6.497494654433870753e-01
1.084498894999914410e+04 -7.901066716168793358e-02 7.848332665084949422e-01
1.084502511999914350e+04 1.694450414253912407e-01 5.902688929542330154e-01
1.084506128999914290e+04 -2.536279451138555574e-01 8.238083465863270671e-01
1.084509745999914230e+04 7.605092500173780967e-02 8.364836911997575175e-01
1.084513362999914170e+04 3.531111050981834976e-01 7.818917356778571914e-01
1.084516979999914111e+04 -6.937630825334284435e-01 8.369854407292907084e-01
1.084520596999914051e+04 -3.504079094608153477e-01 7.984209488537542532e-01
1.084524213999913991e+04 -7.945573844424055343e-01 7.540780709172597573e-01
1.084527830999913931e+04 1.121975260750025072e+00 5.172433526827986405e-01
1.084531447999914053e+04 -1.449432264223924127e+00 8.803855252888919125e-01
1.084535064999913993e+04 2.447542617477686200e+00 7.288098879444825373e-01
1.084538681999913933e+04 -2.353558272045966349e-01 7.456667671176481216e-01
1.084542298999913874e+04 6.590013948539498456e-02 7.901211431955708075e-01
1.084545915999913814e+04 1.515345479054091560e-01 5.870652970685008576e-01
1.084549532999913754e+04 7.333324738720625735e-01 5.544636004583503031e-01
1.084553149999913694e+04 1.902240467467417040e-01 4.171378506007678011e-01
1.084556766999913634e+04 -1.166150017489664181e+00 7.233776630868818946e-01
1.084560383999913574e+04 1.087181573953518582e-01 7.052726075020959717e-01
1.084564000999913515e+04 3.357422313339056275e-01 6.505923292182871354e-01
1.084567617999913455e+04 1.314396943855870248e+00 6.302570892622613163e-01
1.084571234999913395e+04 -1.252091450611512169e+00 5.636194457290421012e-01
1.084574851999913517e+04 -5.622133123605929095e-01 7.824849951931713843e-01
1.084578468999913457e+04 5.704823996562291555e-01 9.113693772344979571e-01
1.084582085999913397e+04 9.083654671679889381e-01 9.813320671918004390e-01
1.084585702999913337e+04 -8.270094011085656893e-01 6.374889402031987951e-01
1.084589319999913278e+04 -1.052435732333394935e-01 6.195714750501906121e-01
1.084592936999913218e+04 5.443769466743691998e-01 7.682674025206012169e-01
1.084596553999913158e+04 -1.363077098601999992e+00 7.525795459615572947e-01
1.084600170999913098e+04 3.406908173051915734e-01 7.253702858042110346e-01
1.084603787999913038e+04 -6.659234735335637367e-01 8.003867338772685525e-01
1.084607404999912978e+04 -1.275046347253297185e-01 6.898702444508159060e-01
1.084611021999912919e+04 -2.663608296626377436e-01 6.531889670972895745e-01
1.084614638999913041e+04 1.198259322910672386e+00 5.771765440177336615e-01
1.084618255999912981e+04 7.767954440804698546e-01 6.252900576387050435e-01
1.084621872999912921e+04 -4.840207349455510344e-01 8.832878304918222456e-01
1.084625489999912861e+04 -3.445428303733533149e-01 5.679524086367886415e-01
1.084629106999912801e+04 3.230430730786174043e-01 6.911784246081150718e-01
1.084632723999912741e+04 4.771422144781743979e-01 7.616107293610001605e-01
1.084636340999912682e+04 -5.406814076213198872e-01 5.958460005668670956e-01
1.084639957999912622e+04 -1.235934789754526753e+00 7.321299361217226132e-01
1.084643574999912562e+04 7.419133668671494541e-02 6.180358754404040589e-01
1.084647191999912502e+04 -1.335971150649876149e+00 7.014257780947070753e-01
1.084650808999912442e+04 -1.997522527482313015e-01 6.650960343034781896e-01
1.084654425999912382e+04 -5.559063152002245989e-01 7.675397389618295874e-01
1.084658042999912504e+04 7.958362480952522189e-01 6.986947747208208659e-01
1.084661659999912445e+04 -1.896137263799471950e-01 6.167043769989952740e-01
1.084665276999912385e+04 -6.798998521138347462e-01 6.613969388560333451e-01
1.084668893999912325e+04 1.286850139123262016e-01 7.496537548585325839e-01
1.084672510999912265e+04 -5.306837891829351700e-02 6.320925349443823338e-01
1.084676127999912205e+04 -2.410680123312223533e-01 7.561873031772987641e-01
1.084679744999912145e+04 1.682256498519489052e-01 6.891108079587602298e-01
1.084683361999912086e+04 -7.230780726037165651e-02 8.440252027724353123e-01
1.084686978999912026e+04 6.858871451801268337e-01 7.554889233703901974e-01
1.084690595999911966e+04 1.013504091273732671e-01 7.206625475692758354e-01
1.084694212999911906e+04 -3.290277268079277451e-01 7.220002831786564990e-01
1.084697829999911846e+04 -5.099621823939590737e-01 5.667068476224660367e-01
1.084701446999911968e+04 -3.592904959915804164e-01 7.448247236340062027e-01
1.084705063999911908e+04 3.235664792879252571e-01 5.421110567634673805e-01
1.084708680999911849e+04 -3.744595553700825197e-01 8.631482963898640115e-01
1.084712297999911789e+04 -6.160659245078321522e-01 8.063631191702715917e-01
1.084715914999911729e+04 -1.162499345298900616e-01 7.909660014349595425e-01
1.084719531999911669e+04 -2.945124596543279363e-02 5.792287476529811574e-01
1.084723148999911609e+04 -1.150923260424377759e+00 6.982202479662508177e-01
1.084726765999911549e+04 -5.565948204537687349e-01 7.045357170101450572e-01
1.084730382999911490e+04 9.402546857478973896e-01 7.257729255685755332e-01
1.084733999999911430e+04 6.554868644013599477e-01 3.294990982982842764e-01
1.084737616999911370e+04 -7.244902172645698579e-01 6.649865725952371909e-01
1.084741233999911492e+04 5.312915093586482174e-01 7.834997149382888493e-01
1.084744850999911432e+04 -9.830847130383841836e-01 5.063405976243919859e-01
1.084748467999911372e+04 -8.149100403372153689e-01 6.409423363249274752e-01
1.084752084999911312e+04 -2.188029164327851550e-01 7.516557609302496612e-01
1.084755701999911253e+04 3.763207253112400563e-01 6.690483844998579288e-01
1.084759318999911193e+04 -5.747375396724233032e-02 6.291710000962242866e-01
1.084762935999911133e+04 -6.417916725795794752e-01 8.235367465212211080e-01
1.084766552999911073e+04 9.672787427027942364e-01 8.673587836181775312e-01
1.084770169999911013e+04 6.503780817773300305e-01 7.601976468952260646e-01
1.084773786999910953e+04 -1.754723653254058657e+00 7.338810994154920664e-01
1.084777403999910894e+04 6.243399782493577743e-02 5.509512009920078945e-01
1.084781020999910834e+04 -1.974811939623174917e+00 8.597763350162250795e-01
1.084784637999910956e+04 -6.023682169089550342e-01 5.510770262937167985e-01
1.084788254999910896e+04 3.819002465630962351e-01 5.628764019363718951e-01
1.084791871999910836e+04 5.314199307349863899e-01 8.500690394960677132e-01
1.084795488999910776e+04 -2.860414209227997266e-03 5.371554511711171820e-01
1.084799105999910716e+04 -3.735974831396964291e-01 7.370636133157130176e-01
1.084802722999910657e+04 -7.802861792838915178e-02 6.142658963637196434e-01
1.084806339999910597e+04 -1.383253467626510025e+00 6.174004734339398892e-01
1.084809956999910537e+04 -2.948365426707115766e-01 5.365823215106696464e-01
1.084813573999910477e+04 4.252635644372359525e-01 6.462719252859761010e-01
1.084817190999910417e+04 -8.645142833999127641e-01 6.753691019680467811e-01
1.084820807999910357e+04 8.789092239834963571e-01 5.910465775520417075e-01
1.084824424999910298e+04 1.660146706959959362e+00 6.471551918492345346e-01
1.084828041999910420e+04 1.267054025901352965e-01 7.619433371657031717e-01
1.084831658999910360e+04 1.743075770850197326e-01 6.326215610440908410e-01
1.084835275999910300e+04 1.319594383971929741e+00 5.484866697925308010e-01
1.084838892999910240e+04 5.398460803793218160e-02 6.203346329919426916e-01
1.084842509999910180e+04 6.247349915248242569e-01 7.406548574332879609e-01
1.084846126999910121e+04 1.532654891943832087e-01 6.654314547732260721e-01
1.084849743999910061e+04 3.665233495233660710e-02 6.638396899310368138e-01
1.084853360999910001e+04 -8.777995876826583110e-01 7.843230037952437783e-01
1.084856977999909941e+04 6.920208486120518199e-01 8.190024673414596501e-01
1.084860594999909881e+04 1.090443139046511356e-01 6.078564032470216150e-01
1.084864211999909821e+04 -4.374223046891751454e-01 7.295710893279632181e-01
1.084867828999909943e+04 -2.170796899244990252e-01 5.517142984072903600e-01
1.084871445999909884e+04 -7.731470160163952388e-01 6.145355833446497495e-01
1.084875062999909824e+04 -9.682897598880489953e-01 7.073601474362861685e-01
1.084878679999909764e+04 1.042739315777432507e+00 8.492131273681529091e-01
1.084882296999909704e+04 -2.240823039297320241e-01 5.643332655872881354e-01
1.084885913999909644e+04 -1.364330138434921347e+00 8.123508239248049545e-01
1.084889530999909584e+04 1.081914300639787774e+00 6.393021625201212865e-01
1.084893147999909525e+04 3.347015501415601113e-01 6.881306464879063389e-01
1.084896764999909465e+04 1.337830490915443482e+00 8.971311932058839700e-01
1.084900381999909405e+04 -1.902670207856153317e-01 7.571459470348579357e-01
1.084903998999909345e+04 3.454092041410751490e-02 7.541636796038899693e-01
1.084907615999909285e+04 1.806290811397273655e-01 7.507637545816009395e-01
1.084911232999909407e+04 -1.032929117658592903e-02 8.013739377509403461e-01
1.084914849999909347e+04 -4.129138921242989646e-01 8.719569536324055514e-01
1.084918466999909288e+04 1.385118829959896547e-01 4.722928135558037699e-01
1.084922083999909228e+04 -1.468542403707032040e+00 5.159156535562899881e-01
1.084925700999909168e+04 4.675376800476310768e-01 7.494991971775788464e-01
1.084929317999909108e+04 3.662498188042996872e-01 5.576511131235564189e-01
1.084932934999909048e+04 -9.541405276446361661e-02 4.473268876244274050e-01
1.084936551999908988e+04 1.442329321990465096e-01 4.864569220913645964e-01
1.084940168999908929e+04 -2.745052199987977115e+00 8.764226087799089626e-01
1.084943785999908869e+04 -2.793876925754022744e-02 6.795648505331254308e-01
1.084947402999908809e+04 1.338841603500026955e-01 8.237201439503627487e-01
1.084951019999908749e+04 9.487357583984264986e-01 6.382817060003774801e-01
1.084954636999908871e+04 -1.961401701584165158e+00 5.425200267448272440e-01
1.084958253999908811e+04 -3.839348837223699462e-01 5.654624973374660080e-01
1.084961870999908751e+04 -1.232134805411671863e+00 8.424987987795087285e-01
1.084965487999908692e+04 3.266115566925650304e-01 6.458374194684368685e-01
1.084969104999908632e+04 1.084184346942223431e+00 5.566299015377310644e-01
1.084972721999908572e+04 -7.573831482040805918e-01 7.355217769946793549e-01
1.084976338999908512e+04 -9.509861182183061423e-01 9.223460619058905241e-01
1.084979955999908452e+04 -3.829113760498653596e-02 6.010613739153454205e-01
1.084983572999908392e+04 -1.153912840315787003e+00 7.594603866491376198e-01
1.084987189999908333e+04 -3.742300372979302792e-02 8.010280711193284997e-01
1.084990806999908273e+04 -9.860628440486612911e-01 5.973298207813305671e-01
1.084994423999908395e+04 -1.172656708459620445e+00 5.441280987920935619e-01
1.084998040999908335e+04 -3.954746727061288492e-01 7.919742845785391339e-01
1.085001657999908275e+04 6.574229458708817919e-01 6.570171626489833550e-01
1.085005274999908215e+04 5.337496027730066483e-01 7.201295684480899517e-01
1.085008891999908155e+04 -1.998627605167956345e-01 4.023318181227159562e-01
1.085012508999908096e+04 -9.586959938780599266e-01 6.292252958073937252e-01
1.085016125999908036e+04 -2.450254650668113321e-01 7.397007470067593626e-01
1.085019742999907976e+04 -8.813923717667722368e-02 8.219363330600174544e-01
1.085023359999907916e+04 -4.597895784026234667e-01 6.363544212054109694e-01
1.085026976999907856e+04 2.862971710886245691e-01 7.794035723868441012e-01
1.085030593999907796e+04 6.662581774447221550e-01 6.367044089431495024e-01
1.085034210999907737e+04 -2.377762064206920961e-02 6.271362524966181962e-01
1.085037827999907859e+04 7.134488565584370390e-01 6.971318659724726752e-01
1.085041444999907799e+04 -5.787203846187528589e-01 7.258637665358337321e-01
1.085045061999907739e+04 -4.710345011365863477e-01 6.457225739999373770e-01
1.085048678999907679e+04 -6.467001141738548675e-01 9.427101362238292648e-01
1.085052295999907619e+04 -3.098366649561898681e-02 7.205443742294950216e-01
1.085055912999907559e+04 -3.349397007637912038e-01 6.965466776839632779e-01
1.085059529999907500e+04 -4.531246729047269661e-01 7.233173457604050727e-01
1.085063146999907440e+04 -5.487241638983963998e-01 7.947953885686599440e-01
1.085066763999907380e+04 -5.922243346653618401e-01 8.445981290821107379e-01
1.085070380999907320e+04 -5.684998711466128229e-01 5.337484681634434569e-01
1.085073997999907260e+04 5.776384536076326071e-02 8.118989330411665595e-01
1.085077614999907382e+04 -1.696374342337536589e-01 7.232629558589749319e-01
1.085081231999907322e+04 -1.592121167759734113e-01 6.203546086001248128e-01
1.085084848999907263e+04 -3.959359459611976884e-01 5.579011263024740153e-01
1.085088465999907203e+04 4.092379635418124662e-01 8.135343162988160071e-01
1.085092082999907143e+04 -7.395293153817993348e-01 5.931538968407193968e-01
1.085095699999907083e+04 2.062968077923766352e-01 7.460823931220438299e-01
1.085099316999907023e+04 -7.189802297407151821e-01 8.477780570358469658e-01
1.085102933999906963e+04 -2.410917046902215088e-01 7.080918197422872984e-01
1.085106550999906904e+04 1.453620808840594858e+00 6.047197488989580760e-01
1.085110167999906844e+04 -5.542845527992949772e-02 8.210308465705797865e-01
1.085113784999906784e+04 -1.498582664029105560e-01 4.831055952307131696e-01
1.085117401999906724e+04 4.898013442466122580e-01 7.317571941216645115e-01
1.085121018999906846e+04 5.196362401700331812e-01 6.877571245206740569e-01
1.085124635999906786e+04 -9.691289378494772899e-01 5.792120034379897309e-01
1.085128252999906726e+04 -2.985414962996592592e-01 7.855363960162273784e-01
1.085131869999906667e+04 3.873950662460236005e-01 7.179995170852909725e-01
1.085135486999906607e+04 -9.841488968211673516e-01 6.982318255560626685e-01
1.085139103999906547e+04 -1.441089731044448818e+00 6.173276602807841185e-01
1.085142720999906487e+04 -8.210213921765131539e-01 6.105400200513452225e-01
1.085146337999906427e+04 -1.757740487472843061e+00 6.017062821910642567e-01
1.085149954999906367e+04 -1.628164902076235210e+00 8.168635521611454786e-01
1.085153571999906308e+04 -1.279680809009930975e+00 8.345976758030239084e-01
1.085157188999906248e+04 9.366711573799965107e-01 8.431999064355722995e-01
1.085160805999906188e+04 -1.746062991957977040e-01 8.241082240186679009e-01
1.085164422999906310e+04 -5.353865669997238674e-01 8.066719102393306029e-01
1.085168039999906250e+04 3.339252650608887651e-01 6.725549267602959347e-01
1.085171656999906190e+04 -9.755103284160124844e-01 6.378175486822322826e-01
1.085175273999906130e+04 -6.924117478512781254e-01 8.130060060172056291e-01
1.085178890999906071e+04 8.072634111287727010e-02 7.983769069233914717e-01
1.085182507999906011e+04 2.745070051834076486e-01 6.090037833222695651e-01
1.085186124999905951e+04 1.437500413300806912e+00 7.030084284080868606e-01
1.085189741999905891e+04 6.472788796783843779e-01 7.403232803457042710e-01
1.085193358999905831e+04 6.801324186001216354e-01 8.328406110244912508e-01
1.085196975999905771e+04 -9.258593426949898036e-03 6.437625758076696014e-01
1.085200592999905712e+04 -9.254734606492054372e-02 8.118737687890776877e-01
1.085204209999905834e+04 6.716800549307831991e-01 5.007861795992177845e-01
1.085207826999905774e+04 -1.937530106874572611e-01 6.972692508763383978e-01
1.085211443999905714e+04 4.701352864002493193e-01 5.173631001802498908e-01
1.085215060999905654e+04 -1.027973053214785937e+00 7.653515817402231081e-01
1.085218677999905594e+04 -4.001000037390465280e-01 7.552738109765662067e-01
1.085222294999905534e+04 -7.172409126882745012e-01 7.987809490739090634e-01
1.085225911999905475e+04 -1.778998795103515010e-02 8.938780052209277516e-01
1.085229528999905415e+04 5.747838168165596562e-01 7.760009470658330022e-01
1.085233145999905355e+04 -4.115907316916876946e-01 6.177638150014530538e-01
1.085236762999905295e+04 -1.423232464617870952e-01 7.908482054053003196e-01
1.085240379999905235e+04 9.396243800338728303e-01 7.536130938379786981e-01
1.085243996999905175e+04 -6.538952299716624950e-01 8.588083153304020279e-01
1.085247613999905298e+04 -1.294500208816765363e-01 9.866730976569860756e-01
1.085251230999905238e+04 -6.437868466574230286e-01 6.757640874973129819e-01
1.085254847999905178e+04 1.263698098273598469e-01 6.400612285399378543e-01
1.085258464999905118e+04 -7.679408404986055592e-01 7.296483834800989721e-01
1.085262081999905058e+04 2.076363129194983836e-01 6.321186998956154213e-01
1.085265698999904998e+04 -8.821958743090301258e-01 7.205260573143797975e-01
1.085269315999904939e+04 -1.871035643670547477e-01 5.655834814729271409e-01
1.085272932999904879e+04 -1.489271718887210438e+00 6.247396873475585810e-01
1.085276549999904819e+04 -3.377362296163214928e-01 7.399361599302783921e-01
1.085280166999904759e+04 1.000234450779435846e+00 9.293182696530639664e-01
1.085283783999904699e+04 -6.911780232142408775e-02 8.580431419174565644e-01
1.085287400999904639e+04 -2.732856172633087999e-01 7.520795961129526086e-01
1.085291017999904761e+04 1.398550577318384280e-01 6.284817751484748083e-01
1.085294634999904702e+04 -5.939004087575618929e-01 5.821616475623518916e-01
1.085298251999904642e+04 7.566310260944164590e-01 7.882269794135448038e-01
1.085301868999904582e+04 -1.723035914551853398e-01 8.624745860047237089e-01
1.085305485999904522e+04 -6.104247133620734900e-01 6.032960674097392895e-01
1.085309102999904462e+04 2.269563036171652892e-01 6.921665413937272415e-01
1.085312719999904402e+04 -1.110447349711368492e+00 8.548572154620118768e-01
1.085316336999904343e+04 1.559198781550894808e-01 7.131477700658218621e-01
1.085319953999904283e+04 6.517949288958148069e-01 4.663682460086069903e-01
1.085323570999904223e+04 -4.169585508933195683e-01 6.755558902256074694e-01
1.085327187999904163e+04 -4.600206811803855822e-01 4.888370731317234208e-01
1.085330804999904285e+04 -2.827998938256603423e-01 8.023256504930683652e-01
1.085334421999904225e+04 -6.404502880142693977e-01 4.754099508982235212e-01
1.085338038999904165e+04 9.129902337323924089e-01 7.221938597420234363e-01
1.085341655999904106e+04 2.268943285575355795e-01 7.575947026820095687e-01
1.085345272999904046e+04 -4.460572885376289376e-01 7.530362319091932211e-01
1.085348889999903986e+04 -1.424518720830111773e+00 6.945529553846552240e-01
1.085352506999903926e+04 9.434994152719886618e-01 7.374481814157323178e-01
1.085356123999903866e+04 1.185875732770155455e+00 7.690078811439492457e-01
1.085359740999903806e+04 8.900917532167587076e-01 6.897112997635604925e-01
1.085363357999903747e+04 -1.049327462432010361e+00 6.785818533665214369e-01
1.085366974999903687e+04 1.565299779076035236e+00 5.367595820296311437e-01
1.085370591999903627e+04 1.572373886418694466e+00 7.849557139774280268e-01
1.085374208999903749e+04 4.379638924496696561e-01 6.066901881346262737e-01
1.085377825999903689e+04 -7.129207358866795907e-01 4.979312606573789712e-01
1.085381442999903629e+04 1.479377336647721697e-01 8.185489398594246735e-01
1.085385059999903569e+04 -8.040745411929262065e-01 6.346352502774329496e-01
1.085388676999903510e+04 -4.033522754951929246e-01 5.960714756313238993e-01
1.085392293999903450e+04 1.027616454844208604e+00 8.287570644440801493e-01
1.085395910999903390e+04 1.976388104650510583e-02 8.197859871037819213e-01
1.085399527999903330e+04 -3.053335856225472544e-01 8.062851356173910133e-01
1.085403144999903270e+04 1.024851993007031281e-01 7.957151126544202979e-01
1.085406761999903210e+04 -7.811179900093059847e-02 7.308647289174582395e-01
1.085410378999903151e+04 -1.177012765691085316e-01 8.904927281296237673e-01
1.085413995999903091e+04 -2.910817328426917316e-01 7.584390343698899084e-01
1.085417612999903213e+04 1.202677827898237795e-01 7.350264665441295087e-01
1.085421229999903153e+04 1.038750219196614977e-01 6.944642943804364421e-01
1.085424846999903093e+04 1.261884298094274826e+00 6.420299050580342559e-01
1.085428463999903033e+04 -6.546983655046255679e-01 1.075081421608647503e+00
1.085432080999902973e+04 -1.890147533536832292e-01 6.985169453676454143e-01
1.085435697999902914e+04 5.213831534031827114e-02 8.595595459215369383e-01
1.085439314999902854e+04 -1.187142961721197487e+00 5.300950764993346276e-01
1.085442931999902794e+04 -6.972391821017647207e-01 5.546777587443076918e-01
1.085446548999902734e+04 -3.721847713022529147e-01 6.114304113143637087e-01
1.085450165999902674e+04 7.409939235930448342e-01 8.119883705820130082e-01
1.085453782999902614e+04 -1.207274682570608770e-01 7.593893875562278684e-01
1.085457399999902736e+04 -6.304631273550641568e-01 6.811379399183775663e-01
1.085461016999902677e+04 3.051600150001596012e-01 7.335877521880889152e-01
1.085464633999902617e+04 -5.700136537185028773e-01 6.593402206782459363e-01
1.085468250999902557e+04 4.462138821401288175e-02 8.172654528214964298e-01
1.085471867999902497e+04 -1.578479933820398917e-01 7.939762059178236964e-01
1.085475484999902437e+04 1.031383682162879678e+00 8.454199010733376429e-01
1.085479101999902377e+04 -6.860655533065962430e-01 7.371033037363524665e-01
1.085482718999902318e+04 3.326826933274818487e-01 5.989099151413630473e-01
1.085486335999902258e+04 -1.351205237155969741e+00 7.474941837251013466e-01
1.085489952999902198e+04 1.664724663163240082e-01 7.031408419453338832e-01
1.085493569999902138e+04 -1.990463466198409137e-01 5.993953386089216906e-01
1.085497186999902078e+04 -2.073150395452476591e-01 7.232692524157993130e-01
1.085500803999902200e+04 -1.688314541394326795e-01 8.602597038570991561e-01
1.085504420999902140e+04 -7.874490449175802764e-02 8.788108926493140016e-01
1.085508037999902081e+04 -1.796791074590646173e-02 7.402027488758938789e-01
1.085511654999902021e+04 -1.054563328778862080e-01 8.753995139038848183e-01
1.085515271999901961e+04 -7.469405125868807671e-01 7.028845785499633347e-01
1.085518888999901901e+04 -5.769894110237038243e-01 7.201372490335008480e-01
1.085522505999901841e+04 -2.331473738689927577e-01 6.591298971133846551e-01
1.085526122999901781e+04 -1.588938826102068991e-01 7.546948474708056187e-01
1.085529739999901722e+04 -1.634517434677840997e-01 7.575052965145913086e-01
1.085533356999901662e+04 -4.318999224191012731e-02 6.240439347459773023e-01
1.085536973999901602e+04 -1.102011972309774324e+00 6.448788312198153738e-01
1.085540590999901724e+04 1.964199651982410089e-01 5.027474293166775965e-01
1.085544207999901664e+04 -5.634441481948865293e-01 8.223930190734585199e-01
1.085547824999901604e+04 1.271225726614444718e-01 5.717847606831797380e-01
1.085551441999901544e+04 5.994049190179415731e-01 5.009205526116687901e-01
1.085555058999901485e+04 9.543954322233484389e-01 6.082530900169879073e-01
1.085558675999901425e+04 -1.049573399208714175e+00 6.516646472831646442e-01
1.085562292999901365e+04 6.616524951548784506e-01 4.477852692624447739e-01
1.085565909999901305e+04 3.713601011903999161e-01 6.788229452832286182e-01
1.085569526999901245e+04 -4.810530009885071179e-01 5.473002101550141774e-01
1.085573143999901185e+04 -8.886423171718139669e-01 5.280376151322822009e-01
1.085576760999901126e+04 1.749712516815318530e-01 4.626599452090820463e-01
1.085580377999901066e+04 7.760915887612278991e-03 7.300210780019926737e-01
1.085583994999901188e+04 8.954821821179032026e-01 5.896385467660101298e-01
1.085587611999901128e+04 -3.247071781677795532e-01 7.439238542135917509e-01
1.085591228999901068e+04 4.110754648872680939e-01 6.970898751680194572e-01
1.085594845999901008e+04 8.925714815619968656e-02 8.199505456832063555e-01
1.085598462999900948e+04 2.176132439415729980e-01 9.015863642489483354e-01
1.085602079999900889e+04 4.861162825969328471e-01 5.251146914754004635e-01
1.085605696999900829e+04 3.358707215749083819e-01 6.069028876992410559e-01
1.085609313999900769e+04 1.268456511105636175e-01 6.375914851591497623e-01
1.085612930999900709e+04 4.119670616961391696e-01 6.982151812654461276e-01
1.085616547999900649e+04 -3.341993650829800377e-01 6.806054132843674109e-01
1.085620164999900589e+04 -1.382460493565965010e+00 7.406142281252773296e-01
1.085623781999900530e+04 -7.972851195570548333e-01 8.783355332538109739e-01
1.085627398999900652e+04 7.813830169104842849e-01 6.686094308701616695e-01
1.085631015999900592e+04 1.427580898932059306e+00 5.546067816984590060e-01
1.085634632999900532e+04 -1.038418887353955489e+00 6.932621215463927733e-01
1.085638249999900472e+04 -3.851885541473542007e-01 6.776716204225919915e-01
1.085641866999900412e+04 -1.095109016338902341e+00 6.641170904910151940e-01
1.085645483999900353e+04 -4.404114878827566915e-03 5.925354595096924415e-01
1.085649100999900293e+04 -3.704852248730274855e-01 7.084086669414666471e-01
1.085652717999900233e+04 1.068737034291729282e+00 8.553953789662041007e-01
1.085656334999900173e+04 5.843920223357769173e-01 6.653410024484815999e-01
1.085659951999900113e+04 6.342589663248473508e-01 7.335203720201792787e-01
1.085663568999900053e+04 5.861223077344155374e-01 4.589895286325756940e-01
1.085667185999900175e+04 -6.190160341859548554e-01 5.889715430221222903e-01
1.085670802999900116e+04 1.095878610366874284e+00 6.383759267236607249e-01
1.085674419999900056e+04 6.691863305941035955e-01 7.469705140940308130e-01
1.085678036999899996e+04 -1.108774816806023855e+00 7.089611365109004248e-01
1.085681653999899936e+04 -3.593217848781488644e-01 9.273726602878760161e-01
1.085685270999899876e+04 3.037231411306778872e-01 5.456952953402041118e-01
1.085688887999899816e+04 -3.854262538912739955e-01 8.583819562424364058e-01
1.085692504999899757e+04 -5.816824002050721143e-01 6.146752026188564422e-01
1.085696121999899697e+04 -6.578716485035441819e-01 9.376413900439846127e-01
1.085699738999899637e+04 -6.234475845334189748e-01 9.748946905939339658e-01
1.085703355999899577e+04 1.333278485362123122e+00 7.813059043283203664e-01
1.085706972999899517e+04 1.272538903218043693e-01 5.969108735133351606e-01
1.085710589999899639e+04 5.234881534001537551e-01 7.699890445077557377e-01
1.085714206999899579e+04 2.476167397717006502e-01 6.002138829537593256e-01
1.085717823999899520e+04 1.103916953086391040e+00 7.127683397740401938e-01
1.085721440999899460e+04 4.828030044591319903e-01 9.829300540569194666e-01
1.085725057999899400e+04 1.129192357011655351e-01 7.798896083895524578e-01
1.085728674999899340e+04 2.163935004894951053e+00 5.113678005119697279e-01
1.085732291999899280e+04 -7.110662754828309673e-01 7.306402125830973038e-01
1.085735908999899220e+04 -7.081253771053699908e-02 6.289211229125857283e-01
1.085739525999899161e+04 -2.390575905310388452e-02 6.645425386464960393e-01
1.085743142999899101e+04 9.645057939462602370e-01 6.878666143702167890e-01
1.085746759999899041e+04 -8.754191523618168325e-02 5.836850029806116558e-01
1.085750376999898981e+04 1.820049481359249655e-01 6.014799356226129268e-01
1.085753993999899103e+04 2.230345056825542571e-01 6.039100908366944465e-01
1.085757610999899043e+04 -1.148692897117942480e-01 6.475587299552286735e-01
1.085761227999898983e+04 4.228715646332507627e-01 5.439892958786410881e-01
1.085764844999898924e+04 1.282338190539084044e-01 9.224854064024550215e-01
1.085768461999898864e+04 5.855007035600402476e-01 6.898065747253221414e-01
1.085772078999898804e+04 6.287401043205100848e-01 6.083369412834613854e-01
1.085775695999898744e+04 -2.291764590943298485e-01 6.746177316400275847e-01
1.085779312999898684e+04 -6.290296252139935262e-01 7.294953940445634277e-01
1.085782929999898624e+04 -3.553783168138526793e-01 6.349745040867673662e-01
1.085786546999898565e+04 -7.794758141297879472e-01 8.375028783080009642e-01
1.085790163999898505e+04 9.998071965545503315e-02 5.519327730161154300e-01
1.085793780999898627e+04 -7.717808766078935179e-01 5.655477797784644878e-01
1.085797397999898567e+04 -1.359896014910567663e+00 7.491288239963367346e-01
1.085801014999898507e+04 -9.894533253581140331e-01 7.100952064057797219e-01
1.085804631999898447e+04 -2.815500879801755355e-02 7.431002790291013627e-01
1.085808248999898387e+04 -3.762954342153950749e-01 6.888691816595260420e-01
1.085811865999898328e+04 -6.973967300918694212e-01 8.470221846797097998e-01
1.085815482999898268e+04 8.611704859925551903e-01 7.131126484992293957e-01
1.085819099999898208e+04 8.298581907895260512e-01 7.824527380152608291e-01
1.085822716999898148e+04 9.231428636445341285e-01 7.001887896714966697e-01
1.085826333999898088e+04 -4.689814640651556593e-02 8.651566724990193968e-01
1.085829950999898028e+04 8.794362077800151889e-01 7.015873353323757167e-01
1.085833567999897969e+04 2.041468266077085814e-01 7.850628152072260946e-01
1.085837184999898091e+04 4.703354781381944294e-01 5.562892176779385967e-01
1.085840801999898031e+04 -6.777084033483568026e-01 7.617351985228781874e-01
1.085844418999897971e+04 1.848254908134187857e-02 9.745399379479571245e-01
1.085848035999897911e+04 -1.065281561205645849e-01 5.076266908146426227e-01
1.085851652999897851e+04 6.025940288816477031e-01 7.640048598285797965e-01
1.085855269999897791e+04 5.929739084932924564e-01 7.978489420378623853e-01
1.085858886999897732e+04 -5.397185463397062843e-01 8.001732376390180423e-01
1.085862503999897672e+04 3.739186480888598285e-01 8.462802882635437340e-01
1.085866120999897612e+04 4.584911623328423724e-01 6.932726897168222102e-01
1.085869737999897552e+04 -1.349447035474972967e-01 5.326063388824641143e-01
1.085873354999897492e+04 1.721344142292400570e-01 6.616907100313437207e-01
1.085876971999897432e+04 5.199375568240499623e-01 8.669285535880173477e-01
1.085880588999897554e+04 -9.366569150967388180e-02 8.702422777000087262e-01
1.085884205999897495e+04 3.080488219170076647e-01 7.726459228426088011e-01
1.085887822999897435e+04 8.316467561984449697e-01 6.022505873308798829e-01
1.085891439999897375e+04 3.762585192938236456e-01 9.100616624791560971e-01
1.085895056999897315e+04 -5.018749455712049334e-01 6.370988928671709184e-01
1.085898673999897255e+04 9.119221563770628647e-01 6.550859947856391141e-01
1.085902290999897195e+04 9.126426189530775224e-01 7.770118414601125956e-01
1.085905907999897136e+04 -2.307190516702457492e-02 8.409597648497398881e-01
1.085909524999897076e+04 3.551474787590474524e-01 7.789015022234365704e-01
1.085913141999897016e+04 -5.891673693559698055e-01 3.729935278787712694e-01
1.085916758999896956e+04 9.396470322636257810e-01 8.760557547814352697e-01
1.085920375999897078e+04 -4.094728702194943559e-01 7.201558303649929771e-01
1.085923992999897018e+04 -1.741172215030370729e-01 6.788759954967344967e-01
1.085927609999896958e+04 -1.006231227836801301e+00 6.799669095672515873e-01
1.085931226999896899e+04 2.506577218769067139e-01 8.004531289859334597e-01
1.085934843999896839e+04 -4.667574027906156720e-01 7.227429722483831309e-01
1.085938460999896779e+04 -2.373059990277301412e-01 7.216141206786463869e-01
1.085942077999896719e+04 1.004705295249679553e+00 7.229260083883197741e-01
1.085945694999896659e+04 -5.170348916620832735e-01 5.789994427488407425e-01
1.085949311999896599e+04 -1.107988799660511781e+00 6.695789928691354698e-01
1.085952928999896540e+04 1.871280954308366662e-01 8.222807612331382021e-01
1.085956545999896480e+04 1.535607689823683675e-01 5.573242804318327970e-01
1.085960162999896420e+04 2.742372627115037265e-01 6.214248701650537665e-01
1.085963779999896542e+04 4.656108666322719691e-01 1.000130837561838071e+00
1.085967396999896482e+04 2.689080316661131009e-01 6.916464148975948190e-01
1.085971013999896422e+04 -2.023262962050583480e-01 8.175320854735068643e-01
1.085974630999896362e+04 6.284535837315030626e-01 3.521342589078646501e-01
1.085978247999896303e+04 -1.106276770831974288e+00 4.395424326257011960e-01
1.085981864999896243e+04 8.502347843131209393e-01 6.112446721881680256e-01
1.085985481999896183e+04 -1.748889212036989493e-01 5.437322349863591420e-01
1.085989098999896123e+04 -2.271332422081296654e-01 7.474674164208228166e-01
1.085992715999896063e+04 -1.404302242335773443e-01 7.537082936699324165e-01
1.085996332999896003e+04 4.287641339819524555e-01 7.448115768081645660e-01
1.085999949999895944e+04 -1.049124290817530780e-01 7.281672933502169043e-01
1.086003566999896066e+04 -9.025547111826928148e-01 8.792418846556463441e-01
1.086007183999896006e+04 2.745551293667706713e-02 8.610041689862986125e-01
1.086010800999895946e+04 -6.453455684983443463e-01 7.184224820340269213e-01
1.086014417999895886e+04 -2.117151910415092930e-01 6.818452650154043226e-01
1.086018034999895826e+04 -5.307841324134620065e-01 6.083342710099963746e-01
1.086021651999895766e+04 1.156028217268682406e-01 6.968305573704235423e-01
1.086025268999895707e+04 -4.497717220879580702e-01 5.325553815450929651e-01
1.086028885999895647e+04 3.884709570104176724e-01 6.930809257959408276e-01
1.086032502999895587e+04 2.689028404638931224e-01 7.809812940371810841e-01
1.086036119999895527e+04 -3.389498214537521870e-01 6.670198687525767944e-01
1.086039736999895467e+04 -1.435110978690088135e-01 8.543006103034409549e-01
1.086043353999895407e+04 5.636709849982742826e-01 6.925682512464678142e-01
1.086046970999895530e+04 1.726836188277572071e-01 7.615310913528292591e-01
1.086050587999895470e+04 6.355899400959328371e-01 6.754459912549736211e-01
1.086054204999895410e+04 8.779571145835919355e-01 5.058633773078352602e-01
1.086057821999895350e+04 8.897832628067675609e-01 7.457579801872105119e-01
1.086061438999895290e+04 -3.036507109492444373e-02 4.903762592186961533e-01
1.086065055999895230e+04 -3.291489934300756426e-02 6.830351449262155317e-01
1.086068672999895171e+04 -8.069236068938736572e-01 7.732034525793889390e-01
1.086072289999895111e+04 -2.728388645120727318e-02 6.739668802646299195e-01
1.086075906999895051e+04 6.394810702828985782e-01 6.956330182024057507e-01
1.086079523999894991e+04 1.791492803442965576e+00 6.457027956365080090e-01
1.086083140999894931e+04 -6.400003359408207304e-01 9.459070668973548202e-01
1.086086757999894871e+04 3.660890953931992264e-01 6.400815359329991017e-01
1.086090374999894993e+04 -1.150130858330824096e-01 7.648332337929765190e-01
1.086093991999894934e+04 1.870272738084774733e-01 7.693456130188318642e-01
1.086097608999894874e+04 -2.751182490362730770e-01 7.418137887061833080e-01
1.086101225999894814e+04 -2.949726539014299598e-01 8.187014307862502394e-01
1.086104842999894754e+04 -1.070449288522241638e+00 7.124216398802976080e-01
1.086108459999894694e+04 -3.830106687753576100e-01 6.920094809112293799e-01
1.086112076999894634e+04 3.589815373348065886e-01 7.962617403242561176e-01
1.086115693999894575e+04 1.935067990361173607e+00 5.516046197166674103e-01
1.086119310999894515e+04 -5.968671498101650874e-01 7.733348359532657978e-01
1.086122927999894455e+04 -1.529991402359905939e-01 8.188575454960027589e-01
1.086126544999894395e+04 -6.159630340237440965e-02 5.721401982522847929e-01
1.086130161999894517e+04 -7.085959612019875342e-01 5.190561112460239102e-01
1.086133778999894457e+04 1.925166778086752628e-01 7.311246969137018548e-01
1.086137395999894397e+04 1.246126454658657456e+00 7.038990813672838520e-01
1.086141012999894338e+04 -8.587105320948271725e-01 6.187491935264830545e-01
1.086144629999894278e+04 9.196037225456233921e-01 6.232183458749899208e-01
1.086148246999894218e+04 1.362371798571739623e+00 8.005203724867038240e-01
1.086151863999894158e+04 3.868633068260007857e-01 7.972323543924317857e-01
1.086155480999894098e+04 -4.322846269940219810e-01 8.151774017074736589e-01
1.086159097999894038e+04 -6.088206314297985866e-01 6.858463591161055861e-01
1.086162714999893979e+04 -4.935801440451316746e-01 7.185256227612221158e-01
1.086166331999893919e+04 9.658341901517810690e-01 7.067708050388870067e-01
1.086169948999893859e+04 4.004882940049971363e-01 6.825618763478504825e-01
1.086173565999893981e+04 -2.710261915214313144e-01 6.943978313905314614e-01
1.086177182999893921e+04 7.929843224966101056e-01 6.775314661755021950e-01
1.086180799999893861e+04 -4.334158334954799074e-01 6.260059001775816201e-01
1.086184416999893801e+04 3.617015431440991358e-01 5.856103118199571522e-01
1.086188033999893742e+04 1.695402704218662571e-01 6.238984012108015342e-01
1.086191650999893682e+04 -4.114758289725336388e-02 7.171439576736869936e-01
1.086195267999893622e+04 1.532279057542832446e-01 7.000803895007163824e-01
1.086198884999893562e+04 9.409090692625931007e-01 6.444393661452317845e-01
1.086202501999893502e+04 -8.063801234396833495e-01 7.894191877423609727e-01
1.086206118999893442e+04 -8.545966967876427178e-01 6.184200465661322532e-01
1.086209735999893383e+04 -2.142119360172893006e-01 9.036780880275142591e-01
1.086213352999893323e+04 1.001069511124132866e-01 8.320134264031240345e-01
1.086216969999893445e+04 -7.280182739322562657e-01 4.739840358588683356e-01
1.086220586999893385e+04 6.287358822767538657e-02 6.417257545491089621e-01
1.086224203999893325e+04 6.671956979368234286e-01 6.888551895308886452e-01
1.086227820999893265e+04 -1.844634668712380909e+00 5.529020067847149056e-01
1.086231437999893205e+04 -1.749402285681468383e+00 7.201485351001991608e-01
1.086235054999893146e+04 -4.325044785206970110e-01 9.620267248644314151e-01
1.086238671999893086e+04 9.592384755583954759e-01 8.053906213553800875e-01
1.086242288999893026e+04 4.015795379487897554e-01 7.564719751851110008e-01
1.086245905999892966e+04 6.678755237771357711e-01 7.008694821641383577e-01
1.086249522999892906e+04 -1.477898405274467031e-01 7.651768305048011198e-01
1.086253139999892846e+04 1.406309938407083848e+00 7.770429996566308173e-01
1.086256756999892968e+04 -7.777739545221165063e-01 5.454732887891163839e-01
1.086260373999892909e+04 3.489535001996183494e-01 7.270380723213680785e-01
1.086263990999892849e+04 2.038241518455701784e-01 6.116672598938693861e-01
1.086267607999892789e+04 -2.239312786316100534e-01 8.022082970279457159e-01
1.086271224999892729e+04 -3.690292006915365519e-01 6.957605512783775481e-01
1.086274841999892669e+04 3.596721407312745700e-01 7.415743690167050373e-01
1.086278458999892609e+04 2.633200938683667447e-01 7.921401018118296999e-01
1.086282075999892550e+04 -4.982010624839210977e-01 6.626457428633645286e-01
1.086285692999892490e+04 5.666226505861197138e-01 7.292766465688635957e-01
1.086289309999892430e+04 6.309498708992277161e-01 6.932153172773010130e-01
1.086292926999892370e+04 2.058765774304135987e-01 6.374200221240712283e-01
1.086296543999892310e+04 -5.110796716017764751e-01 7.594145925334803149e-01
1.086300160999892432e+04 -8.829832993092200377e-01 6.629085846500423207e-01
1.086303777999892372e+04 3.105659737682553434e-01 9.381815898341089310e-01
1.086307394999892313e+04 2.119296113579934304e-01 6.646244762381937621e-01
1.086311011999892253e+04 1.022848645106654297e+00 7.276362659397335175e-01
1.086314628999892193e+04 1.266477623255975793e+00 7.534857554235455668e-01
1.086318245999892133e+04 -1.130218463233771287e+00 6.402389636893015545e-01
1.086321862999892073e+04 4.991439641130590021e-01 6.961930026455630527e-01
1.086325479999892013e+04 -1.643176083730270853e-01 7.440304252021906484e-01
1.086329096999891954e+04 -2.636626547974114110e-01 9.013239502751646537e-01
1.086332713999891894e+04 5.999775227336312522e-01 6.628630210046586591e-01
1.086336330999891834e+04 -1.890324372285665522e-01 6.082248236830868349e-01
1.086339947999891774e+04 7.536801616895268952e-01 7.122322933978921800e-01
1.086343564999891896e+04 -8.272679560131153131e-01 6.350929604144052165e-01
1.086347181999891836e+04 -5.584835340774242374e-01 6.431019322366808844e-01
1.086350798999891776e+04 5.950769651671209415e-01 7.391590903668393553e-01
1.086354415999891717e+04 2.311002652287229842e-01 5.720026273460783184e-01
1.086358032999891657e+04 8.390766286086200898e-01 5.077618046278077335e-01
1.086361649999891597e+04 -7.300988290287282467e-01 9.724738735760596331e-01
1.086365266999891537e+04 6.551147456269740266e-01 7.046970082833430293e-01
1.086368883999891477e+04 2.905801400422012293e-01 7.494226742842780009e-01
1.086372500999891417e+04 -3.108021774061172637e-01 5.221905062740247461e-01
1.086376117999891358e+04 5.057998995873211889e-01 5.125800311091479600e-01
1.086379734999891298e+04 3.311763879709428426e-02 6.591154919431376769e-01
1.086383351999891420e+04 -3.910206197215634338e-01 4.551176781260519721e-01
1.086386968999891360e+04 3.089272126342625380e-01 1.007755274206144636e+00
1.086390585999891300e+04 -4.692648283404979859e-01 7.395832252485640135e-01
1.086394202999891240e+04 -7.218982883869424771e-01 7.867253615942993994e-01
1.086397819999891180e+04 8.844043079932050189e-01 6.931827052578929393e-01
1.086401436999891121e+04 -2.624715461037422926e-01 8.420174733842390458e-01
1.086405053999891061e+04 4.010211699025008070e-01 6.429322403918251716e-01
1.086408670999891001e+04 -1.512838226823128018e-01 6.381446860912153296e-01
1.086412287999890941e+04 -1.161005766430370928e-01 6.584760729119946143e-01
1.086415904999890881e+04 -7.268476140969606369e-01 8.315910346412417331e-01
1.086419521999890821e+04 -4.913023672475413939e-02 7.564843800989404787e-01
1.086423138999890762e+04 -1.034026891077236998e+00 7.495577769882301178e-01
1.086426755999890884e+04 -7.822697433222469687e-01 7.757131805770830502e-01
1.086430372999890824e+04 -1.108863164518742783e+00 7.635031924570840900e-01
1.086433989999890764e+04 -7.978981446180552495e-02 7.078687287345297730e-01
1.086437606999890704e+04 -3.111181624924146960e-01 6.604510788238413532e-01
1.086441223999890644e+04 -8.021443262982680400e-01 7.086714612796710666e-01
1.086444840999890584e+04 2.053347975759109156e-01 7.626559109352061272e-01
1.086448457999890525e+04 -5.860111167117396658e-01 5.234408497674594152e-01
1.086452074999890465e+04 6.273573695234629932e-01 5.928271487393377281e-01
1.086455691999890405e+04 -1.953328335451528786e-01 7.450456651598456048e-01
1.086459308999890345e+04 -1.064994270454000302e+00 7.115914831654213124e-01
1.086462925999890285e+04 6.422376993211322826e-01 9.161675632719952223e-01
1.086466542999890407e+04 -6.879870066288192032e-02 6.702309611523568078e-01
1.086470159999890348e+04 5.263928175607891502e-01 7.530186227119066711e-01
1.086473776999890288e+04 -9.897369319316789982e-01 5.754566901822127933e-01
1.086477393999890228e+04 -1.336031534939204068e-02 4.521757017876211204e-01
1.086481010999890168e+04 1.171092368705646924e+00 8.055776494215959316e-01
1.086484627999890108e+04 -2.283688465854228633e-01 6.966384181894605954e-01
1.086488244999890048e+04 6.373414168861786244e-01 7.401051035525091359e-01
1.086491861999889989e+04 3.295709333571482103e-01 6.255641910363796132e-01
1.086495478999889929e+04 -2.560685793129511278e-01 9.286655320795498270e-01
1.086499095999889869e+04 2.585095690583368855e-01 9.565823337336392118e-01
1.086502712999889809e+04 -1.089296116922901403e+00 7.798740333082327947e-01
1.086506329999889749e+04 1.123200939642435392e+00 8.326302001659779961e-01
1.086509946999889871e+04 6.128508312370668509e-01 9.125605672268674029e-01
1.086513563999889811e+04 -1.100120562088544029e-01 8.098802382065267702e-01
1.086517180999889752e+04 -3.503579922473121777e-01 6.386620233102974220e-01
1.086520797999889692e+04 6.774202334423983229e-01 8.809214147214405877e-01
1.086524414999889632e+04 1.413219595259128658e-01 5.150029649058656123e-01
1.086528031999889572e+04 3.800749247158929367e-01 7.901171966760289767e-01
1.086531648999889512e+04 6.093146878879870387e-01 7.300846941546632607e-01
1.086535265999889452e+04 1.115322968884082222e+00 4.368224812353840303e-01
1.086538882999889393e+04 -1.037264499184202604e+00 6.865815690618392031e-01
1.086542499999889333e+04 -1.372083791361676131e+00 7.228732084330684593e-01
1.086546116999889273e+04 -3.116739180105754237e-01 7.038239347128102397e-01
1.086549733999889213e+04 3.237955263734841604e-02 6.647038399816425081e-01
1.086553350999889335e+04 -6.584931679518559733e-01 6.696156173024291336e-01
1.086556967999889275e+04 -6.850979602194111617e-01 5.554569080749891530e-01
1.086560584999889215e+04 -6.048062477049849228e-01 7.871149587541599324e-01
1.086564201999889156e+04 -5.336096693029110938e-01 4.652979390872642451e-01
1.086567818999889096e+04 -1.340087728894396646e+00 7.137036322881812334e-01
1.086571435999889036e+04 -3.829970245838021925e-01 8.162665379425759760e-01
1.086575052999888976e+04 7.714272983717712640e-01 6.920702762424236765e-01
1.086578669999888916e+04 -6.801753040599466116e-02 5.814505321612095656e-01
1.086582286999888856e+04 -3.541619293291363157e-01 5.873474094465697126e-01
1.086585903999888797e+04 1.176222503269243713e+00 6.556304964161636661e-01
1.086589520999888737e+04 1.869635032360963678e-01 6.226788453623210984e-01
1.086593137999888859e+04 -2.510529256650645968e-01 4.954659453488612919e-01
1.086596754999888799e+04 9.320752072357416096e-02 8.543239914271073543e-01
1.086600371999888739e+04 2.175817563056858250e-01 7.189409080316361278e-01
1.086603988999888679e+04 -4.444949872400052321e-02 7.451139382042691883e-01
1.086607605999888619e+04 -7.242785849980740709e-01 4.399460545201460682e-01
1.086611222999888560e+04 -4.795514127436647511e-01 8.868943724437879927e-01
1.086614839999888500e+04 -9.489814696971012042e-02 6.088098963922137230e-01
1.086618456999888440e+04 -9.302576774814689253e-01 7.090211571653228795e-01
1.086622073999888380e+04 9.205395943079590637e-01 7.629703833114946931e-01
1.086625690999888320e+04 5.507481962146786314e-01 7.689559637251202062e-01
1.086629307999888260e+04 1.104829568619102531e+00 5.812680349379544253e-01
1.086632924999888201e+04 4.721066746618447496e-01 7.172092872825628351e-01
1.086636541999888323e+04 -1.417214243803835760e+00 6.377973951700482980e-01
1.086640158999888263e+04 2.855558873280569787e-01 7.734143397809740694e-01
1.086643775999888203e+04 6.272207572497769945e-01 9.931180810169826234e-01
1.086647392999888143e+04 -9.659217914419730988e-01 6.541054565073285421e-01
1.086651009999888083e+04 2.710883835533255959e-01 6.751914644149924483e-01
1.086654626999888023e+04 1.234080835584077995e+00 4.725925300818387687e-01
1.086658243999887964e+04 -3.827032144415642434e-01 8.365600865687293775e-01
1.086661860999887904e+04 1.370762371208098518e+00 5.888792193974087263e-01
1.086665477999887844e+04 -6.346073942839551840e-01 6.495504299311535279e-01
1.086669094999887784e+04 -1.843012437206224541e-01 5.678590026187477768e-01
1.086672711999887724e+04 -6.176838151502547225e-01 4.231560524528187872e-01
1.086676328999887664e+04 7.512998573651811229e-01 5.104019104576293930e-01
1.086679945999887786e+04 -1.740267365376483966e+00 5.449100476476391730e-01
1.086683562999887727e+04 -2.791266374638619596e-01 4.795631293151879637e-01
1.086687179999887667e+04 -3.374782312873728651e-01 6.951980913860656974e-01
1.086690796999887607e+04 2.005009317658676682e-01 9.451813724746003231e-01
1.086694413999887547e+04 7.042091565983278623e-02 8.883167993290558284e-01
1.086698030999887487e+04 -2.711077848761103137e-01 3.963883122014278948e-01
1.086701647999887427e+04 -1.561565828898063557e-02 1.010664776551096544e+00
1.086705264999887368e+04 8.229936369078386660e-01 7.236017591569934293e-01
1.086708881999887308e+04 -6.276451309779329524e-02 9.424030322214735911e-01
1.086712498999887248e+04 2.398695370957020789e-01 6.284736123798634333e-01
1.086716115999887188e+04 2.876537855253242723e-02 5.660595462636009989e-01
1.086719732999887310e+04 -1.060463843450941246e+00 8.146230564813314867e-01
1.086723349999887250e+04 -2.837062952570582053e-01 6.725903626158713511e-01
1.086726966999887190e+04 2.480337084185947338e-01 9.404164538796142558e-01
1.086730583999887131e+04 4.273475842797592739e-01 6.752915651146742526e-01
1.086734200999887071e+04 1.181240226788538294e-01 8.340687511853190905e-01
1.086737817999887011e+04 -9.921270234689113510e-01 9.223087500427988861e-01
1.086741434999886951e+04 1.570350476009650942e-01 8.963815914020187847e-01
1.086745051999886891e+04 -4.359838489337926060e-01 7.476331426051285867e-01
1.086748668999886831e+04 -1.867209191491555897e-01 5.421223239302466190e-01
1.086752285999886772e+04 -3.649045860821193976e-01 6.177805250258615599e-01
1.086755902999886712e+04 -1.032233552722464642e+00 8.174971517080712458e-01
1.086759519999886652e+04 -5.289876384991035740e-01 6.945825461664906220e-01
1.086763136999886774e+04 -8.624690879264380605e-01 6.228361308510796945e-01
1.086766753999886714e+04 -2.591579001028690987e-01 7.357048015482023917e-01
1.086770370999886654e+04 2.601029782177722294e-01 7.527571170388849264e-01
1.086773987999886594e+04 -1.538450925945589187e-01 7.328305723286164808e-01
1.086777604999886535e+04 -2.397851655901367673e-01 8.405036832461001417e-01
1.086781221999886475e+04 -7.553840616333620805e-02 7.479410133627074631e-01
1.086784838999886415e+04 3.706282643143110067e-01 8.875046476621185620e-01
1.086788455999886355e+04 1.124370160656092299e+00 5.691057835933688303e-01
1.086792072999886295e+04 1.368315665692583893e+00 8.836021760720912388e-01
1.086795689999886235e+04 1.408324458363157394e-01 7.525120904361296548e-01
1.086799306999886176e+04 2.303362107966363051e-02 3.638181006708061660e-01
1.086802923999886116e+04 1.792279383473365240e-01 7.890318723573843673e-01
1.086806540999886238e+04 -1.895426820231115084e+00 8.127121033985750254e-01
1.086810157999886178e+04 2.110895255037067653e+00 5.931897701023493008e-01
1.086813774999886118e+04 -8.267192484597306601e-01 5.462111512003742231e-01
1.086817391999886058e+04 -3.678904301614951411e-01 6.555819839367650337e-01
1.086821008999885998e+04 6.901046834394306551e-01 6.940358869872294001e-01
1.086824625999885939e+04 -4.183808001598801063e-01 5.881931749537069321e-01
1.086828242999885879e+04 5.876413782621048992e-02 7.090493982206258483e-01
1.086831859999885819e+04 5.212916212503134750e-01 5.561888345791234922e-01
1.086835476999885759e+04 3.715239654702995331e-01 7.006146490391108594e-01
1.086839093999885699e+04 8.541834439031555926e-01 5.606298679307775146e-01
1.086842710999885639e+04 6.158830347972380492e-01 6.358075570159974488e-01
1.086846327999885762e+04 -8.427177466637266745e-01 7.695555117771692988e-01
1.086849944999885702e+04 6.613899014418422873e-01 5.964587094974822534e-01
1.086853561999885642e+04 1.657262777445855484e+00 7.259505797342078459e-01
1.086857178999885582e+04 -5.652979139570838418e-01 5.797409109750011336e-01
1.086860795999885522e+04 -1.167034444621566136e+00 6.974799011935393089e-01
1.086864412999885462e+04 8.585863600432829257e-01 7.437978969275729213e-01
1.086868029999885403e+04 -1.751018006745931263e-02 5.688092667508859446e-01
1.086871646999885343e+04 4.111307354650330370e-01 8.976661606331625132e-01
1.086875263999885283e+04 3.895857811881091037e-01 7.472012519196470359e-01
1.086878880999885223e+04 1.179472311352015024e-01 5.955227800444156117e-01
1.086882497999885163e+04 -9.549231428009041442e-03 8.434585322816087194e-01
1.086886114999885103e+04 -5.306942585789643507e-01 8.828117201862544228e-01
1.086889731999885225e+04 -8.567306896714090361e-03 6.433572200888132420e-01
1.086893348999885166e+04 1.931490643378266370e-01 6.153546411911764435e-01
1.086896965999885106e+04 -1.087976930299932699e+00 7.862435255539890200e-01
1.086900582999885046e+04 7.364268217475528067e-02 8.472161396853953308e-01
1.086904199999884986e+04 6.411901111241655737e-01 5.915210429439832218e-01
1.086907816999884926e+04 7.850426409516127191e-02 7.791980215377189989e-01
1.086911433999884866e+04 -8.001313404783046146e-02 7.080743263906071894e-01
1.086915050999884807e+04 8.390170188249240768e-02 7.096585037581257804e-01
1.086918667999884747e+04 3.566777139061435009e-01 7.081484715124433116e-01
1.086922284999884687e+04 6.822365911394135951e-01 5.830375324799187409e-01
1.086925901999884627e+04 7.480389350631269085e-01 9.104038101832950813e-01
1.086929518999884749e+04 -6.644886418590252308e-01 5.172989181766578515e-01
1.086933135999884689e+04 8.266461107931959429e-01 4.979569557008234337e-01
1.086936752999884629e+04 -5.453696818173676686e-01 6.946092679681962201e-01
1.086940369999884570e+04 -3.129139722575660643e-01 8.296904494861770951e-01
1.086943986999884510e+04 3.491322620596233328e-01 7.134160756793014313e-01
1.086947603999884450e+04 -2.013521387965738485e-01 8.988165167528242572e-01
1.086951220999884390e+04 -1.807479664212887915e-01 6.796247549328066073e-01
1.086954837999884330e+04 -4.941903588934628555e-01 5.259457785306418387e-01
1.086958454999884270e+04 -2.035068450814763730e-01 7.844968852668082748e-01
1.086962071999884211e+04 -5.080471992911845813e-01 7.370819458992087236e-01
1.086965688999884151e+04 -7.988271283468617590e-02 7.333571529076207129e-01
1.086969305999884091e+04 7.782675055981335133e-01 5.535031859863664971e-01
1.086972922999884213e+04 -4.494512499452458232e-01 5.475042928111232277e-01
1.086976539999884153e+04 1.382740542460501876e-01 6.398040357518171017e-01
1.086980156999884093e+04 5.814093871348777753e-01 7.757887905213521895e-01
1.086983773999884033e+04 -3.789044509255957704e-01 7.107827794442158620e-01
1.086987390999883974e+04 4.208416668193979415e-01 7.264526098764597650e-01
1.086991007999883914e+04 7.189606456512185328e-01 7.759731166283383441e-01
1.086994624999883854e+04 -1.134528780860655894e+00 5.938786930706222433e-01
1.086998241999883794e+04 -2.673278616783442696e-01 7.325428190835249209e-01
1.087001858999883734e+04 -2.401216903021873572e-01 5.687951032021056896e-01
1.087005475999883674e+04 -7.752826518420904423e-01 6.718661779455080696e-01
1.087009092999883615e+04 9.107390529272246793e-01 7.012810345424632663e-01
1.087012709999883555e+04 8.343185302607518672e-01 6.959917599193976567e-01
1.087016326999883677e+04 -4.705984534557420412e-02 5.386434467021505856e-01
1.087019943999883617e+04 5.204523593393672876e-01 9.560090681298818449e-01
1.087023560999883557e+04 -3.864990363127359663e-01 7.105770825902695265e-01
1.087027177999883497e+04 1.269439967383772794e-01 7.299942882254440990e-01
1.087030794999883437e+04 5.342681578364130157e-01 8.111110156334272459e-01
1.087034411999883378e+04 4.984585545714636523e-01 6.187958912887057128e-01
1.087038028999883318e+04 -1.818957175351821887e+00 6.915977729408576691e-01
1.087041645999883258e+04 -1.791327086361094167e-01 7.721031559074522654e-01
1.087045262999883198e+04 5.463043878306820256e-01 8.918159232461875252e-01
1.087048879999883138e+04 -5.820318559737016478e-02 6.462730727893104543e-01
1.087052496999883078e+04 -3.244253110993118860e-01 6.153233955789999543e-01
1.087056113999883200e+04 -1.309124724479439950e+00 8.802932619184500318e-01
1.087059730999883141e+04 1.391743750766502585e-01 7.700845890330768606e-01
1.087063347999883081e+04 -5.007539390451192229e-01 6.962097969102072348e-01
1.087066964999883021e+04 3.249938365369874904e-01 6.264267551385216404e-01
1.087070581999882961e+04 -5.729597438128853498e-02 7.139506550554585163e-01
1.087074198999882901e+04 -1.648098324919980984e-01 7.635154530179515397e-01
1.087077815999882841e+04 -1.015903011099452247e+00 5.484597014155501160e-01
1.087081432999882782e+04 3.686031334887805433e-01 6.080405989885001583e-01
1.087085049999882722e+04 -9.268080315820450554e-01 7.751682439690574800e-01
1.087088666999882662e+04 -2.085646879767212303e-01 7.725246658003507294e-01
1.087092283999882602e+04 3.242217521796455504e-01 6.820375062843790914e-01
1.087095900999882542e+04 1.839285038148759377e-01 5.007168997190755144e-01
1.087099517999882664e+04 -1.514867432206752351e+00 5.933145214748846152e-01
1.087103134999882604e+04 1.054016176507913460e+00 6.311070616630323205e-01
1.087106751999882545e+04 4.532194707716292736e-01 8.918454277508112149e-01
1.087110368999882485e+04 -5.818040752724870091e-01 6.705828799048456634e-01
1.087113985999882425e+04 1.131709187141435868e-01 8.307685621126118525e-01
1.087117602999882365e+04 3.544661621611860935e-01 6.811336754512447023e-01
1.087121219999882305e+04 -5.294216566107379229e-01 5.862174599474293535e-01
1.087124836999882245e+04 -7.514748901743796561e-02 5.277341096597120140e-01
1.087128453999882186e+04 -5.060729981577946068e-01 7.089581634461042947e-01
1.087132070999882126e+04 2.477394194196225752e-01 7.162771139368816486e-01
1.087135687999882066e+04 -4.541781061854476831e-01 6.550895069765293455e-01
1.087139304999882006e+04 -3.718280959454413614e-01 8.422373412674286630e-01
1.087142921999882128e+04 -1.927007502031018171e-01 8.168468816027412149e-01
1.087146538999882068e+04 -3.000106322085287491e-01 5.628815830097950723e-01
1.087150155999882008e+04 1.379933068673086183e+00 5.871773980429783046e-01
1.087153772999881949e+04 3.742859678491334829e-01 7.956591046684871049e-01
1.087157389999881889e+04 -2.407174048373268149e-01 6.505599444000076392e-01
1.087161006999881829e+04 -2.170322916404470726e-01 4.991856259884693836e-01
1.087164623999881769e+04 -5.972723084334145838e-02 4.645562421145832399e-01
1.087168240999881709e+04 2.958024003920178280e-01 6.444422240067676499e-01
1.087171857999881649e+04 4.270056577973849743e-01 8.535368479378265816e-01
1.087175474999881590e+04 -7.349619243743397146e-01 6.890043744605961473e-01
1.087179091999881530e+04 -4.961950604548128613e-02 8.849653899313335570e-01
1.087182708999881652e+04 -8.121967519320035800e-01 7.284892027494661582e-01
1.087186325999881592e+04 6.557482895300152936e-01 8.586396684401083057e-01
1.087189942999881532e+04 -7.108291310695394882e-01 5.832615833057762655e-01
1.087193559999881472e+04 -6.399213586701809620e-01 7.552276610132022672e-01
1.087197176999881412e+04 -3.611191281029014211e-01 8.285406662043287573e-01
1.087200793999881353e+04 -8.042696463463657741e-01 6.406613215669203498e-01
1.087204410999881293e+04 -1.498624116426580111e+00 6.816212768026490565e-01
1.087208027999881233e+04 -3.330027404924175150e-01 6.686607227624306038e-01
1.087211644999881173e+04 -2.727525618641422622e-01 5.790964036489767430e-01
1.087215261999881113e+04 4.309736086471112060e-01 5.836509407990304599e-01
1.087218878999881053e+04 7.540703780346176277e-01 6.904614630699736910e-01
1.087222495999880994e+04 6.389343958908225152e-02 7.184036589460535138e-01
1.087226112999881116e+04 -4.963864529938799008e-01 9.425515823990917585e-01
1.087229729999881056e+04 1.120602286956120963e+00 6.016989142231133902e-01
1.087233346999880996e+04 8.493435505126185614e-01 6.149514443334691549e-01
1.087236963999880936e+04 9.929833083194304633e-02 7.596916226999954613e-01
1.087240580999880876e+04 2.129842923555984591e-01 5.617637972369913246e-01
1.087244197999880816e+04 -4.283904446136381217e-01 6.283381734095497828e-01
1.087247814999880757e+04 4.192990408489607468e-01 9.851689932990518317e-01
1.087251431999880697e+04 -9.592500607574755422e-02 6.574558910326179229e-01
1.087255048999880637e+04 4.054209581206199009e-01 8.775306670143782073e-01
1.087258665999880577e+04 -1.286217464382077402e+00 8.417111109914734435e-01
1.087262282999880517e+04 3.208162312315895326e-01 6.118531279155163816e-01
1.087265899999880457e+04 -5.438150362579042829e-01 6.416410695008647469e-01
1.087269516999880580e+04 1.308130788847499559e+00 7.701059285188285308e-01
1.087273133999880520e+04 9.024159459691394325e-01 8.200306811568376375e-01
1.087276750999880460e+04 4.790238714091259453e-01 6.916828699547522552e-01
1.087280367999880400e+04 -4.338720415689001353e-01 7.052975975297872679e-01
1.087283984999880340e+04 6.599902075781320654e-02 8.772103676629056102e-01
1.087287601999880280e+04 -7.956444961593547305e-01 8.011143618162258617e-01
1.087291218999880221e+04 3.785490184702056671e-01 5.701257621216280214e-01
1.087294835999880161e+04 1.071646516099919788e+00 6.244101706076015113e-01
1.087298452999880101e+04 -6.114310207240728490e-01 7.525148919736214248e-01
1.087302069999880041e+04 -2.940551016439405529e-01 6.652371112472718062e-01
1.087305686999879981e+04 -9.887040825214076234e-01 7.337198398731781257e-01
1.087309303999880103e+04 1.408473505626535276e-02 8.915030495173895675e-01
1.087312920999880043e+04 -4.463967388636508327e-02 7.392819713330871512e-01
1.087316537999879984e+04 3.995827547578438277e-01 5.619575217798109534e-01
1.087320154999879924e+04 -3.899690682426625865e-01 1.010318208533793616e+00
1.087323771999879864e+04 -7.697287915784746526e-02 6.772665347110138345e-01
1.087327388999879804e+04 -7.198443788110352459e-01 6.751919124088824331e-01
1.087331005999879744e+04 3.586923302997447327e-01 8.115513939958668432e-01
1.087334622999879684e+04 4.068734835223906665e-01 5.533388431427104237e-01
1.087338239999879625e+04 -7.867459826719281901e-01 5.616111143463583533e-01
1.087341856999879565e+04 -6.062854018152142865e-01 8.492690367065223178e-01
1.087345473999879505e+04 -1.576254024648845453e-01 6.906406970584977323e-01
1.087349090999879445e+04 -4.476350053731318335e-01 6.972490848501748939e-01
1.087352707999879567e+04 8.393067694814480006e-01 6.487929008678990916e-01
1.087356324999879507e+04 1.118513066550510970e+00 8.170165132235507333e-01
1.087359941999879447e+04 -1.511137415839031509e-02 8.270152360192563057e-01
1.087363558999879388e+04 2.909451336381326247e-01 7.214083559877114693e-01
1.087367175999879328e+04 -3.951091560258714330e-01 7.636481009056170777e-01
1.087370792999879268e+04 4.849920067887642655e-02 7.208840640815737943e-01
1.087374409999879208e+04 5.681376602392063102e-01 5.996624172939040154e-01
1.087378026999879148e+04 1.743425976842714886e-01 7.420126204065765618e-01
1.087381643999879088e+04 3.315959131259215154e-01 5.893719445864722406e-01
1.087385260999879029e+04 2.536516322711109273e-01 6.677273315011666988e-01
1.087388877999878969e+04 1.088084498158980340e+00 7.449158008174248113e-01
1.087392494999879091e+04 7.366220470369790885e-01 5.905388312534143314e-01
1.087396111999879031e+04 6.625798767255868249e-01 7.977940149742519527e-01
1.087399728999878971e+04 4.765372025203236106e-01 6.480232683669326921e-01
1.087403345999878911e+04 7.364661224524937655e-01 6.217045359526270909e-01
1.087406962999878851e+04 -9.029367462818590484e-01 7.823805628664504130e-01
1.087410579999878792e+04 1.210018603394152209e-01 7.465620369749316199e-01
1.087414196999878732e+04 -4.697842725891230309e-01 7.337502101311549341e-01
1.087417813999878672e+04 -7.543062876490150837e-01 5.623874622630259390e-01
1.087421430999878612e+04 1.398363923133478792e+00 7.046025028439494298e-01
1.087425047999878552e+04 -3.485958660127476127e-01 7.997022035571788035e-01
1.087428664999878492e+04 3.572810223688908104e-01 8.083676895468013823e-01
1.087432281999878433e+04 -4.419863229089961987e-01 5.891460183460847100e-01
1.087435898999878555e+04 1.223777088736195812e-01 7.070826182881156940e-01
1.087439515999878495e+04 9.984153790836111098e-01 6.352445991650907953e-01
1.087443132999878435e+04 2.171150045938822215e-01 6.891533768032858109e-01
1.087446749999878375e+04 6.799928322868489250e-01 6.403578793021493798e-01
1.087450366999878315e+04 1.639386540941434989e+00 7.949919733097320362e-01
1.087453983999878255e+04 1.037603594104925114e-01 5.399722885038731324e-01
1.087457600999878196e+04 1.288547379314831431e+00 6.751672929835932369e-01
1.087461217999878136e+04 4.218360826963764021e-01 6.350395290003315596e-01
1.087464834999878076e+04 -1.102870725916380801e+00 9.405061228103881454e-01
1.087468451999878016e+04 -3.408422996847529918e-01 5.134337167257961854e-01
1.087472068999877956e+04 6.390617065157864207e-01 6.555926166575193337e-01
1.087475685999877896e+04 -2.440196770775472090e-01 6.581084446362940321e-01
1.087479302999878018e+04 1.144025752457528827e-01 7.911142484774136285e-01
1.087482919999877959e+04 -1.156680950589841883e+00 7.334755933033373365e-01
1.087486536999877899e+04 -5.358299708523136529e-01 8.867220912528372967e-01
1.087490153999877839e+04 8.435305303948710531e-02 7.103882755326147436e-01
1.087493770999877779e+04 -3.921234641451533109e-01 7.233780729960386235e-01
1.087497387999877719e+04 3.896808297952835537e-02 7.264689338156395948e-01
1.087501004999877659e+04 -7.690936016574267953e-01 7.975559346952310058e-01
1.087504621999877600e+04 5.208933039997097891e-01 6.718700954428677985e-01
1.087508238999877540e+04 -4.205580040237964085e-02 5.483656371149399078e-01
1.087511855999877480e+04 -4.019048010062297727e-01 8.997151655271855564e-01
1.087515472999877420e+04 -4.066517561516267421e-01 7.190230705964351099e-01
1.087519089999877542e+04 2.151168676294912541e-01 7.112654839452872135e-01
1.087522706999877482e+04 1.733363405670056978e-01 7.219676649945298008e-01
1.087526323999877422e+04 -5.439596453378756635e-01 6.869905735812068537e-01
1.087529940999877363e+04 -3.206155258772182270e-02 8.835842972322713873e-01
1.087533557999877303e+04 -8.143064784774893816e-01 5.597847986676618426e-01
1.087537174999877243e+04 -2.781590038761095340e-01 8.275995269492399942e-01
1.087540791999877183e+04 -8.194022131525202646e-01 5.165407856974975065e-01
1.087544408999877123e+04 -6.169286507787518081e-01 7.265284805224859754e-01
1.087548025999877063e+04 -7.830439353288329851e-01 6.101941262840910873e-01
1.087551642999877004e+04 -1.393316591377708580e+00 7.372197597768817001e-01
1.087555259999876944e+04 -3.876056415920806630e-01 8.138056230602761509e-01
1.087558876999876884e+04 4.332808557184351927e-02 7.578988531584819333e-01
1.087562493999877006e+04 7.544328542776405910e-02 6.631709187147992735e-01
1.087566110999876946e+04 4.177332533592957864e-01 7.128588375659554721e-01
1.087569727999876886e+04 -1.334902180630743507e+00 6.485777209244877328e-01
1.087573344999876826e+04 -1.018914243884137871e+00 8.620821139983104731e-01
1.087576961999876767e+04 5.489394782542171836e-01 6.651833296269475948e-01
1.087580578999876707e+04 -2.887884979690746867e-01 7.052414769391528448e-01
1.087584195999876647e+04 7.325804422888192446e-01 8.587789790123520062e-01
1.087587812999876587e+04 2.305907275853085192e-01 4.973035079000706071e-01
1.087591429999876527e+04 5.271027617949238797e-01 5.854155009370450857e-01
1.087595046999876467e+04 -5.548501706055344318e-01 6.021015177780425498e-01
1.087598663999876408e+04 4.471300690632031838e-01 8.416512472004864520e-01
1.087602280999876348e+04 -1.672001247044623495e+00 6.092977961126866404e-01
1.087605897999876470e+04 1.482398100471639557e+00 5.566323919256647157e-01
1.087609514999876410e+04 2.298759654016116205e-01 8.105929377039178263e-01
1.087613131999876350e+04 -5.068420151258355016e-02 7.717876429544985317e-01
1.087616748999876290e+04 2.560132322268048877e-01 8.535550647948900727e-01
1.087620365999876230e+04 1.130166570783590840e+00 7.008066018417530296e-01
1.087623982999876171e+04 -1.137635298701388104e-01 4.309807009495268959e-01
1.087627599999876111e+04 -9.031705342686267013e-01 6.622940956801892654e-01
1.087631216999876051e+04 -8.565718659791303480e-02 5.808966284524725854e-01
1.087634833999875991e+04 1.096969516331241928e-01 8.589997781569147506e-01
1.087638450999875931e+04 8.573526672956899297e-02 6.403265519655586546e-01
1.087642067999875871e+04 7.212246769090632226e-01 6.891354828069615746e-01
1.087645684999875994e+04 1.525355827069914350e+00 6.922758700679958466e-01
1.087649301999875934e+04 1.234357287949211686e-02 6.463202516616156634e-01
1.087652918999875874e+04 -2.818775186319102954e-01 6.719349109746256543e-01
1.087656535999875814e+04 6.127232212565527636e-01 6.671611423825405396e-01
1.087660152999875754e+04 5.524996434996196637e-01 9.065560186043892799e-01
1.087663769999875694e+04 -1.103491713751634379e-01 9.557013473352944377e-01
1.087667386999875635e+04 -2.374382981228815859e-01 4.799443751452174833e-01
1.087671003999875575e+04 4.571951409000425404e-01 7.803397932602496034e-01
1.087674620999875515e+04 2.793434688312879111e-01 7.089041303402275895e-01
1.087678237999875455e+04 2.971780278917708351e-01 5.200158394319678301e-01
1.087681854999875395e+04 -5.949950209535616041e-01 5.103558020002005868e-01
1.087685471999875335e+04 -4.925253552171508509e-01 7.327767073359646721e-01
1.087689088999875457e+04 5.767951561387711923e-01 4.272781705641953698e-01
1.087692705999875398e+04 -2.201720041619094737e+00 6.878957726256027527e-01
1.087696322999875338e+04 5.140468393825738946e-01 5.216215789032411232e-01
1.087699939999875278e+04 -4.701964499991264090e-01 4.967543019885487521e-01
1.087703556999875218e+04 3.934853522665823777e-02 9.556447380556185589e-01
1.087707173999875158e+04 2.379030667466686400e-01 6.513102195336170075e-01
1.087710790999875098e+04 -2.257068903994129960e-01 7.080151192759389644e-01
1.087714407999875039e+04 -5.546873743248216249e-01 7.327929434957356492e-01
1.087718024999874979e+04 -1.279552057417703281e+00 6.194686084699779771e-01
1.087721641999874919e+04 -1.040261689880259466e+00 7.386912118886130862e-01
1.087725258999874859e+04 -1.508551972135714347e+00 6.993663443807713875e-01
1.087728875999874799e+04 3.866422628697783748e-01 5.306917234527551708e-01
1.087732492999874921e+04 7.106014386497274682e-01 8.929295171894842120e-01
1.087736109999874861e+04 -7.162210181348417359e-01 9.105223793730637949e-01
1.087739726999874802e+04 -5.287909992978228058e-01 7.039037914866010937e-01
1.087743343999874742e+04 -4.458908780927574589e-01 5.189782673788886358e-01
1.087746960999874682e+04 1.443948988747340290e-01 8.123715759201889375e-01
1.087750577999874622e+04 1.293116893836266490e+00 5.586396176365929778e-01
1.087754194999874562e+04 -2.820785941338583847e-01 7.051439179712648553e-01
1.087757811999874502e+04 5.525123463638331733e-01 6.688408079424568164e-01
1.087761428999874443e+04 -2.724659031939588583e-01 7.330093178453050973e-01
1.087765045999874383e+04 2.375346134456335911e-01 7.777583881977839786e-01
1.087768662999874323e+04 4.220928736518571034e-01 8.561039938153650608e-01
1.087772279999874445e+04 1.421430686881129057e+00 6.800729720077467455e-01
1.087775896999874385e+04 4.958447918248203717e-02 5.219381336776193203e-01
1.087779513999874325e+04 7.478737443319940503e-01 8.886640695439702586e-01
1.087783130999874265e+04 1.375244250251368205e+00 9.203703616402879595e-01
1.087786747999874206e+04 -8.471204346987643019e-01 6.989012485856402890e-01
1.087790364999874146e+04 5.725285629445321378e-01 8.139143627992928565e-01
1.087793981999874086e+04 4.303439867380490919e-02 5.252299458022537948e-01
1.087797598999874026e+04 8.170526039839180743e-02 6.711390889154535966e-01
1.087801215999873966e+04 7.676772632481007053e-01 6.761985862155011073e-01
1.087804832999873906e+04 -6.556699740545863797e-01 5.623669457090850754e-01
1.087808449999873847e+04 -1.277291716577631971e-02 4.994923081485183047e-01
1.087812066999873787e+04 -1.623675167298263555e-01 7.984912569188905573e-01
1.087815683999873909e+04 -1.271492894030097354e-01 9.180134014261420727e-01
1.087819300999873849e+04 1.085984873614649349e+00 6.215108176938279883e-01
1.087822917999873789e+04 -5.941997909900930130e-01 8.039344803764185698e-01
1.087826534999873729e+04 -4.470641133920684185e-01 7.575520136266000737e-01
1.087830151999873669e+04 -9.334956391785512730e-01 6.207088141118124458e-01
1.087833768999873610e+04 3.159645667507204325e-01 6.789583956093477868e-01
1.087837385999873550e+04 2.016365998701197537e-01 7.984108170350527889e-01
1.087841002999873490e+04 -8.724123196909253086e-02 6.338899884954679598e-01
1.087844619999873430e+04 5.033375361888305921e-01 7.940199820602937830e-01
1.087848236999873370e+04 1.632390017829019602e+00 7.131761546552837228e-01
1.087851853999873310e+04 -5.638944394784762837e-01 8.289448973644220064e-01
1.087855470999873432e+04 -1.341394016918607823e-01 8.353468270971945442e-01
1.087859087999873373e+04 1.325988780527096900e+00 5.425618236638374281e-01
1.087862704999873313e+04 4.424983392307463292e-02 7.159610099284712259e-01
1.087866321999873253e+04 6.687140710480216077e-01 4.893164777192637871e-01
1.087869938999873193e+04 2.402101729403199326e-01 8.464708992546402522e-01
1.087873555999873133e+04 -1.158922101449515463e+00 7.988363092975511170e-01
1.087877172999873073e+04 -3.281658123049299158e-01 1.021013385068041623e+00
1.087880789999873014e+04 4.670937746465484985e-01 7.587430251764855083e-01
1.087884406999872954e+04 7.457999913105943790e-01 9.052209783303164503e-01
1.087888023999872894e+04 -7.723165940218734704e-02 7.239069244583072882e-01
1.087891640999872834e+04 -1.867859259374699266e-01 5.854469825250773196e-01
1.087895257999872774e+04 4.848717231655915727e-01 4.590512122061873312e-01
1.087898874999872896e+04 2.909713083115997856e-01 5.478989372293650018e-01
1.087902491999872836e+04 6.693766500130934327e-01 8.570295586512525210e-01
1.087906108999872777e+04 1.297599282699128276e+00 7.108898241396298667e-01
1.087909725999872717e+04 -1.487541264642797956e-01 6.648562394462732561e-01
1.087913342999872657e+04 5.095545848925742138e-01 6.717545170812382338e-01
1.087916959999872597e+04 -4.874844241155057434e-03 5.942492079131299620e-01
1.087920576999872537e+04 -1.009243009783217682e+00 6.297894730027455701e-01
1.087924193999872477e+04 6.178581904183405582e-01 7.577581983519325881e-01
1.087927810999872418e+04 -5.875450950987872734e-01 6.834824824143116428e-01
1.087931427999872358e+04 2.760617706471669708e-01 8.109918313785868804e-01
1.087935044999872298e+04 -5.334270332442151569e-02 8.935212055548917842e-01
1.087938661999872238e+04 3.570158565265958428e-01 5.404502004100915080e-01
1.087942278999872360e+04 4.899069932669078975e-01 5.727219440832854724e-01
1.087945895999872300e+04 -1.109815882143641921e-02 6.644857482467338983e-01
1.087949512999872240e+04 -5.448829511418292748e-01 7.450477896358268515e-01
1.087953129999872181e+04 5.991254627504537522e-01 7.220761162817112000e-01
1.087956746999872121e+04 1.089035093698394796e+00 6.689327697993507904e-01
1.087960363999872061e+04 -5.346948122587535934e-01 5.885112892231578741e-01
1.087963980999872001e+04 -8.501075374650832739e-01 8.971543677756241841e-01
1.087967597999871941e+04 -1.100066819703850313e-01 6.213510950089965457e-01
1.087971214999871881e+04 -5.545462129059014478e-02 7.841332341980085108e-01
1.087974831999871822e+04 -4.015877862497316264e-02 5.950097702543590827e-01
1.087978448999871762e+04 -5.351439868122948029e-01 8.012336083670102971e-01
1.087982065999871884e+04 1.129659049009752447e+00 9.571210363495255002e-01
1.087985682999871824e+04 -4.266641032707980674e-01 8.968815576721981264e-01
1.087989299999871764e+04 7.573393334523865761e-01 5.978319868894332867e-01
1.087992916999871704e+04 -2.148453665008803193e-01 6.910852611411314461e-01
1.087996533999871644e+04 1.011439128564780854e-01 6.291526959730073809e-01
1.088000150999871585e+04 8.973998257038579007e-01 7.770884685636717526e-01
1.088003767999871525e+04 -7.086065509202038593e-01 7.818697545795894044e-01
1.088007384999871465e+04 8.929406916145433970e-02 8.306928483618700731e-01
1.088011001999871405e+04 -1.128872898118009616e+00 8.229199088702853215e-01
1.088014618999871345e+04 3.971981514997982576e-02 5.200847890716986388e-01
1.088018235999871285e+04 -1.143822409688313835e+00 6.264272858380957043e-01
1.088021852999871226e+04 1.372061052357158140e+00 6.889622867491824731e-01
1.088025469999871348e+04 -8.196243685938603418e-01 5.152950966798536259e-01
1.088029086999871288e+04 -1.104707908809979156e+00 7.649139630315626714e-01
1.088032703999871228e+04 5.646227183379917691e-02 8.569023495124297174e-01
1.088036320999871168e+04 7.026797469474702629e-01 5.980817225427819128e-01
1.088039937999871108e+04 3.269901004175927439e-01 7.649975909081868641e-01
1.088043554999871048e+04 1.211954349452367685e+00 6.216745726316577070e-01
1.088047171999870989e+04 2.327904625877230405e-01 7.207892959969210978e-01
1.088050788999870929e+04 2.856214014881724994e-01 6.981463612442817546e-01
1.088054405999870869e+04 -6.862533160380521191e-02 6.295271948119887107e-01
1.088058022999870809e+04 -4.440033180979549576e-01 8.396774489642034878e-01
1.088061639999870749e+04 1.092724698843518194e+00 6.065356086945239422e-01
1.088065256999870689e+04 1.165740238573127252e+00 6.475979863759560029e-01
1.088068873999870812e+04 2.502818595460258866e-01 6.824397476812513741e-01
1.088072490999870752e+04 -5.114655385434315749e-01 8.088736905402954536e-01
1.088076107999870692e+04 -8.713846400863126673e-01 6.735318923236726096e-01
1.088079724999870632e+04 -2.988565880122086571e-01 8.001883030213261527e-01
1.088083341999870572e+04 -7.893133200811447425e-01 8.247566458672207501e-01
1.088086958999870512e+04 8.895854291860251228e-01 6.474742856633437516e-01
1.088090575999870453e+04 -5.436168060880520736e-01 6.647401929963326905e-01
1.088094192999870393e+04 -4.065426117363087760e-02 7.660079478239275597e-01
1.088097809999870333e+04 1.884525891580124179e+00 7.467596490833647849e-01
1.088101426999870273e+04 4.089704660289913418e-01 5.224246013535873701e-01
1.088105043999870213e+04 6.628754980218016790e-01 6.324425936586054453e-01
1.088108660999870335e+04 -2.856185114396410096e-01 5.578714739363730413e-01
1.088112277999870275e+04 5.087607142109688008e-01 7.893218846097100894e-01
1.088115894999870216e+04 1.162943941529940517e+00 5.876789566924742747e-01
1.088119511999870156e+04 -4.190162413465506885e-01 9.881348753938333784e-01
1.088123128999870096e+04 -8.377109725840078402e-01 8.822601497918526325e-01
1.088126745999870036e+04 -6.394059237381695127e-01 5.908875655406918836e-01
1.088130362999869976e+04 9.806206158118878635e-01 6.986713527878374297e-01
1.088133979999869916e+04 4.312559154619163837e-02 5.812488751112755425e-01
1.088137596999869857e+04 1.004991369137426593e+00 4.969322958040510718e-01
1.088141213999869797e+04 3.421561340387031525e-01 7.925867499730741006e-01
1.088144830999869737e+04 -1.132275659101700471e+00 7.460747505718670070e-01
1.088148447999869677e+04 -1.136953736847389429e+00 6.072939871620853802e-01
1.088152064999869799e+04 5.116962122585315687e-01 5.956854740705901374e-01
1.088155681999869739e+04 8.561291082580922973e-01 5.357401819443946556e-01
1.088159298999869679e+04 -5.970356673799394054e-01 8.921134134387366244e-01
1.088162915999869620e+04 -1.489321427067303860e+00 7.002471128745008100e-01
1.088166532999869560e+04 -1.000288100378710909e-01 5.265001599365115581e-01
1.088170149999869500e+04 6.478164136924108307e-02 6.175394941758810541e-01
1.088173766999869440e+04 4.060669554441075357e-01 7.297715292788510277e-01
1.088177383999869380e+04 1.266257268998819407e-01 1.060282417641070118e+00
1.088181000999869320e+04 -1.673578579420378132e+00 6.602458452384118992e-01
1.088184617999869261e+04 6.458530820285800500e-01 6.512894997644705919e-01
1.088188234999869201e+04 9.056181347319449682e-01 7.860226599101949319e-01
1.088191851999869141e+04 -1.594436810745759325e-01 6.207095112443156149e-01
1.088195468999869263e+04 1.343080243995325107e+00 4.541113832273077078e-01
1.088199085999869203e+04 -4.973455360815963455e-02 9.360825662900381650e-01
1.088202702999869143e+04 -2.922103470044131179e-01 7.430180534193492337e-01
1.088206319999869083e+04 6.044501329395373102e-01 6.920878545914787017e-01
1.088209936999869024e+04 7.824677624672029541e-01 8.803430514779051475e-01
1.088213553999868964e+04 1.943837644134531084e+00 9.130907805891692597e-01
1.088217170999868904e+04 2.830991249349914529e-01 8.028636157464036360e-01
1.088220787999868844e+04 -5.682440646709133736e-01 6.428049442199704755e-01
1.088224404999868784e+04 1.663860915310473976e+00 7.219302527994657659e-01
1.088228021999868724e+04 -5.482756554906409452e-01 5.680197534304437523e-01
1.088231638999868665e+04 -9.318019169466545959e-01 6.707705548704564480e-01
1.088235255999868787e+04 1.137931094125891995e+00 6.642140753862773028e-01
1.088238872999868727e+04 -2.158145276146355429e-01 6.685272392037829858e-01
1.088242489999868667e+04 -3.944143109726432339e-01 5.732831005652466727e-01
1.088246106999868607e+04 4.959708544720728973e-01 9.107943169285495078e-01
1.088249723999868547e+04 -1.418490519608516465e+00 8.203362579042099423e-01
1.088253340999868487e+04 -1.029838944659550309e-01 6.295255001161744746e-01
1.088256957999868428e+04 -3.283394638646250363e-01 7.679109163373152303e-01
1.088260574999868368e+04 -3.357084409924508961e-01 6.126250110462551079e-01
1.088264191999868308e+04 -5.869004034146814153e-01 8.810378292662949251e-01
1.088267808999868248e+04 -2.232054907105815444e-01 7.211707260080246762e-01
1.088271425999868188e+04 8.229660150345669001e-01 5.939232770009998941e-01
1.088275042999868128e+04 1.052987492525319091e+00 7.209364636449224761e-01
1.088278659999868250e+04 -4.346905243802077212e-01 8.141774581559073631e-01
1.088282276999868191e+04 5.534488765189046755e-02 6.503796455920666242e-01
1.088285893999868131e+04 1.346610058060677406e-01 6.792647256026319580e-01
1.088289510999868071e+04 -1.064199794475285676e+00 6.562407670023314710e-01
1.088293127999868011e+04 2.022785561536727950e-01 5.329129760711655006e-01
1.088296744999867951e+04 3.665907511952421483e-01 7.724060663566828522e-01
1.088300361999867891e+04 3.788376085649373115e-01 5.449486504488283423e-01
1.088303978999867832e+04 -7.156298920112250661e-01 5.893461293206279095e-01
1.088307595999867772e+04 -1.779742601228789523e-01 5.405835222253504435e-01
1.088311212999867712e+04 -1.506820085908444906e-01 7.535491250892832893e-01
1.088314829999867652e+04 -1.091475758295337162e+00 7.305990973546645506e-01
1.088318446999867774e+04 1.088830252906974438e+00 5.937352342930102278e-01
1.088322063999867714e+04 -1.398330892727773500e-01 4.802207386494020125e-01
1.088325680999867654e+04 -4.935025672358919202e-01 6.005968146300653121e-01
1.088329297999867595e+04 5.301315377211059943e-01 7.937073457804029175e-01
1.088332914999867535e+04 8.644494757905005766e-01 6.925785488570430637e-01
1.088336531999867475e+04 6.736869755203034327e-01 6.000108827985406457e-01
1.088340148999867415e+04 1.021606282547780215e-02 6.219394743970964035e-01
1.088343765999867355e+04 -1.358745555739588662e+00 7.849046005859791064e-01
1.088347382999867295e+04 6.711439888343323501e-01 7.395826274459451621e-01
1.088350999999867236e+04 -3.508803314832062981e-01 7.402543145797944035e-01
1.088354616999867176e+04 2.271699648346604261e-01 8.976514826070572939e-01
1.088358233999867116e+04 -7.515635821246287041e-01 5.965579309927081519e-01
1.088361850999867238e+04 1.107295151742041961e+00 6.394531513956720481e-01
1.088365467999867178e+04 8.190979884747738859e-01 7.655402657937381283e-01
1.088369084999867118e+04 -1.182796977788205528e-01 7.147815892817196426e-01
1.088372701999867058e+04 7.194212668386065213e-01 4.854680335803924773e-01
1.088376318999866999e+04 1.195245918581398087e-01 7.689656458972613517e-01
1.088379935999866939e+04 -1.129988419597089955e+00 7.990276457565904655e-01
1.088383552999866879e+04 2.455791175307727447e-01 6.261945564782165352e-01
1.088387169999866819e+04 -2.074002632470399177e-01 7.254265581929474349e-01
1.088390786999866759e+04 4.898298329620791591e-01 5.800506545290563531e-01
1.088394403999866699e+04 -6.371767503440732838e-01 5.526379154671219318e-01
1.088398020999866640e+04 -3.863757669285359797e-01 6.742846621940666862e-01
1.088401637999866580e+04 -3.866584438858530759e-01 8.754149402646019817e-01
1.088405254999866702e+04 4.371390150041368772e-01 6.692253350850547733e-01
1.088408871999866642e+04 3.531680116969918709e-02 7.634626566795877922e-01
1.088412488999866582e+04 6.420573513495732298e-02 7.627895658893231179e-01
1.088416105999866522e+04 -3.019368241224607008e-01 5.672726485019463638e-01
1.088419722999866462e+04 2.704384967006245866e-01 7.583629318223101823e-01
1.088423339999866403e+04 -3.777905258869515559e-01 9.317411003846011175e-01
1.088426956999866343e+04 -3.794556054964585701e-01 4.766242381303027464e-01
1.088430573999866283e+04 2.239555899862751831e-01 6.913220542690251547e-01
1.088434190999866223e+04 -8.832632586175194478e-02 7.755578927758587371e-01
1.088437807999866163e+04 -2.337966730712249253e-01 7.162943960231565876e-01
1.088441424999866103e+04 6.497435516947919210e-01 8.333501609255132836e-01
1.088445041999866226e+04 -7.733525254983880659e-01 6.260577734173614628e-01
1.088448658999866166e+04 1.097165341105865721e+00 4.354178831258314619e-01
1.088452275999866106e+04 -4.787316753835284544e-01 9.773028248113304617e-01
1.088455892999866046e+04 -1.336426859174848047e+00 5.658951978267896532e-01
1.088459509999865986e+04 6.882573504389687125e-02 7.649256194218343463e-01
1.088463126999865926e+04 1.024903901111825187e-02 7.194655455697762658e-01
1.088466743999865866e+04 2.556207567747275644e-01 7.795156109643339715e-01
1.088470360999865807e+04 -1.400863260499879637e+00 7.139272306179801353e-01
1.088473977999865747e+04 -1.775024672486653077e-01 7.639726609951722480e-01
1.088477594999865687e+04 -5.659696942146322240e-02 6.450758817571744519e-01
1.088481211999865627e+04 6.273692240401950171e-01 5.275438902744051806e-01
1.088484828999865567e+04 7.058786494368055053e-02 9.557457682369002727e-01
1.088488445999865689e+04 8.755420622612017922e-01 7.227211541226373770e-01
1.088492062999865630e+04 -1.469366784532670112e+00 6.626015371789172326e-01
1.088495679999865570e+04 -1.197541633936894806e-01 5.722823269068634255e-01
1.088499296999865510e+04 7.364026636684321003e-01 7.631659662181623505e-01
1.088502913999865450e+04 1.121145373268969792e+00 5.730895980144060653e-01
1.088506530999865390e+04 -1.114422758911931322e+00 8.651481857126281927e-01
1.088510147999865330e+04 -5.333324601852061919e-01 6.906953946481672046e-01
1.088513764999865271e+04 -7.408782935210490861e-02 7.018292491299927827e-01
1.088517381999865211e+04 -1.616805602207325998e-01 8.216733539379148521e-01
1.088520998999865151e+04 -1.984441293047091437e-02 6.628547691874389081e-01
1.088524615999865091e+04 -1.573192288597202948e+00 3.640118438040012006e-01
1.088528232999865031e+04 -3.267021745921749182e-02 5.105273650365022009e-01
1.088531849999865153e+04 7.190780906711549125e-01 4.588250636433517382e-01
1.088535466999865093e+04 -3.004702985775319357e-01 6.653603214599722593e-01
1.088539083999865034e+04 -1.316057796950283132e+00 8.199980464415997927e-01
1.088542700999864974e+04 1.862559071566899718e-02 9.103617651194699789e-01
1.088546317999864914e+04 1.337520676857554935e+00 7.618833086200550442e-01
1.088549934999864854e+04 -1.135657277405423660e+00 8.329144426057529804e-01
1.088553551999864794e+04 5.635813463999748141e-01 6.298662990915101512e-01
1.088557168999864734e+04 -3.915358740126850257e-01 4.519686342825607883e-01
1.088560785999864675e+04 -8.169369622626708738e-01 4.873398723043768643e-01
1.088564402999864615e+04 -2.713805619444825123e-01 7.727234002679511660e-01
1.088568019999864555e+04 -3.653926503095181189e-01 6.726849279536792903e-01
1.088571636999864677e+04 -2.476978011284263759e-01 6.459968299845825213e-01
1.088575253999864617e+04 7.102709575980901135e-01 6.974913067012892265e-01
1.088578870999864557e+04 -7.353320226448615271e-01 6.467625498473006385e-01
1.088582487999864497e+04 2.160423891126412033e-01 7.385506228022171715e-01
1.088586104999864438e+04 2.608689657490988467e-01 9.646403250394860462e-01
1.088589721999864378e+04 5.240819550938736748e-01 8.436455075963877892e-01
1.088593338999864318e+04 1.335053132935266174e+00 5.999619563265790045e-01
1.088596955999864258e+04 3.286241870896002282e-01 6.283755771913208665e-01
1.088600572999864198e+04 6.189495329781965482e-01 6.066431863578103378e-01
1.088604189999864138e+04 7.510933095282319380e-03 5.236982660199952511e-01
1.088607806999864079e+04 1.074235192225055036e+00 6.872515393583703558e-01
1.088611423999864019e+04 -1.414416857198100619e+00 6.384937133739264636e-01
1.088615040999864141e+04 4.314691518407834381e-01 4.527411785150652346e-01
1.088618657999864081e+04 -7.597963366992419587e-01 8.620541558406968896e-01
1.088622274999864021e+04 5.865487393033019803e-01 7.685520798930950415e-01
1.088625891999863961e+04 -4.081672346349503600e-01 4.050368521025621282e-01
1.088629508999863901e+04 -1.350347569363652689e-01 7.084387908500132669e-01
1.088633125999863842e+04 -4.846542835432773866e-01 7.321987664877898094e-01
1.088636742999863782e+04 7.784149460860888547e-01 8.265735328831791406e-01
1.088640359999863722e+04 6.681505113170812526e-01 9.026169603133492592e-01
1.088643976999863662e+04 -3.308382753917415431e-01 7.112921011810684480e-01
1.088647593999863602e+04 1.066406697019341321e+00 6.812319036175903397e-01
1.088651210999863542e+04 -4.125543699242409379e-01 6.756494419398266782e-01
1.088654827999863483e+04 -5.495722569018506309e-01 6.466091297935903093e-01
1.088658444999863605e+04 -2.931606434767712877e-01 5.432267009293896276e-01
1.088662061999863545e+04 5.968596697579157118e-01 7.210751498786643898e-01
1.088665678999863485e+04 2.621100297767023357e-01 7.424142166413677524e-01
1.088669295999863425e+04 1.010127771706927635e-01 6.605205175426079878e-01
1.088672912999863365e+04 1.787478854512708493e+00 8.132524289274938312e-01
1.088676529999863305e+04 1.211952310335816962e+00 6.177614317488766549e-01
1.088680146999863246e+04 8.359411041440971413e-02 4.563590882979455809e-01
1.088683763999863186e+04 -2.572066560632461085e-01 7.344261591525176325e-01
1.088687380999863126e+04 5.661550060423130581e-01 5.559982555592140052e-01
1.088690997999863066e+04 1.213805391936229272e+00 5.274021790301329782e-01
1.088694614999863006e+04 -2.338079579650676199e-01 7.720974598177602344e-01
1.088698231999863128e+04 -3.085337696449158007e-01 5.871383576141842031e-01
1.088701848999863068e+04 -2.436906671545296110e-01 5.789391160517470825e-01
1.088705465999863009e+04 2.735486198689767168e-01 8.033764345032279319e-01
1.088709082999862949e+04 2.430550453091877283e-01 5.924122403974251272e-01
1.088712699999862889e+04 -5.136217203248844010e-01 6.623256507961270412e-01
1.088716316999862829e+04 2.965720437292806433e-01 7.154617124976272446e-01
1.088719933999862769e+04 -9.909943763930308125e-02 5.938161304438176469e-01
1.088723550999862709e+04 -4.705780581472129298e-01 6.966343892081756639e-01
1.088727167999862650e+04 6.310824665089328489e-01 5.690546714155889640e-01
1.088730784999862590e+04 -8.289239307634689302e-01 7.192227583790541390e-01
1.088734401999862530e+04 3.726722967340738712e-01 6.303532125745763270e-01
1.088738018999862470e+04 7.763674115090584138e-01 6.528172301993719895e-01
1.088741635999862592e+04 5.720226726672488216e-01 8.988359035949626819e-01
1.088745252999862532e+04 -1.762624624576301091e-01 5.936416521484433328e-01
1.088748869999862472e+04 -1.074457443875137086e+00 5.974539724240294225e-01
1.088752486999862413e+04 -5.904314808898267763e-01 5.900898256341537973e-01
1.088756103999862353e+04 2.449804644728296454e-01 5.915408303641341847e-01
1.088759720999862293e+04 -5.132901768707807122e-01 6.416646684209940110e-01
1.088763337999862233e+04 4.699372470919658262e-01 5.233096237511654092e-01
1.088766954999862173e+04 -2.240834643638478230e-01 8.171821031555142056e-01
1.088770571999862113e+04 -9.967607383372255325e-02 7.223432724827089091e-01
1.088774188999862054e+04 5.238201302133921322e-01 5.929130093879652064e-01
1.088777805999861994e+04 1.543138764259066771e-02 7.311108435786557447e-01
1.088781422999862116e+04 7.139101917809598241e-01 7.366572148034371548e-01
1.088785039999862056e+04 5.270407135969653600e-01 4.817091076887280998e-01
1.088788656999861996e+04 -4.170930098568976230e-01 7.432772871643709145e-01
1.088792273999861936e+04 -9.997699158389423621e-03 7.975617211374256277e-01
1.088795890999861876e+04 -1.187095402113816256e+00 8.182515029016881325e-01
1.088799507999861817e+04 2.365595593014828968e-01 6.942963923786072966e-01
1.088803124999861757e+04 2.143612478727282000e-01 7.710924148925413224e-01
1.088806741999861697e+04 1.296683235953083498e-02 7.949704262310249847e-01
1.088810358999861637e+04 -4.301431633614653527e-01 7.020615295849366166e-01
1.088813975999861577e+04 -3.122027017237881119e-01 6.867788624885828863e-01
1.088817592999861517e+04 1.326667078670080158e-01 7.928245488955287801e-01
1.088821209999861458e+04 9.542168480499557681e-01 5.349192938377245188e-01
1.088824826999861580e+04 1.000868438422847506e-01 7.198070571603942813e-01
1.088828443999861520e+04 -4.236390727018136126e-01 7.797935402087445844e-01
1.088832060999861460e+04 2.483749661951808740e-01 7.887487053035580065e-01
1.088835677999861400e+04 9.336279778706386701e-01 5.005586417180645231e-01
1.088839294999861340e+04 8.735076493815947529e-01 6.242912090026222494e-01
1.088842911999861280e+04 4.079804489869648387e-01 6.942100088439968619e-01
1.088846528999861221e+04 -1.086571626437560889e+00 6.862259029243715780e-01
1.088850145999861161e+04 5.017317246971273459e-01 5.180962102909831835e-01
1.088853762999861101e+04 -9.987608775955525431e-01 9.232348431726027371e-01
1.088857379999861041e+04 9.060131981728954953e-01 6.592610075393720015e-01
1.088860996999860981e+04 3.664580978151706914e-01 7.287206661488890846e-01
1.088864613999860921e+04 5.697406885561510231e-02 4.765947953468550602e-01
1.088868230999861044e+04 1.064623441439277451e+00 6.660036398053639228e-01
1.088871847999860984e+04 6.126988836694283735e-01 7.872810330065616036e-01
1.088875464999860924e+04 -8.588124747521716507e-02 5.348836150287870073e-01
1.088879081999860864e+04 -7.246612413957274068e-01 9.077209933386812812e-01
1.088882698999860804e+04 7.614098117908479901e-01 6.667640263386850341e-01
1.088886315999860744e+04 4.959860988129521364e-01 9.900855706452679206e-01
1.088889932999860685e+04 3.262428699954532663e-01 7.525292010863946501e-01
1.088893549999860625e+04 -5.621938704889389848e-01 8.991576573954069840e-01
1.088897166999860565e+04 -8.346904425153431895e-01 8.247359101974189866e-01
1.088900783999860505e+04 -1.828493522172874031e-01 6.461034633420708051e-01
1.088904400999860445e+04 -7.015088918366728654e-01 8.081513447192650856e-01
1.088908017999860567e+04 -6.923136055616352369e-01 7.854646663119273509e-01
1.088911634999860507e+04 6.064149326468625256e-01 6.988783346803738583e-01
1.088915251999860448e+04 -2.306140167652711015e-01 5.548494924740799972e-01
1.088918868999860388e+04 3.023647952476345990e-01 7.952481682982734945e-01
1.088922485999860328e+04 1.904636702563758388e-02 5.897342888797449945e-01
1.088926102999860268e+04 -3.697521058032491870e-01 6.964546828055775407e-01
1.088929719999860208e+04 -2.152857036216406783e-01 8.563195020090740295e-01
1.088933336999860148e+04 5.521348039737067337e-01 9.025905160683990180e-01
1.088936953999860089e+04 6.463829575032373764e-01 6.521517711139310780e-01
1.088940570999860029e+04 -5.166080404332656223e-02 9.299061825397826331e-01
1.088944187999859969e+04 8.621334565326976840e-01 6.562060581492432654e-01
1.088947804999859909e+04 -2.601396530365640558e-01 6.442177949057422692e-01
1.088951421999860031e+04 3.702610402371713655e-02 7.933617320760897318e-01
1.088955038999859971e+04 1.138534919255641098e+00 8.862457685585847234e-01
1.088958655999859911e+04 1.286554246012757030e+00 6.471306365641551483e-01
1.088962272999859852e+04 6.386802306776225013e-02 6.051283703042280582e-01
1.088965889999859792e+04 -1.018454080334109113e+00 8.734589642416743516e-01
1.088969506999859732e+04 -4.620610112528770186e-01 8.961860942766529670e-01
1.088973123999859672e+04 -1.122242104638600635e+00 5.276500652638231870e-01
1.088976740999859612e+04 -3.792345197264082590e-01 5.311721356685927820e-01
1.088980357999859552e+04 7.856158428518893455e-01 6.866841069108855500e-01
1.088983974999859493e+04 1.182210139744488409e+00 7.680437870371167319e-01
1.088987591999859433e+04 -2.227488093660270785e+00 8.815831060042272904e-01
1.088991208999859373e+04 1.232176919336437984e-02 9.504054988816330596e-01
1.088994825999859495e+04 1.073399664927747466e-01 7.841774757770988424e-01
1.088998442999859435e+04 -1.336694309687907756e-01 9.194678983586274112e-01
1.089002059999859375e+04 1.639235628920468757e-01 6.286311188157012175e-01
1.089005676999859315e+04 3.880575323317964065e-01 5.238827570088407937e-01
1.089009293999859256e+04 -5.326335787350137130e-01 7.714583939801828993e-01
1.089012910999859196e+04 -6.936795150347002670e-01 7.722057089843895605e-01
1.089016527999859136e+04 2.469918004023898828e-01 6.839158919710572881e-01
1.089020144999859076e+04 8.872326476387484284e-01 6.867920744678631673e-01
1.089023761999859016e+04 -5.967216524487737317e-01 7.053524287733450304e-01
1.089027378999858956e+04 -2.025552622426334271e-01 9.038827580326516120e-01
1.089030995999858897e+04 -4.836793864809025290e-01 7.807556986939426791e-01
1.089034612999859019e+04 -5.251398525940941253e-01 6.467093769672843662e-01
1.089038229999858959e+04 1.814432766016304266e-01 7.197526524394489700e-01
1.089041846999858899e+04 3.852907683258172677e-01 7.220511770061432966e-01
1.089045463999858839e+04 -1.061886883203924520e-01 8.517367466410172838e-01
1.089049080999858779e+04 6.826164017389214633e-01 7.275979359895400345e-01
1.089052697999858719e+04 -5.638445239681052490e-01 6.985383717347943833e-01
1.089056314999858660e+04 -5.475926725519774108e-01 5.829210691515928078e-01
1.089059931999858600e+04 -1.616671481102465446e-01 7.793697380931774443e-01
1.089063548999858540e+04 -1.086490332020968896e+00 6.985135255876540050e-01
1.089067165999858480e+04 4.649436601270403036e-01 6.649123101479547104e-01
1.089070782999858420e+04 3.149762662037527416e-01 6.579779299202985765e-01
1.089074399999858360e+04 1.075290157922245693e-01 7.929684079658066986e-01
1.089078016999858482e+04 -1.191123314333134842e-01 8.198074494553633240e-01
1.089081633999858423e+04 1.794997504685104661e-01 6.795630350666368447e-01
1.089085250999858363e+04 -5.806644141859743785e-02 7.668520234649973677e-01
1.089088867999858303e+04 5.208957063933754988e-02 5.169049173957827037e-01
1.089092484999858243e+04 1.055663478919879772e+00 4.981213018698038564e-01
1.089096101999858183e+04 -6.858820434289386592e-02 4.915507540114567031e-01
1.089099718999858123e+04 -8.316505574810008072e-01 7.856231098189216944e-01
1.089103335999858064e+04 1.277258212860641118e+00 6.497271896629448484e-01
1.089106952999858004e+04 -2.174437902110659127e-01 6.817148154343986022e-01
1.089110569999857944e+04 -2.920336677787973428e-02 6.478757068311750134e-01
1.089114186999857884e+04 -7.268068913276156673e-01 5.445290445195845042e-01
1.089117803999857824e+04 5.079261019001536370e-01 5.404055810122552206e-01
1.089121420999857946e+04 -1.376992390067601768e+00 8.516651954788152512e-01
1.089125037999857886e+04 -4.065934290021498421e-01 4.566787199174914269e-01
1.089128654999857827e+04 5.957466299918643404e-01 5.182993297577171976e-01
1.089132271999857767e+04 1.298521406793769817e+00 6.457600518453545657e-01
1.089135888999857707e+04 -4.587036940457511758e-01 6.053993060855344943e-01
1.089139505999857647e+04 1.173610622077637805e-01 7.926382536734015716e-01
1.089143122999857587e+04 1.516319553917775398e-01 5.652414604874376192e-01
1.089146739999857527e+04 -1.112822149319525833e+00 7.613608705103913632e-01
1.089150356999857468e+04 8.472046499855089008e-02 4.634863116289043017e-01
1.089153973999857408e+04 9.029730883618374282e-01 7.928720344262289998e-01
1.089157590999857348e+04 -2.667041382163973795e-01 8.211199018276545969e-01
1.089161207999857470e+04 1.766040166606475670e-01 6.633475707601798055e-01
1.089164824999857410e+04 3.477992224919230213e-01 7.379953403797915312e-01
1.089168441999857350e+04 -2.940116181954268160e-01 5.064060905167481197e-01
1.089172058999857290e+04 -3.232644210755858394e-01 4.179627961224228194e-01
1.089175675999857231e+04 -1.433655538025493670e-01 8.430706848639338835e-01
1.089179292999857171e+04 7.357551614657403816e-01 6.888679365996628334e-01
1.089182909999857111e+04 -6.573936042816423964e-01 7.413093953977923922e-01
1.089186526999857051e+04 -3.248860597312293041e-01 7.655048936869073284e-01
1.089190143999856991e+04 -7.297624538335974187e-02 4.646041504987278303e-01
1.089193760999856931e+04 7.889133977761170202e-01 6.649283862474495432e-01
1.089197377999856872e+04 2.291915763190051358e-01 6.982652500598326428e-01
1.089200994999856812e+04 4.682259530338744868e-01 5.876276285662891397e-01
1.089204611999856934e+04 7.134911763980312793e-01 6.280092738215719006e-01
1.089208228999856874e+04 -4.424278271332317963e-02 8.124731125316622116e-01
1.089211845999856814e+04 1.488872055662326721e+00 6.667458167601607588e-01
1.089215462999856754e+04 -5.772165356128674540e-01 7.645311522291248219e-01
1.089219079999856694e+04 4.243368085792608713e-01 6.754833017675426765e-01
1.089222696999856635e+04 1.245123119447615334e+00 8.177705266697327113e-01
1.089226313999856575e+04 1.431590675137542235e+00 5.868352600312025658e-01
1.089229930999856515e+04 1.800567983303270059e-01 6.040735189867487698e-01
1.089233547999856455e+04 -3.925936930916941736e-01 8.629472515235045993e-01
1.089237164999856395e+04 -5.274169094813686565e-01 7.805980927629513344e-01
1.089240781999856335e+04 -1.032694242664534467e+00 6.486204860484005019e-01
1.089244398999856458e+04 -1.284536664500723013e+00 6.988939107598077793e-01
1.089248015999856398e+04 -2.447419028425635301e-01 6.104331565150672434e-01
1.089251632999856338e+04 3.023435608854744272e-01 6.576022229735025704e-01
1.089255249999856278e+04 1.601809478733914771e+00 6.707788269782146706e-01
1.089258866999856218e+04 -4.365535241704996405e-01 6.469960086979789082e-01
1.089262483999856158e+04 1.069669804524366469e-01 6.727587483728545426e-01
1.089266100999856098e+04 7.465928551270475944e-02 7.444672133105507683e-01
1.089269717999856039e+04 7.054295421380136002e-03 1.073893107782793566e+00
1.089273334999855979e+04 3.363798456658577130e-01 5.105783932791054802e-01
1.089276951999855919e+04 1.056703161194104540e-01 6.103129273541632038e-01
1.089280568999855859e+04 -8.028731260577077755e-01 5.262266723575708127e-01
1.089284185999855799e+04 -4.517394239885417773e-01 7.928555377797451564e-01
1.089287802999855921e+04 -9.553352534045965461e-02 1.010276110759631862e+00
1.089291419999855862e+04 2.684705048969885932e-01 4.067724472861848906e-01
1.089295036999855802e+04 -2.264811492574126117e-01 5.709238923348801675e-01
1.089298653999855742e+04 -4.976746474559169964e-01 6.372043136577258959e-01
1.089302270999855682e+04 5.383465170797565591e-01 7.516782707895705018e-01
1.089305887999855622e+04 -2.181347022304552883e-03 6.717567384091631677e-01
1.089309504999855562e+04 4.223104668683935747e-01 5.782042843910027985e-01
1.089313121999855503e+04 2.261997227876750283e-01 7.907676431094151637e-01
1.089316738999855443e+04 4.362130763553954682e-01 7.536934747261835321e-01
1.089320355999855383e+04 -2.124054198566368290e-01 7.368554033898566669e-01
1.089323972999855323e+04 4.783627378416135945e-01 7.282927867863966398e-01
1.089327589999855263e+04 -7.594163938887815712e-01 9.419404557045314430e-01
1.089331206999855385e+04 9.348864994432261044e-01 7.829470758870369362e-01
1.089334823999855325e+04 3.319345416715530073e-01 5.877000257895592661e-01
1.089338440999855266e+04 -8.370803762491556554e-01 6.848932070374964542e-01
1.089342057999855206e+04 -8.412287250210495060e-01 7.379672896479786415e-01
1.089345674999855146e+04 -1.781439170614264267e+00 6.366965684519675372e-01
1.089349291999855086e+04 -4.375239286970059038e-01 6.237881712276279744e-01
1.089352908999855026e+04 -7.464328712600101223e-01 6.454375358876289770e-01
1.089356525999854966e+04 2.519193672029001463e-01 6.254918857189794013e-01
1.089360142999854907e+04 -1.119605963362841461e+00 8.448307902439244899e-01
1.089363759999854847e+04 2.156449501816923853e-01 6.344515495182395659e-01
1.089367376999854787e+04 -4.977033363234348862e-01 7.320203908171412088e-01
1.089370993999854909e+04 7.648021601739275477e-01 7.499507138834438091e-01
1.089374610999854849e+04 9.368336355195100440e-02 7.528885393674304982e-01
1.089378227999854789e+04 -1.288956321207129552e+00 4.869982948175670123e-01
1.089381844999854729e+04 -3.519925242442759616e-01 7.531861364158881633e-01
1.089385461999854670e+04 1.528911492321035626e-01 8.889742887111068415e-01
1.089389078999854610e+04 -2.640095023099371385e-01 6.420674041746395888e-01
1.089392695999854550e+04 -2.536290592332852700e-01 7.996902924919034872e-01
1.089396312999854490e+04 4.435409027506140994e-02 9.733662600168435652e-01
1.089399929999854430e+04 -1.839610567700643851e-01 7.640782285412963670e-01
1.089403546999854370e+04 -3.626687536301014814e-01 9.138960202527447452e-01
1.089407163999854311e+04 6.269755291619096838e-01 5.855884508046340642e-01
1.089410780999854251e+04 9.027763808509499388e-02 7.110387677142071539e-01
1.089414397999854373e+04 -1.224681145137791749e-02 6.890801700695730059e-01
1.089418014999854313e+04 -1.018609819453094367e+00 6.568310857013822668e-01
1.089421631999854253e+04 -1.100682774003822972e+00 8.007065391734395909e-01
1.089425248999854193e+04 -8.876961682703090606e-01 6.360710185573749120e-01
1.089428865999854133e+04 1.031174555207346133e+00 6.668084793449969849e-01
1.089432482999854074e+04 -4.617005021825422717e-01 8.870621969813238250e-01
1.089436099999854014e+04 3.019257617383921399e-01 7.381407364974372776e-01
1.089439716999853954e+04 3.219018789571544831e-02 5.462546672936684500e-01
1.089443333999853894e+04 -1.629690329413209238e-01 7.249995435416806133e-01
1.089446950999853834e+04 -8.357129592600123225e-01 9.136429935606192876e-01
1.089450567999853774e+04 -1.198993006409549089e+00 6.821355507236548377e-01
1.089454184999853715e+04 4.763242356125816368e-01 6.500951704203893344e-01
1.089457801999853837e+04 7.519149964237776818e-01 3.260449771296698440e-01
1.089461418999853777e+04 9.338502437871992745e-01 7.867054030331461778e-01
1.089465035999853717e+04 -5.293205541683161652e-02 7.331061809757557501e-01
1.089468652999853657e+04 6.535688953520696343e-01 7.548887903837412372e-01
1.089472269999853597e+04 1.615752733719181267e+00 8.864295509157396058e-01
1.089475886999853537e+04 2.448913432002511603e-01 5.480572180275888883e-01
1.089479503999853478e+04 1.068252096054971068e+00 7.799979085958752556e-01
1.089483120999853418e+04 -1.829006327748203542e-01 7.419310649923329670e-01
1.089486737999853358e+04 2.615685625848420681e+00 6.970991735087682661e-01
1.089490354999853298e+04 -7.126202933434472309e-02 7.918953949399669678e-01
1.089493971999853238e+04 8.534132223222592462e-01 6.040384514943257788e-01
1.089497588999853360e+04 1.109564136116033550e+00 8.284851759026459206e-01
