# Supplementary material for: A complex structure of escaping helium spanning more than half the orbit of the ultra-hot Jupiter WASP-121 b
Source: Nat Commun. 2025 Dec 8;16:10822. doi: 10.1038/s41467-025-66628-5 (PMC12686059; doi:10.1038/s41467-025-66628-5)
Supplement: Supplementary file 3 — Source Data [file 41467_2025_66628_MOESM3_ESM.zip › Source_Data_File_EFig6_WASP-121b_JWST_Helium_fake_HR_data_FWHM_variation.txt]

# fwhm	 amp
5.000000000000000000e-01 9.026609328293584866e+00
5.999999999999999778e-01 7.522821917349674870e+00
6.999999999999999556e-01 6.448789835423365702e+00
7.999999999999999334e-01 5.643353888129037266e+00
8.999999999999999112e-01 5.016981577880654797e+00
9.999999999999998890e-01 4.515953533370816508e+00
1.099999999999999867e+00 4.106086528671507807e+00
1.199999999999999734e+00 3.764587968205523882e+00
1.299999999999999822e+00 3.475682073796864113e+00
1.399999999999999911e+00 3.228098142625761557e+00
1.499999999999999778e+00 3.013571544175989825e+00
1.599999999999999645e+00 2.825904296048172615e+00
1.699999999999999734e+00 2.660356501548170272e+00
1.799999999999999822e+00 2.513241403682925590e+00
1.899999999999999689e+00 2.381648200289243622e+00
1.999999999999999556e+00 2.263248827484551473e+00
2.099999999999999645e+00 2.156158139460563117e+00
2.199999999999999734e+00 2.058834147181267227e+00
2.299999999999999822e+00 1.970002385352874308e+00
2.399999999999999467e+00 1.888601724693871775e+00
2.499999999999999556e+00 1.813740054375972965e+00
2.599999999999999645e+00 1.744662851316237440e+00
2.699999999999999289e+00 1.680727373318877227e+00
2.799999999999999378e+00 1.621382567470676994e+00
2.899999999999999467e+00 1.566153313920330525e+00
2.999999999999999556e+00 1.514628163965433982e+00
3.099999999999999645e+00 1.466448308424132874e+00
3.199999999999999289e+00 1.421300210357737237e+00
3.299999999999999378e+00 1.378908161396791288e+00
3.399999999999999467e+00 1.339028705917002071e+00
3.499999999999999112e+00 1.301446631471044890e+00
3.599999999999999201e+00 1.265970269004563331e+00
3.699999999999999289e+00 1.232428650874402010e+00
3.799999999999999378e+00 1.200669104075979376e+00
3.899999999999999467e+00 1.170554509396420251e+00
3.999999999999999112e+00 1.141961228752233826e+00
4.099999999999999645e+00 1.114777898165572934e+00
4.199999999999999289e+00 1.088903774793808843e+00
4.299999999999998934e+00 1.064247322435039056e+00
4.399999999999998579e+00 1.040725559600849781e+00
4.499999999999999112e+00 1.018262561637531816e+00
4.599999999999998757e+00 9.967894152758636217e-01
4.699999999999999289e+00 9.762426743925336492e-01
4.799999999999998934e+00 9.565643840639335149e-01
4.899999999999998579e+00 9.377013845507513601e-01
4.999999999999999112e+00 9.196044240090762711e-01
5.099999999999998757e+00 9.022286059413532344e-01
5.199999999999999289e+00 8.855322045061347902e-01
5.299999999999998934e+00 8.694764603074465192e-01
5.399999999999998579e+00 8.540259212531212674e-01
5.499999999999999112e+00 8.391473960399955523e-01
5.599999999999998757e+00 8.248102422934251443e-01
5.699999999999999289e+00 8.109857604532381137e-01
5.799999999999998934e+00 7.976474280074034029e-01
5.899999999999998579e+00 7.847703413420653584e-01
5.999999999999999112e+00 7.723315005054399718e-01
