# Supplementary material for: A complex structure of escaping helium spanning more than half the orbit of the ultra-hot Jupiter WASP-121 b
Source: Nat Commun. 2025 Dec 8;16:10822. doi: 10.1038/s41467-025-66628-5 (PMC12686059; doi:10.1038/s41467-025-66628-5)
Supplement: Supplementary file 3 — Source Data [file 41467_2025_66628_MOESM3_ESM.zip › Source_Data_File_EFig7_Helium_phasecurve_bad_model.txt]

# time_from_midtransit_h	 flux_central	 flux_blue	 flux_red
-1.495829999999999949e+01 1.000000000000000000e+00 1.000000000000000000e+00 1.000000000000000000e+00
-1.491670000000000051e+01 1.000000000000000000e+00 1.000000000000000000e+00 1.000000000000000000e+00
-1.487500000000000000e+01 1.000000000000000000e+00 1.000000000000000000e+00 1.000000000000000000e+00
-1.483329999999999949e+01 1.000000000000000000e+00 1.000000000000000000e+00 1.000000000000000000e+00
-1.479170000000000051e+01 1.000000000000000000e+00 1.000000000000000000e+00 1.000000000000000000e+00
-1.475000000000000000e+01 1.000000000000000000e+00 1.000000000000000000e+00 1.000000000000000000e+00
-1.470829999999999949e+01 1.000000000000000000e+00 1.000000000000000000e+00 1.000000000000000000e+00
-1.466670000000000051e+01 1.000000000000000000e+00 1.000000000000000000e+00 1.000000000000000000e+00
-1.462500000000000000e+01 1.000000000000000000e+00 1.000000000000000000e+00 1.000000000000000000e+00
-1.458329999999999949e+01 1.000000000000000000e+00 1.000000000000000000e+00 1.000000000000000000e+00
-1.454170000000000051e+01 1.000000000000000000e+00 1.000000000000000000e+00 1.000000000000000000e+00
-1.450000000000000000e+01 1.000000000000000000e+00 1.000000000000000000e+00 1.000000000000000000e+00
-1.445829999999999949e+01 1.000000000000000000e+00 1.000000000000000000e+00 1.000000000000000000e+00
-1.441670000000000051e+01 1.000000000000000000e+00 1.000000000000000000e+00 1.000000000000000000e+00
-1.437500000000000000e+01 1.000000000000000000e+00 1.000000000000000000e+00 1.000000000000000000e+00
-1.433329999999999949e+01 1.000000000000000000e+00 1.000000000000000000e+00 1.000000000000000000e+00
-1.429170000000000051e+01 1.000000000000000000e+00 1.000000000000000000e+00 1.000000000000000000e+00
-1.425000000000000000e+01 1.000000000000000000e+00 1.000000000000000000e+00 1.000000000000000000e+00
-1.420829999999999949e+01 1.000000000000000000e+00 1.000000000000000000e+00 1.000000000000000000e+00
-1.416670000000000051e+01 1.000000000000000000e+00 1.000000000000000000e+00 1.000000000000000000e+00
-1.412500000000000000e+01 1.000000000000000000e+00 1.000000000000000000e+00 1.000000000000000000e+00
-1.408329999999999949e+01 1.000000000000000000e+00 1.000000000000000000e+00 1.000000000000000000e+00
-1.404170000000000051e+01 1.000000000000000000e+00 1.000000000000000000e+00 1.000000000000000000e+00
-1.400000000000000000e+01 1.000000000000000000e+00 1.000000000000000000e+00 1.000000000000000000e+00
-1.395829999999999949e+01 1.000000000000000000e+00 1.000000000000000000e+00 1.000000000000000000e+00
-1.391670000000000051e+01 1.000000000000000000e+00 1.000000000000000000e+00 1.000000000000000000e+00
-1.387500000000000000e+01 1.000000000000000000e+00 1.000000000000000000e+00 1.000000000000000000e+00
-1.383329999999999949e+01 1.000000000000000000e+00 1.000000000000000000e+00 1.000000000000000000e+00
-1.379170000000000051e+01 1.000000000000000000e+00 1.000000000000000000e+00 1.000000000000000000e+00
-1.375000000000000000e+01 1.000000000000000000e+00 1.000000000000000000e+00 1.000000000000000000e+00
-1.370829999999999949e+01 1.000000000000000000e+00 1.000000000000000000e+00 1.000000000000000000e+00
-1.366670000000000051e+01 1.000000000000000000e+00 1.000000000000000000e+00 1.000000000000000000e+00
-1.362500000000000000e+01 1.000000000000000000e+00 1.000000000000000000e+00 1.000000000000000000e+00
-1.358329999999999949e+01 1.000000000000000000e+00 1.000000000000000000e+00 1.000000000000000000e+00
-1.354170000000000051e+01 1.000000000000000000e+00 1.000000000000000000e+00 1.000000000000000000e+00
-1.350000000000000000e+01 1.000000000000000000e+00 1.000000000000000000e+00 1.000000000000000000e+00
-1.345829999999999949e+01 1.000000000000000000e+00 1.000000000000000000e+00 1.000000000000000000e+00
-1.341670000000000051e+01 1.000000000000000000e+00 1.000000000000000000e+00 1.000000000000000000e+00
-1.337500000000000000e+01 1.000000000000000000e+00 1.000000000000000000e+00 1.000000000000000000e+00
-1.333329999999999949e+01 1.000000000000000000e+00 1.000000000000000000e+00 1.000000000000000000e+00
-1.329170000000000051e+01 1.000000000000000000e+00 1.000000000000000000e+00 1.000000000000000000e+00
-1.325000000000000000e+01 1.000000000000000000e+00 1.000000000000000000e+00 1.000000000000000000e+00
-1.320829999999999949e+01 1.000000000000000000e+00 1.000000000000000000e+00 1.000000000000000000e+00
-1.316670000000000051e+01 1.000000000000000000e+00 1.000000000000000000e+00 1.000000000000000000e+00
-1.312500000000000000e+01 1.000000000000000000e+00 1.000000000000000000e+00 1.000000000000000000e+00
-1.308329999999999949e+01 1.000000000000000000e+00 1.000000000000000000e+00 1.000000000000000000e+00
-1.304170000000000051e+01 1.000000000000000000e+00 1.000000000000000000e+00 1.000000000000000000e+00
-1.300000000000000000e+01 1.000000000000000000e+00 1.000000000000000000e+00 1.000000000000000000e+00
-1.295829999999999949e+01 1.000000000000000000e+00 1.000000000000000000e+00 1.000000000000000000e+00
-1.291670000000000051e+01 1.000000000000000000e+00 1.000000000000000000e+00 1.000000000000000000e+00
-1.287500000000000000e+01 1.000000000000000000e+00 1.000000000000000000e+00 1.000000000000000000e+00
-1.283329999999999949e+01 1.000000000000000000e+00 1.000000000000000000e+00 1.000000000000000000e+00
-1.279170000000000051e+01 1.000000000000000000e+00 1.000000000000000000e+00 1.000000000000000000e+00
-1.275000000000000000e+01 1.000000000000000000e+00 1.000000000000000000e+00 1.000000000000000000e+00
-1.270829999999999949e+01 1.000000000000000000e+00 1.000000000000000000e+00 1.000000000000000000e+00
-1.266670000000000051e+01 1.000000000000000000e+00 1.000000000000000000e+00 1.000000000000000000e+00
-1.262500000000000000e+01 1.000000000000000000e+00 1.000000000000000000e+00 1.000000000000000000e+00
-1.258329999999999949e+01 1.000000000000000000e+00 1.000000000000000000e+00 1.000000000000000000e+00
-1.254170000000000051e+01 1.000000000000000000e+00 1.000000000000000000e+00 1.000000000000000000e+00
-1.250000000000000000e+01 1.000000000000000000e+00 1.000000000000000000e+00 1.000000000000000000e+00
-1.245829999999999949e+01 1.000000000000000000e+00 1.000000000000000000e+00 1.000000000000000000e+00
-1.241670000000000051e+01 1.000000000000000000e+00 1.000000000000000000e+00 1.000000000000000000e+00
-1.237500000000000000e+01 1.000000000000000000e+00 1.000000000000000000e+00 1.000000000000000000e+00
-1.233329999999999949e+01 1.000000000000000000e+00 1.000000000000000000e+00 1.000000000000000000e+00
-1.229170000000000051e+01 1.000000000000000000e+00 1.000000000000000000e+00 1.000000000000000000e+00
-1.225000000000000000e+01 1.000000000000000000e+00 1.000000000000000000e+00 1.000000000000000000e+00
-1.220829999999999949e+01 1.000000000000000000e+00 1.000000000000000000e+00 1.000000000000000000e+00
-1.216670000000000051e+01 1.000000000000000000e+00 1.000000000000000000e+00 1.000000000000000000e+00
-1.212500000000000000e+01 1.000000000000000000e+00 1.000000000000000000e+00 1.000000000000000000e+00
-1.208329999999999949e+01 1.000000000000000000e+00 1.000000000000000000e+00 1.000000000000000000e+00
-1.204170000000000051e+01 1.000000000000000000e+00 1.000000000000000000e+00 1.000000000000000000e+00
-1.200000000000000000e+01 1.000000000000000000e+00 1.000000000000000000e+00 1.000000000000000000e+00
-1.195829999999999949e+01 1.000000000000000000e+00 1.000000000000000000e+00 1.000000000000000000e+00
-1.191670000000000051e+01 1.000000000000000000e+00 1.000000000000000000e+00 1.000000000000000000e+00
-1.187500000000000000e+01 1.000000000000000000e+00 1.000000000000000000e+00 1.000000000000000000e+00
-1.183329999999999949e+01 1.000000000000000000e+00 1.000000000000000000e+00 1.000000000000000000e+00
-1.179170000000000051e+01 1.000000000000000000e+00 1.000000000000000000e+00 1.000000000000000000e+00
-1.175000000000000000e+01 1.000000000000000000e+00 1.000000000000000000e+00 1.000000000000000000e+00
-1.170829999999999949e+01 1.000000000000000000e+00 1.000000000000000000e+00 1.000000000000000000e+00
-1.166670000000000051e+01 1.000000000000000000e+00 1.000000000000000000e+00 1.000000000000000000e+00
-1.162500000000000000e+01 1.000000000000000000e+00 1.000000000000000000e+00 1.000000000000000000e+00
-1.158329999999999949e+01 1.000000000000000000e+00 1.000000000000000000e+00 1.000000000000000000e+00
-1.154170000000000051e+01 1.000000000000000000e+00 1.000000000000000000e+00 1.000000000000000000e+00
-1.150000000000000000e+01 1.000000000000000000e+00 1.000000000000000000e+00 1.000000000000000000e+00
-1.145829999999999949e+01 1.000000000000000000e+00 1.000000000000000000e+00 1.000000000000000000e+00
-1.141670000000000051e+01 1.000000000000000000e+00 1.000000000000000000e+00 1.000000000000000000e+00
-1.137500000000000000e+01 1.000000000000000000e+00 1.000000000000000000e+00 1.000000000000000000e+00
-1.133329999999999949e+01 1.000000000000000000e+00 1.000000000000000000e+00 1.000000000000000000e+00
-1.129170000000000051e+01 1.000000000000000000e+00 1.000000000000000000e+00 1.000000000000000000e+00
-1.125000000000000000e+01 1.000000000000000000e+00 1.000000000000000000e+00 1.000000000000000000e+00
-1.120829999999999949e+01 1.000000000000000000e+00 1.000000000000000000e+00 1.000000000000000000e+00
-1.116670000000000051e+01 1.000000000000000000e+00 1.000000000000000000e+00 1.000000000000000000e+00
-1.112500000000000000e+01 1.000000000000000000e+00 1.000000000000000000e+00 1.000000000000000000e+00
-1.108329999999999949e+01 1.000000000000000000e+00 1.000000000000000000e+00 1.000000000000000000e+00
-1.104170000000000051e+01 1.000000000000000000e+00 1.000000000000000000e+00 1.000000000000000000e+00
-1.100000000000000000e+01 1.000000000000000000e+00 1.000000000000000000e+00 1.000000000000000000e+00
-1.095829999999999949e+01 1.000000000000000000e+00 1.000000000000000000e+00 1.000000000000000000e+00
-1.091670000000000051e+01 1.000000000000000000e+00 1.000000000000000000e+00 1.000000000000000000e+00
-1.087500000000000000e+01 1.000000000000000000e+00 1.000000000000000000e+00 1.000000000000000000e+00
-1.083329999999999949e+01 1.000000000000000000e+00 1.000000000000000000e+00 1.000000000000000000e+00
-1.079170000000000051e+01 1.000000000000000000e+00 1.000000000000000000e+00 1.000000000000000000e+00
-1.075000000000000000e+01 1.000000000000000000e+00 1.000000000000000000e+00 1.000000000000000000e+00
-1.070829999999999949e+01 1.000000000000000000e+00 1.000000000000000000e+00 1.000000000000000000e+00
-1.066670000000000051e+01 1.000000000000000000e+00 1.000000000000000000e+00 1.000000000000000000e+00
-1.062500000000000000e+01 1.000000000000000000e+00 1.000000000000000000e+00 1.000000000000000000e+00
-1.058329999999999949e+01 1.000000000000000000e+00 1.000000000000000000e+00 1.000000000000000000e+00
-1.054170000000000051e+01 1.000000000000000000e+00 1.000000000000000000e+00 1.000000000000000000e+00
-1.050000000000000000e+01 1.000000000000000000e+00 1.000000000000000000e+00 1.000000000000000000e+00
-1.045829999999999949e+01 1.000000000000000000e+00 1.000000000000000000e+00 1.000000000000000000e+00
-1.041670000000000051e+01 1.000000000000000000e+00 1.000000000000000000e+00 1.000000000000000000e+00
-1.037500000000000000e+01 1.000000000000000000e+00 1.000000000000000000e+00 1.000000000000000000e+00
-1.033329999999999949e+01 1.000000000000000000e+00 1.000000000000000000e+00 1.000000000000000000e+00
-1.029170000000000051e+01 1.000000000000000000e+00 1.000000000000000000e+00 1.000000000000000000e+00
-1.025000000000000000e+01 1.000000000000000000e+00 1.000000000000000000e+00 1.000000000000000000e+00
-1.020829999999999949e+01 1.000000000000000000e+00 1.000000000000000000e+00 1.000000000000000000e+00
-1.016670000000000051e+01 1.000000000000000000e+00 1.000000000000000000e+00 1.000000000000000000e+00
-1.012500000000000000e+01 1.000000000000000000e+00 1.000000000000000000e+00 1.000000000000000000e+00
-1.008329999999999949e+01 1.000000000000000000e+00 1.000000000000000000e+00 1.000000000000000000e+00
-1.004170000000000051e+01 1.000000000000000000e+00 1.000000000000000000e+00 1.000000000000000000e+00
-1.000000000000000000e+01 1.000000000000000000e+00 1.000000000000000000e+00 1.000000000000000000e+00
-9.958299999999999486e+00 1.000000000000000000e+00 1.000000000000000000e+00 1.000000000000000000e+00
-9.916700000000000514e+00 1.000000000000000000e+00 1.000000000000000000e+00 1.000000000000000000e+00
-9.875000000000000000e+00 1.000000000000000000e+00 1.000000000000000000e+00 1.000000000000000000e+00
-9.833299999999999486e+00 1.000000000000000000e+00 1.000000000000000000e+00 1.000000000000000000e+00
-9.791700000000000514e+00 1.000000000000000000e+00 1.000000000000000000e+00 1.000000000000000000e+00
-9.750000000000000000e+00 1.000000000000000000e+00 1.000000000000000000e+00 1.000000000000000000e+00
-9.708299999999999486e+00 1.000000000000000000e+00 1.000000000000000000e+00 1.000000000000000000e+00
-9.666700000000000514e+00 1.000000000000000000e+00 1.000000000000000000e+00 1.000000000000000000e+00
-9.625000000000000000e+00 1.000000000000000000e+00 1.000000000000000000e+00 1.000000000000000000e+00
-9.583299999999999486e+00 1.000000000000000000e+00 1.000000000000000000e+00 1.000000000000000000e+00
-9.541700000000000514e+00 1.000000000000000000e+00 1.000000000000000000e+00 1.000000000000000000e+00
-9.500000000000000000e+00 1.000000000000000000e+00 1.000000000000000000e+00 1.000000000000000000e+00
-9.458299999999999486e+00 1.000000000000000000e+00 1.000000000000000000e+00 1.000000000000000000e+00
-9.416700000000000514e+00 1.000000000000000000e+00 1.000000000000000000e+00 1.000000000000000000e+00
-9.375000000000000000e+00 1.000000000000000000e+00 1.000000000000000000e+00 1.000000000000000000e+00
-9.333299999999999486e+00 1.000000000000000000e+00 1.000000000000000000e+00 1.000000000000000000e+00
-9.291700000000000514e+00 1.000000000000000000e+00 1.000000000000000000e+00 1.000000000000000000e+00
-9.250000000000000000e+00 1.000000000000000000e+00 1.000000000000000000e+00 1.000000000000000000e+00
-9.208299999999999486e+00 1.000000000000000000e+00 1.000000000000000000e+00 1.000000000000000000e+00
-9.166700000000000514e+00 1.000000000000000000e+00 1.000000000000000000e+00 1.000000000000000000e+00
-9.125000000000000000e+00 1.000000000000000000e+00 1.000000000000000000e+00 1.000000000000000000e+00
-9.083299999999999486e+00 1.000000000000000000e+00 1.000000000000000000e+00 1.000000000000000000e+00
-9.041700000000000514e+00 1.000000000000000000e+00 1.000000000000000000e+00 1.000000000000000000e+00
-9.000000000000000000e+00 1.000000000000000000e+00 1.000000000000000000e+00 1.000000000000000000e+00
-8.958299999999999486e+00 1.000000000000000000e+00 1.000000000000000000e+00 1.000000000000000000e+00
-8.916700000000000514e+00 1.000000000000000000e+00 1.000000000000000000e+00 1.000000000000000000e+00
-8.875000000000000000e+00 1.000000000000000000e+00 1.000000000000000000e+00 1.000000000000000000e+00
-8.833299999999999486e+00 1.000000000000000000e+00 1.000000000000000000e+00 1.000000000000000000e+00
-8.791700000000000514e+00 1.000000000000000000e+00 1.000000000000000000e+00 1.000000000000000000e+00
-8.750000000000000000e+00 1.000000000000000000e+00 1.000000000000000000e+00 1.000000000000000000e+00
-8.708299999999999486e+00 1.000000000000000000e+00 1.000000000000000000e+00 1.000000000000000000e+00
-8.666700000000000514e+00 1.000000000000000000e+00 1.000000000000000000e+00 1.000000000000000000e+00
-8.625000000000000000e+00 1.000000000000000000e+00 1.000000000000000000e+00 1.000000000000000000e+00
-8.583299999999999486e+00 1.000000000000000000e+00 1.000000000000000000e+00 1.000000000000000000e+00
-8.541700000000000514e+00 1.000000000000000000e+00 1.000000000000000000e+00 1.000000000000000000e+00
-8.500000000000000000e+00 1.000000000000000000e+00 1.000000000000000000e+00 1.000000000000000000e+00
-8.458299999999999486e+00 1.000000000000000000e+00 1.000000000000000000e+00 1.000000000000000000e+00
-8.416700000000000514e+00 1.000000000000000000e+00 1.000000000000000000e+00 1.000000000000000000e+00
-8.375000000000000000e+00 1.000000000000000000e+00 1.000000000000000000e+00 1.000000000000000000e+00
-8.333299999999999486e+00 1.000000000000000000e+00 1.000000000000000000e+00 1.000000000000000000e+00
-8.291700000000000514e+00 1.000000000000000000e+00 1.000000000000000000e+00 1.000000000000000000e+00
-8.250000000000000000e+00 1.000000000000000000e+00 1.000000000000000000e+00 1.000000000000000000e+00
-8.208299999999999486e+00 1.000000000000000000e+00 1.000000000000000000e+00 1.000000000000000000e+00
-8.166700000000000514e+00 1.000000000000000000e+00 1.000000000000000000e+00 1.000000000000000000e+00
-8.125000000000000000e+00 1.000000000000000000e+00 1.000000000000000000e+00 1.000000000000000000e+00
-8.083299999999999486e+00 1.000000000000000000e+00 1.000000000000000000e+00 1.000000000000000000e+00
-8.041700000000000514e+00 1.000000000000000000e+00 1.000000000000000000e+00 1.000000000000000000e+00
-8.000000000000000000e+00 1.000000000000000000e+00 1.000000000000000000e+00 1.000000000000000000e+00
-7.958300000000000374e+00 1.000000000000000000e+00 1.000000000000000000e+00 1.000000000000000000e+00
-7.916699999999999626e+00 1.000000000000000000e+00 1.000000000000000000e+00 1.000000000000000000e+00
-7.875000000000000000e+00 1.000000000000000000e+00 1.000000000000000000e+00 1.000000000000000000e+00
-7.833300000000000374e+00 1.000000000000000000e+00 1.000000000000000000e+00 1.000000000000000000e+00
-7.791699999999999626e+00 1.000000000000000000e+00 1.000000000000000000e+00 1.000000000000000000e+00
-7.750000000000000000e+00 1.000000000000000000e+00 1.000000000000000000e+00 1.000000000000000000e+00
-7.708300000000000374e+00 9.999995625698495649e-01 9.999994617977161493e-01 9.999999390603607763e-01
-7.666699999999999626e+00 9.999966059815654784e-01 9.999958784045416271e-01 9.999995203278863043e-01
-7.625000000000000000e+00 9.999912739821290586e-01 9.999895399732886547e-01 9.999987492198924022e-01
-7.583300000000000374e+00 9.999837144172167847e-01 9.999807284126346341e-01 9.999976327049854286e-01
-7.541699999999999626e+00 9.999744333450908407e-01 9.999701318155524987e-01 9.999962315533630353e-01
-7.500000000000000000e+00 9.999638266755894733e-01 9.999582788725444038e-01 9.999945938429799508e-01
-7.458300000000000374e+00 9.999521285911323609e-01 9.999454895916813912e-01 9.999927461342554835e-01
-7.416699999999999626e+00 9.999401950895517865e-01 9.999326936997180448e-01 9.999908228741828387e-01
-7.375000000000000000e+00 9.999280893072024501e-01 9.999198487603671026e-01 9.999888493325318484e-01
-7.333300000000000374e+00 9.999160784693137405e-01 9.999073159190581261e-01 9.999868571780065052e-01
-7.291699999999999626e+00 9.999036381847576926e-01 9.998944584539928293e-01 9.999847716482499482e-01
-7.250000000000000000e+00 9.998912005640547829e-01 9.998817830957917874e-01 9.999826558830635648e-01
-7.208300000000000374e+00 9.998786137879285274e-01 9.998691060112241402e-01 9.999804870591724182e-01
-7.166699999999999626e+00 9.998661233968463291e-01 9.998567065822855371e-01 9.999783026234844163e-01
-7.125000000000000000e+00 9.998536572418270651e-01 9.998444529255717805e-01 9.999760977071873169e-01
-7.083300000000000374e+00 9.998406430964710268e-01 9.998317963464652403e-01 9.999737695394903536e-01
-7.041699999999999626e+00 9.998274757076345276e-01 9.998191049693426757e-01 9.999713893726099867e-01
-7.000000000000000000e+00 9.998145889063432268e-01 9.998068931098353929e-01 9.999690193862255105e-01
-6.958300000000000374e+00 9.998014928402847445e-01 9.997945955114979633e-01 9.999665858647447392e-01
-6.916699999999999626e+00 9.997880452280687447e-01 9.997820268267437749e-01 9.999640709432420227e-01
-6.875000000000000000e+00 9.997745355765365050e-01 9.997696272052126742e-01 9.999614971119665796e-01
-6.833300000000000374e+00 9.997615240459282182e-01 9.997578035794740803e-01 9.999589887592543747e-01
-6.791699999999999626e+00 9.997484603873163511e-01 9.997460543737972660e-01 9.999564431326730674e-01
-6.750000000000000000e+00 9.997345608043364251e-01 9.997335961961293371e-01 9.999537197785871578e-01
-6.708300000000000374e+00 9.997209082241578226e-01 9.997216800924880742e-01 9.999509721488561986e-01
-6.666699999999999626e+00 9.997077692974810637e-01 9.997101335650671050e-01 9.999483365830169612e-01
-6.625000000000000000e+00 9.996942733017981642e-01 9.996985343263644630e-01 9.999455682159825720e-01
-6.583300000000000374e+00 9.996804645012392632e-01 9.996866362662323313e-01 9.999427354415826308e-01
-6.541699999999999626e+00 9.996667522765048108e-01 9.996750975776091952e-01 9.999398543659067107e-01
-6.500000000000000000e+00 9.996528780916542622e-01 9.996632801391519552e-01 9.999369573337777428e-01
-6.458300000000000374e+00 9.996390777322355925e-01 9.996519040236413467e-01 9.999339881410681530e-01
-6.416699999999999626e+00 9.996253644675293648e-01 9.996405198244864287e-01 9.999310408292835239e-01
-6.375000000000000000e+00 9.996115943926979774e-01 9.996293000022770103e-01 9.999280232758679388e-01
-6.333300000000000374e+00 9.995979703881604506e-01 9.996182452316759726e-01 9.999250149348695160e-01
-6.291699999999999626e+00 9.995838786835479217e-01 9.996069316424015527e-01 9.999218661504329919e-01
-6.250000000000000000e+00 9.995697081437979747e-01 9.995955315218814086e-01 9.999186885548434489e-01
-6.208300000000000374e+00 9.995555685688157777e-01 9.995844590187383805e-01 9.999154383739031760e-01
-6.166699999999999626e+00 9.995417095020814324e-01 9.995736257866941754e-01 9.999122264960467188e-01
-6.125000000000000000e+00 9.995272479598296123e-01 9.995623587553104095e-01 9.999088586338186202e-01
-6.083300000000000374e+00 9.995123868126876143e-01 9.995508925069217510e-01 9.999053541803115674e-01
-6.041699999999999626e+00 9.994978888945448281e-01 9.995397829038293880e-01 9.999018973478726036e-01
-6.000000000000000000e+00 9.994832796948780462e-01 9.995288831092390414e-01 9.998983287035104750e-01
-5.958300000000000374e+00 9.994682673513403115e-01 9.995175882856284222e-01 9.998946679380844582e-01
-5.916699999999999626e+00 9.994533685204088913e-01 9.995066850304192840e-01 9.998909382215074304e-01
-5.875000000000000000e+00 9.994380357023626704e-01 9.994954102936582929e-01 9.998871038177545856e-01
-5.833300000000000374e+00 9.994227440525550454e-01 9.994842698384709401e-01 9.998832227266910566e-01
-5.791699999999999626e+00 9.994072285579400639e-01 9.994731355281585294e-01 9.998792303237790113e-01
-5.750000000000000000e+00 9.993913381379245786e-01 9.994617038243199802e-01 9.998751275616611922e-01
-5.708300000000000374e+00 9.993763523568947038e-01 9.994513211718688561e-01 9.998711282549475055e-01
-5.666699999999999626e+00 9.993604136966045548e-01 9.994400774534331067e-01 9.998669148250886041e-01
-5.625000000000000000e+00 9.993446455324881406e-01 9.994292464084456595e-01 9.998626449095086022e-01
-5.583300000000000374e+00 9.993292310558030689e-01 9.994187718153851874e-01 9.998584159306038721e-01
-5.541699999999999626e+00 9.993130375976897461e-01 9.994077784700727829e-01 9.998539521329955493e-01
-5.500000000000000000e+00 9.992974521715757286e-01 9.993973180119405386e-01 9.998495940558532746e-01
-5.458300000000000374e+00 9.992818537428995729e-01 9.993871344716749316e-01 9.998451363614709875e-01
-5.416699999999999626e+00 9.992661357122698540e-01 9.993768830596065911e-01 9.998406136778329456e-01
-5.375000000000000000e+00 9.992503390569027477e-01 9.993665169864579534e-01 9.998360615509058746e-01
-5.333300000000000374e+00 9.992343230200259052e-01 9.993563188830610899e-01 9.998313396326494740e-01
-5.291699999999999626e+00 9.992185238336890318e-01 9.993464534279524747e-01 9.998265876986428546e-01
-5.250000000000000000e+00 9.992028073604566352e-01 9.993365522981831894e-01 9.998218610018189123e-01
-5.208300000000000374e+00 9.991863839181047702e-01 9.993263690581875025e-01 9.998168586695546090e-01
-5.166699999999999626e+00 9.991711794145009540e-01 9.993172856864175335e-01 9.998120844286917386e-01
-5.125000000000000000e+00 9.991545906460873594e-01 9.993070785244990706e-01 9.998069508933353777e-01
-5.083300000000000374e+00 9.991382418341004934e-01 9.992976353597511352e-01 9.998016781829444088e-01
-5.041699999999999626e+00 9.991227756706079211e-01 9.992884417572059919e-01 9.997967059875308982e-01
-5.000000000000000000e+00 9.991060897413961417e-01 9.992787883992143572e-01 9.997912802294806056e-01
-4.958300000000000374e+00 9.990891977412666991e-01 9.992689787562317738e-01 9.997857579717350784e-01
-4.916699999999999626e+00 9.990733193024381453e-01 9.992600073082545942e-01 9.997804432832938515e-01
-4.875000000000000000e+00 9.990565198912632061e-01 9.992505946573352338e-01 9.997747687828153484e-01
-4.833300000000000374e+00 9.990406453831228717e-01 9.992419029088753790e-01 9.997692960465976997e-01
-4.791699999999999626e+00 9.990234732352055724e-01 9.992323798657326561e-01 9.997634234569863221e-01
-4.750000000000000000e+00 9.990090408259175714e-01 9.992244413332883601e-01 9.997583969161605300e-01
-4.708300000000000374e+00 9.989993141882962391e-01 9.992189789468550742e-01 9.997550246473656532e-01
-4.666699999999999626e+00 9.989929999476852007e-01 9.992152005249834712e-01 9.997528713657886090e-01
-4.625000000000000000e+00 9.989889097863362544e-01 9.992123409248265808e-01 9.997516528830052707e-01
-4.583300000000000374e+00 9.989864598870054069e-01 9.992101137809373812e-01 9.997511277093336091e-01
-4.541699999999999626e+00 9.989854224133519756e-01 9.992087585903972613e-01 9.997510972459620060e-01
-4.500000000000000000e+00 9.989848909407833544e-01 9.992075051731376112e-01 9.997513375857228768e-01
-4.458300000000000374e+00 9.989847990691126389e-01 9.992063503630906895e-01 9.997517981177111990e-01
-4.416699999999999626e+00 9.989853042062268873e-01 9.992057794499572543e-01 9.997524062545783963e-01
-4.375000000000000000e+00 9.989850156744785048e-01 9.992043433487431958e-01 9.997528920578757639e-01
-4.333300000000000374e+00 9.989857503836061525e-01 9.992039014833203892e-01 9.997535798575691857e-01
-4.291699999999999626e+00 9.989852223793831421e-01 9.992025393768823038e-01 9.997539327100100071e-01
-4.250000000000000000e+00 9.989852180745283361e-01 9.992016685017508504e-01 9.997544058377997311e-01
-4.208300000000000374e+00 9.989851029532206272e-01 9.992007965822896631e-01 9.997548172036158087e-01
-4.166699999999999626e+00 9.989856144685085315e-01 9.992002095277275897e-01 9.997554414311592419e-01
-4.125000000000000000e+00 9.989851258516229127e-01 9.991992163880822897e-01 9.997557204402183206e-01
-4.083300000000000374e+00 9.989843873519408390e-01 9.991979876378517256e-01 9.997559364151703543e-01
-4.041699999999999626e+00 9.989838704830692473e-01 9.991969012799655214e-01 9.997562230083238966e-01
-4.000000000000000000e+00 9.989840467524190304e-01 9.991965039326085041e-01 9.997566356310991775e-01
-3.958299999999999930e+00 9.989834102169216079e-01 9.991952816890237177e-01 9.997569049151957543e-01
-3.916700000000000070e+00 9.989827489211822176e-01 9.991944569590088809e-01 9.997570385738185905e-01
-3.875000000000000000e+00 9.989817668770334391e-01 9.991932642552471266e-01 9.997571152488937685e-01
-3.833299999999999930e+00 9.989809475079243217e-01 9.991924107543677103e-01 9.997571716677970954e-01
-3.791700000000000070e+00 9.989803893325455153e-01 9.991915572407614743e-01 9.997573576327274392e-01
-3.750000000000000000e+00 9.989785289570186633e-01 9.991900487664983066e-01 9.997570776423340133e-01
-3.708299999999999930e+00 9.989773188106481072e-01 9.991888686272692999e-01 9.997570418175059093e-01
-3.666700000000000070e+00 9.989756725292299189e-01 9.991877248384485322e-01 9.997567480397194783e-01
-3.625000000000000000e+00 9.989751490107879883e-01 9.991872613176565610e-01 9.997567935011599793e-01
-3.583299999999999930e+00 9.989730631175219866e-01 9.991857521660203467e-01 9.997563939352834828e-01
-3.541700000000000070e+00 9.989708426268313346e-01 9.991840313255282435e-01 9.997560113001318083e-01
-3.500000000000000000e+00 9.989690586958748231e-01 9.991829192722950781e-01 9.997556199391020026e-01
-3.458299999999999930e+00 9.989671956819822229e-01 9.991816161390945084e-01 9.997552635077316951e-01
-3.416700000000000070e+00 9.989643742774938495e-01 9.991798747094863264e-01 9.997545471520792315e-01
-3.375000000000000000e+00 9.989620235289109473e-01 9.991784383412735115e-01 9.997539889667254043e-01
-3.333299999999999930e+00 9.989597864655722637e-01 9.991771865760666893e-01 9.997533968387704029e-01
-3.291700000000000070e+00 9.989571045840827113e-01 9.991753944451197134e-01 9.997527781623335441e-01
-3.250000000000000000e+00 9.989541517894454659e-01 9.991736289546750971e-01 9.997519856283910711e-01
-3.208299999999999930e+00 9.989502769872615762e-01 9.991711810078924838e-01 9.997509815537733990e-01
-3.166700000000000070e+00 9.989479937398815235e-01 9.991701965132091523e-01 9.997502633480066514e-01
-3.125000000000000000e+00 9.989450777229565981e-01 9.991683077106008337e-01 9.997495264835017936e-01
-3.083299999999999930e+00 9.989411690134170074e-01 9.991660824186886503e-01 9.997484024333544994e-01
-3.041700000000000070e+00 9.989368626123403816e-01 9.991633579509120455e-01 9.997472538279853493e-01
-3.000000000000000000e+00 9.989335140318282846e-01 9.991616408213139788e-01 9.997462301186200717e-01
-2.958299999999999930e+00 9.989290947412854393e-01 9.991587459115320868e-01 9.997450738502399181e-01
-2.916700000000000070e+00 9.989260427001982467e-01 9.991571404260682909e-01 9.997441472894620373e-01
-2.875000000000000000e+00 9.989202273348454231e-01 9.991536331470296517e-01 9.997424824372813656e-01
-2.833299999999999930e+00 9.989160709624204104e-01 9.991509901745387889e-01 9.997413570102733349e-01
-2.791700000000000070e+00 9.989105310619853517e-01 9.991477403757715869e-01 9.997397450001099806e-01
-2.750000000000000000e+00 9.989055696849542532e-01 9.991445004402094154e-01 9.997384077948907599e-01
-2.708299999999999930e+00 9.989003545928115679e-01 9.991414539774444714e-01 9.997368658536691655e-01
-2.666700000000000070e+00 9.988949667968760604e-01 9.991378960458662251e-01 9.997354037619791134e-01
-2.625000000000000000e+00 9.988898360792427544e-01 9.991348763189983329e-01 9.997338833556210780e-01
-2.583299999999999930e+00 9.988840089999561078e-01 9.991309104051426804e-01 9.997323314784768433e-01
-2.541700000000000070e+00 9.988765949807103528e-01 9.991263427183862955e-01 9.997302177606360862e-01
-2.500000000000000000e+00 9.988699179382179993e-01 9.991219673475175700e-01 9.997283682263568005e-01
-2.458299999999999930e+00 9.988623171865627093e-01 9.991166613679608455e-01 9.997263823792627013e-01
-2.416700000000000070e+00 9.988550616122997550e-01 9.991120396918974356e-01 9.997243146099294986e-01
-2.375000000000000000e+00 9.988473332915401848e-01 9.991067137162710221e-01 9.997222567424411954e-01
-2.333299999999999930e+00 9.988386859195663714e-01 9.991007098347838289e-01 9.997199612568310467e-01
-2.291700000000000070e+00 9.988289832946534164e-01 9.990936219409954910e-01 9.997175078156198547e-01
-2.250000000000000000e+00 9.988185330260525019e-01 9.990861895536859993e-01 9.997147715999575857e-01
-2.208299999999999930e+00 9.988085894502268802e-01 9.990788005949512440e-01 9.997122882355158335e-01
-2.166700000000000070e+00 9.987961189833159947e-01 9.990698514335336622e-01 9.997090718518945041e-01
-2.125000000000000000e+00 9.987863294136244408e-01 9.990623177052219139e-01 9.997066442333372160e-01
-2.083299999999999930e+00 9.987743837043259187e-01 9.990538289470956013e-01 9.997035508279766836e-01
-2.041700000000000070e+00 9.987577778197441747e-01 9.990403240963833253e-01 9.996997151886152233e-01
-2.000000000000000000e+00 9.987441205203274608e-01 9.990301514081714185e-01 9.996962996338084606e-01
-1.958299999999999930e+00 9.987262352009809163e-01 9.990159590724679850e-01 9.996921049807626636e-01
-1.916700000000000070e+00 9.987095329519534159e-01 9.990025494736678446e-01 9.996882219585211393e-01
-1.875000000000000000e+00 9.986882592989164698e-01 9.989851778640257418e-01 9.996833592881726460e-01
-1.833299999999999930e+00 9.986663754829938622e-01 9.989673316152324345e-01 9.996783819021344275e-01
-1.791700000000000070e+00 9.986406640485134822e-01 9.989458622309922431e-01 9.996726766116800222e-01
-1.750000000000000000e+00 9.986100566479507723e-01 9.989197923565253934e-01 9.996660589967074628e-01
-1.708299999999999930e+00 9.985793274956134002e-01 9.988938593415090939e-01 9.996593639798493358e-01
-1.666700000000000070e+00 9.985373316822714340e-01 9.988572555130629249e-01 9.996505775846419306e-01
-1.625000000000000000e+00 9.984874060698434306e-01 9.988135091220115003e-01 9.996402349603572546e-01
-1.583299999999999930e+00 9.984304687151002167e-01 9.987637524827704949e-01 9.996284712290868235e-01
-1.541700000000000070e+00 9.983555606730126764e-01 9.986972410952775769e-01 9.996133444013205471e-01
-1.500000000000000000e+00 9.982460342511875195e-01 9.985968591582526921e-01 9.995919129877000042e-01
-1.458299999999999930e+00 9.980766919802364079e-01 9.984266395667867888e-01 9.995614122943704549e-01
-1.416700000000000070e+00 9.979645968708054093e-01 9.983173104334633896e-01 9.995402230434314861e-01
-1.375000000000000000e+00 9.979124294383404647e-01 9.982700238531351244e-01 9.995290929635559651e-01
-1.333299999999999930e+00 9.978661114991896897e-01 9.982256981684000108e-01 9.995193769353201141e-01
-1.291700000000000070e+00 9.978493957966971806e-01 9.982178297331345540e-01 9.995133176608043124e-01
-1.250000000000000000e+00 9.977884645717445267e-01 9.981572664649069893e-01 9.995010273616486973e-01
-1.208299999999999930e+00 9.977631921093887968e-01 9.981339801244993870e-01 9.994947436565359000e-01
-1.166700000000000070e+00 9.977171383994202225e-01 9.980872978092197867e-01 9.994850969414738051e-01
-1.125000000000000000e+00 9.976516063866276429e-01 9.980111842673687894e-01 9.994735095324521756e-01
-1.083299999999999930e+00 9.975116013112728108e-01 9.978464851927190127e-01 9.994510712096164040e-01
-1.041700000000000070e+00 9.974543605665689983e-01 9.977788380002894364e-01 9.994411423620972457e-01
-1.000000000000000000e+00 9.974041509138323880e-01 9.977296566136510947e-01 9.994306759245538130e-01
-9.583000000000000407e-01 9.973838454928510844e-01 9.977137982673824901e-01 9.994251303489227745e-01
-9.166999999999999593e-01 9.973354078156383418e-01 9.976725154966844533e-01 9.994141176157758100e-01
-8.750000000000000000e-01 9.973163447389653546e-01 9.976608338633432549e-01 9.994082714256803390e-01
-8.333000000000000407e-01 9.972887356384333435e-01 9.976435856001680813e-01 9.994003969462380566e-01
-7.916999999999999593e-01 9.972612402802465414e-01 9.976250799699215577e-01 9.993928158410188001e-01
-7.500000000000000000e-01 9.972354410598379681e-01 9.976128945649326285e-01 9.993845828600591563e-01
-7.083000000000000407e-01 9.972248128385413635e-01 9.976130837312425781e-01 9.993795777294012250e-01
-6.666999999999999593e-01 9.971866089321734794e-01 9.975892166652812199e-01 9.993689636099499785e-01
-6.250000000000000000e-01 9.971755970440652206e-01 9.975899684264476486e-01 9.993637135115294168e-01
-5.833000000000000407e-01 9.971473473991484537e-01 9.975764173638792531e-01 9.993547017256876330e-01
-5.416999999999999593e-01 9.971388711956968853e-01 9.975809704925950872e-01 9.993495550330100397e-01
-5.000000000000000000e-01 9.971040618571704872e-01 9.975626736120235538e-01 9.993388454596906501e-01
-4.582999999999999852e-01 9.970938582469985878e-01 9.975661982664147942e-01 9.993332371159093785e-01
-4.167000000000000148e-01 9.970708674563377727e-01 9.975596906454048396e-01 9.993246059793552405e-01
-3.750000000000000000e-01 9.970556559580722178e-01 9.975585609148488464e-01 9.993179028082784798e-01
-3.332999999999999852e-01 9.970366902849598922e-01 9.975566288866732911e-01 9.993097452429817729e-01
-2.917000000000000148e-01 9.970308353379377930e-01 9.975632424883539295e-01 9.993049955917633342e-01
-2.500000000000000000e-01 9.970062989595848135e-01 9.975551270003748527e-01 9.992959430658195918e-01
-2.083000000000000129e-01 9.969986205544167923e-01 9.975597998881250428e-01 9.992908116367117399e-01
-1.666999999999999871e-01 9.969819925750554868e-01 9.975591072146133831e-01 9.992831574922999005e-01
-1.250000000000000000e-01 9.969783390456797845e-01 9.975669769379968965e-01 9.992788887085087834e-01
-8.329999999999999905e-02 9.969619504408683275e-01 9.975661847824701667e-01 9.992713009790967771e-01
-4.170000000000000095e-02 9.969607480996608428e-01 9.975760537292441832e-01 9.992675000089321635e-01
-0.000000000000000000e+00 9.969528405079288724e-01 9.975805973222803269e-01 9.992621794815379488e-01
4.170000000000000095e-02 9.969528444043771476e-01 9.975911179537041429e-01 9.992587215387006561e-01
8.329999999999999905e-02 9.969483316428934261e-01 9.975974346956313354e-01 9.992544492185440053e-01
1.250000000000000000e-01 9.969492564395439071e-01 9.976072327999317979e-01 9.992515999430207074e-01
1.666999999999999871e-01 9.969527254173556896e-01 9.976185707338156572e-01 9.992495611410708856e-01
2.083000000000000129e-01 9.969578066294962904e-01 9.976317444622421204e-01 9.992476890846810900e-01
2.500000000000000000e-01 9.969640301255121573e-01 9.976464378428258062e-01 9.992458979500783434e-01
2.917000000000000148e-01 9.969735657578258081e-01 9.976615008976266186e-01 9.992455861986400123e-01
3.332999999999999852e-01 9.969815289605512554e-01 9.976760204549995903e-01 9.992447463908262772e-01
3.750000000000000000e-01 9.969898381559186840e-01 9.976905949260145290e-01 9.992440606622337018e-01
4.167000000000000148e-01 9.970068948974181167e-01 9.977098236659718289e-01 9.992462410428775144e-01
4.582999999999999852e-01 9.970230308899770133e-01 9.977288591737005774e-01 9.992480704782819023e-01
5.000000000000000000e-01 9.970439008737561615e-01 9.977493222164398601e-01 9.992519134824894289e-01
5.416999999999999593e-01 9.970547190164199547e-01 9.977627411616858399e-01 9.992530803590887745e-01
5.833000000000000407e-01 9.970845358292651506e-01 9.977876963188252457e-01 9.992602236739032140e-01
6.250000000000000000e-01 9.971107333662393435e-01 9.978106029772939589e-01 9.992661142554312148e-01
6.666999999999999593e-01 9.971492769489719299e-01 9.978395440342229250e-01 9.992765941213040959e-01
7.083000000000000407e-01 9.971887697915609028e-01 9.978668884793996385e-01 9.992883944243123873e-01
7.500000000000000000e-01 9.972261778870867843e-01 9.978940797525684969e-01 9.992991449976654783e-01
7.916999999999999593e-01 9.972809105260026508e-01 9.979293279744722023e-01 9.993164802777512179e-01
8.333000000000000407e-01 9.973294148152064276e-01 9.979612028999748086e-01 9.993318487972259190e-01
8.750000000000000000e-01 9.973965133450127807e-01 9.979998992854006712e-01 9.993552758787727086e-01
9.166999999999999593e-01 9.974629545102016159e-01 9.980392946774352403e-01 9.993780894009823834e-01
9.583000000000000407e-01 9.975596285530002882e-01 9.980922792386127673e-01 9.994130078159851882e-01
1.000000000000000000e+00 9.976604083040351290e-01 9.981430638521333609e-01 9.994517842418598752e-01
1.041700000000000070e+00 9.977757368936739368e-01 9.982049130987898922e-01 9.994941909071629604e-01
1.083299999999999930e+00 9.978949665312210060e-01 9.982790214144388052e-01 9.995321746659765472e-01
1.125000000000000000e+00 9.980216929707126372e-01 9.983664923699020477e-01 9.995670336730350103e-01
1.166700000000000070e+00 9.980902916222801347e-01 9.984192301211182174e-01 9.995838035588753279e-01
1.208299999999999930e+00 9.981260966596067208e-01 9.984508277263822729e-01 9.995912764176825283e-01
1.250000000000000000e+00 9.981533863104355975e-01 9.984765278737386396e-01 9.995963729203803938e-01
1.291700000000000070e+00 9.981842269508970356e-01 9.985044917978724843e-01 9.996025402066420762e-01
1.333299999999999930e+00 9.982088256348207178e-01 9.985296998189789885e-01 9.996065971111069981e-01
1.375000000000000000e+00 9.982599005954625460e-01 9.985714969254549933e-01 9.996179415099148979e-01
1.416700000000000070e+00 9.983220554134568658e-01 9.986204550233969135e-01 9.996322464725737600e-01
1.458299999999999930e+00 9.984334263436384083e-01 9.987031381967389487e-01 9.996594116279731157e-01
1.500000000000000000e+00 9.985979829544017194e-01 9.988217087902774294e-01 9.997006023775469874e-01
1.541700000000000070e+00 9.987451811835622584e-01 9.989212072974414935e-01 9.997389854826999045e-01
1.583299999999999930e+00 9.988080873329090448e-01 9.989697148325012988e-01 9.997535719808050558e-01
1.625000000000000000e+00 9.988594708338537353e-01 9.990096529471125253e-01 9.997654050411333149e-01
1.666700000000000070e+00 9.989029700400713363e-01 9.990438175929334808e-01 9.997753416763909273e-01
1.708299999999999930e+00 9.989391504086738705e-01 9.990724225504672429e-01 9.997835538235901875e-01
1.750000000000000000e+00 9.989711810511560097e-01 9.990980533353674975e-01 9.997907540010105842e-01
1.791700000000000070e+00 9.989988657660446858e-01 9.991203104459102091e-01 9.997969511153428357e-01
1.833299999999999930e+00 9.990230431496487373e-01 9.991400623883310850e-01 9.998022867533495894e-01
1.875000000000000000e+00 9.990443874136946123e-01 9.991575802811725193e-01 9.998069816804947552e-01
1.916700000000000070e+00 9.990637641815828252e-01 9.991735805721297936e-01 9.998112165694603704e-01
1.958299999999999930e+00 9.990808960823481799e-01 9.991880555281424936e-01 9.998148847495178515e-01
2.000000000000000000e+00 9.990959578760795212e-01 9.992007567867206008e-01 9.998181167406473557e-01
2.041700000000000070e+00 9.991111194442147125e-01 9.992138353934806316e-01 9.998212924692335690e-01
2.083299999999999930e+00 9.991234431659152815e-01 9.992244180728919734e-01 9.998238965473565942e-01
2.125000000000000000e+00 9.991354349662657786e-01 9.992349482050967291e-01 9.998263662949352648e-01
2.166700000000000070e+00 9.991460439483587086e-01 9.992442930577084548e-01 9.998285436990772546e-01
2.208299999999999930e+00 9.991559737508252104e-01 9.992532484349484490e-01 9.998305424498461491e-01
2.250000000000000000e+00 9.991654647311547510e-01 9.992616905242849290e-01 9.998324688754234302e-01
2.291700000000000070e+00 9.991743072742500509e-01 9.992698055538020707e-01 9.998342115726006618e-01
2.333299999999999930e+00 9.991820585818054212e-01 9.992769295605873348e-01 9.998357350556656975e-01
2.375000000000000000e+00 9.991895970273960703e-01 9.992839995437335920e-01 9.998371835009195463e-01
2.416700000000000070e+00 9.991966370519027585e-01 9.992905606789899142e-01 9.998385444845554471e-01
2.458299999999999930e+00 9.992029281130788698e-01 9.992966572279460280e-01 9.998397078553117323e-01
2.500000000000000000e+00 9.992088512318815230e-01 9.993023714524141843e-01 9.998408080025654732e-01
2.541700000000000070e+00 9.992149598340838157e-01 9.993083211896842677e-01 9.998419291651865493e-01
2.583299999999999930e+00 9.992205271406755518e-01 9.993137516800533193e-01 9.998429483697760523e-01
2.625000000000000000e+00 9.992252360593728566e-01 9.993185118029401792e-01 9.998437696609528968e-01
2.666700000000000070e+00 9.992306936038125587e-01 9.993239474184471005e-01 9.998447401039106675e-01
2.708299999999999930e+00 9.992349373082456410e-01 9.993282970038549484e-01 9.998454700953810503e-01
2.750000000000000000e+00 9.992391464330583339e-01 9.993327365270630036e-01 9.998461608012089163e-01
2.791700000000000070e+00 9.992433438907799559e-01 9.993370762990495537e-01 9.998468685225014863e-01
2.833299999999999930e+00 9.992475374913469821e-01 9.993414360310468592e-01 9.998475710150941387e-01
2.875000000000000000e+00 9.992511900107995393e-01 9.993454794213177950e-01 9.998481227439544039e-01
2.916700000000000070e+00 9.992547468838305358e-01 9.993492812976385586e-01 9.998486931287721147e-01
2.958299999999999930e+00 9.992577901428271181e-01 9.993527375513663324e-01 9.998491320416791339e-01
3.000000000000000000e+00 9.992613625991513260e-01 9.993566586818968256e-01 9.998496780634940073e-01
3.041700000000000070e+00 9.992643178182420982e-01 9.993600402638492808e-01 9.998500986929571566e-01
3.083299999999999930e+00 9.992672287791597441e-01 9.993633813748439287e-01 9.998505053918430585e-01
3.125000000000000000e+00 9.992699109808836910e-01 9.993665237865974049e-01 9.998508672278386689e-01
3.166700000000000070e+00 9.992725725337469056e-01 9.993696919045867988e-01 9.998512127001458749e-01
3.208299999999999930e+00 9.992754171284086162e-01 9.993730583083753061e-01 9.998515864779268236e-01
3.250000000000000000e+00 9.992775904086207417e-01 9.993757529262078387e-01 9.998518433140193284e-01
3.291700000000000070e+00 9.992799742371006877e-01 9.993786484170010809e-01 9.998521343243019777e-01
3.333299999999999930e+00 9.992823709903069229e-01 9.993816062397996580e-01 9.998524165850495304e-01
3.375000000000000000e+00 9.992844045695986610e-01 9.993842565000242706e-01 9.998526215444475396e-01
3.416700000000000070e+00 9.992861353444263406e-01 9.993865859451214195e-01 9.998527774739794927e-01
3.458299999999999930e+00 9.992884004489319683e-01 9.993895003298668422e-01 9.998530142385836372e-01
3.500000000000000000e+00 9.992905616247810263e-01 9.993922501313337037e-01 9.998532450046796471e-01
3.541700000000000070e+00 9.992918548422243807e-01 9.993942218580196268e-01 9.998533028759158947e-01
3.583299999999999930e+00 9.992940811306341153e-01 9.993970756421498569e-01 9.998535325033778287e-01
3.625000000000000000e+00 9.992956212748062006e-01 9.993993165021122227e-01 9.998536244622932001e-01
3.666700000000000070e+00 9.992969818073689225e-01 9.994013832745910486e-01 9.998536851441457429e-01
3.708299999999999930e+00 9.992986620700438083e-01 9.994037463058343951e-01 9.998538067138619256e-01
3.750000000000000000e+00 9.993002845233723841e-01 9.994060758571441383e-01 9.998539085210720323e-01
3.791700000000000070e+00 9.993017214491703992e-01 9.994082616341377623e-01 9.998539673735730160e-01
3.833299999999999930e+00 9.993025038099379032e-01 9.994097844977632983e-01 9.998539149150518224e-01
3.875000000000000000e+00 9.993048780139437426e-01 9.994127536130801293e-01 9.998541708401625927e-01
3.916700000000000070e+00 9.993062646990139575e-01 9.994148731282447295e-01 9.998542217953745315e-01
3.958299999999999930e+00 9.993068148039370158e-01 9.994162081124068342e-01 9.998541171321404519e-01
4.000000000000000000e+00 9.993081945872810401e-01 9.994183513741902170e-01 9.998541580521616012e-01
4.041699999999999626e+00 9.993094238181143840e-01 9.994203437941930890e-01 9.998541707661610101e-01
4.083300000000000374e+00 9.993107917114553151e-01 9.994224335719550378e-01 9.998542195060343696e-01
4.125000000000000000e+00 9.993111726483366875e-01 9.994236648259012812e-01 9.998540655983778613e-01
4.166699999999999626e+00 9.993124346665017699e-01 9.994257306376320704e-01 9.998540706727583327e-01
4.208300000000000374e+00 9.993137659314420551e-01 9.994277948687285695e-01 9.998541064594672623e-01
4.250000000000000000e+00 9.993144629451164995e-01 9.994293237589271239e-01 9.998540071288902764e-01
4.291699999999999626e+00 9.993149045976787992e-01 9.994306013817081391e-01 9.998538644245953400e-01
4.333300000000000374e+00 9.993163032711528393e-01 9.994327257813163667e-01 9.998539091289502245e-01
4.375000000000000000e+00 9.993175988855085290e-01 9.994347555216416268e-01 9.998539332504161603e-01
4.416699999999999626e+00 9.993182375738475232e-01 9.994362706569527299e-01 9.998538083129692167e-01
4.458300000000000374e+00 9.993179314712509198e-01 9.994369148828464722e-01 9.998535052833461556e-01
4.500000000000000000e+00 9.993187324080438083e-01 9.994385293671288473e-01 9.998534231581154286e-01
4.541699999999999626e+00 9.993205152203319397e-01 9.994409961844477053e-01 9.998535387989319068e-01
4.583300000000000374e+00 9.993209680759818081e-01 9.994422950863033339e-01 9.998533875148208905e-01
4.625000000000000000e+00 9.993210268841659083e-01 9.994432782005342464e-01 9.998531493507600842e-01
4.666699999999999626e+00 9.993214077424300568e-01 9.994445045610252931e-01 9.998529849896465871e-01
4.708300000000000374e+00 9.993219610839596534e-01 9.994459287581062279e-01 9.998528405104734063e-01
4.750000000000000000e+00 9.993230559027204141e-01 9.994478181509650616e-01 9.998528078979671552e-01
4.791699999999999626e+00 9.993240548651550759e-01 9.994495949877023611e-01 9.998527622449551178e-01
4.833300000000000374e+00 9.993244976421611359e-01 9.994509049984355853e-01 9.998525976936611936e-01
4.875000000000000000e+00 9.993241778727810498e-01 9.994515656926871161e-01 9.998522757878235412e-01
4.916699999999999626e+00 9.993242660122897414e-01 9.994525815893616771e-01 9.998520344576041774e-01
4.958300000000000374e+00 9.993252937575649586e-01 9.994543964944792025e-01 9.998519873585886009e-01
5.000000000000000000e+00 9.993258598416877581e-01 9.994558482599111837e-01 9.998518348518696808e-01
5.041699999999999626e+00 9.993263302798891523e-01 9.994571702745039810e-01 9.998516737160005885e-01
5.083300000000000374e+00 9.993266218642454790e-01 9.994583539765514724e-01 9.998514732400767269e-01
5.125000000000000000e+00 9.993262620365677140e-01 9.994589920223423407e-01 9.998511341122060525e-01
5.166699999999999626e+00 9.993263552093059054e-01 9.994600119973047203e-01 9.998508887512872478e-01
5.208300000000000374e+00 9.993266962658632346e-01 9.994612700186045195e-01 9.998506858310889367e-01
5.250000000000000000e+00 9.993280402810543750e-01 9.994633115460859196e-01 9.998507088051550307e-01
5.291699999999999626e+00 9.993283636787809732e-01 9.994645640788792917e-01 9.998504976187653215e-01
5.333300000000000374e+00 9.993288803032924772e-01 9.994659607118212552e-01 9.998503293220014632e-01
5.375000000000000000e+00 9.993290029506622929e-01 9.994669886240447054e-01 9.998500895342636863e-01
5.416699999999999626e+00 9.993284235583127506e-01 9.994674444418520931e-01 9.998496968278371977e-01
5.458300000000000374e+00 9.993280657357663799e-01 9.994681459034827631e-01 9.998493319175641991e-01
5.500000000000000000e+00 9.993283001148786093e-01 9.994692671044445031e-01 9.998491131693889589e-01
5.541699999999999626e+00 9.993280614385084970e-01 9.994700783264973687e-01 9.998487669674801515e-01
5.583300000000000374e+00 9.993285216917661140e-01 9.994713741657714756e-01 9.998485973134003668e-01
5.625000000000000000e+00 9.993292172340781931e-01 9.994729102280460742e-01 9.998484628876342928e-01
5.666699999999999626e+00 9.993290936661449742e-01 9.994737881598209084e-01 9.998481463437054462e-01
5.708300000000000374e+00 9.993301141631705242e-01 9.994755440862764795e-01 9.998480954956385780e-01
5.750000000000000000e+00 9.993300822083587276e-01 9.994764756758780511e-01 9.998478030340831602e-01
5.791699999999999626e+00 9.993301770859178701e-01 9.994775187521770521e-01 9.998475345796605795e-01
5.833300000000000374e+00 9.993298334821434370e-01 9.994782156526981209e-01 9.998471671999024091e-01
5.875000000000000000e+00 9.993294332854038009e-01 9.994788756736553426e-01 9.998467831546834494e-01
5.916699999999999626e+00 9.993292112814591288e-01 9.994796433414107062e-01 9.998464489141675182e-01
5.958300000000000374e+00 9.993289774054431307e-01 9.994804050588191879e-01 9.998461104339910754e-01
6.000000000000000000e+00 9.993288564230151660e-01 9.994813028675508804e-01 9.998457800546330931e-01
6.041699999999999626e+00 9.993285149127616451e-01 9.994819967726729093e-01 9.998454078432550407e-01
6.083300000000000374e+00 9.993285013445166731e-01 9.994829198146267801e-01 9.998451178610707757e-01
6.125000000000000000e+00 9.993281648166518760e-01 9.994836380827438749e-01 9.998447388042083217e-01
6.166699999999999626e+00 9.993283071555509878e-01 9.994847179921896307e-01 9.998444711493978954e-01
6.208300000000000374e+00 9.993282913251984034e-01 9.994856321407384891e-01 9.998441796364884171e-01
6.250000000000000000e+00 9.993277917551133260e-01 9.994862198403903220e-01 9.998437607485680667e-01
6.291699999999999626e+00 9.993279456390133930e-01 9.994873061455704644e-01 9.998434920690240091e-01
6.333300000000000374e+00 9.993277544995371464e-01 9.994880877518201867e-01 9.998431548128818847e-01
6.375000000000000000e+00 9.993278107386145415e-01 9.994890791776430694e-01 9.998428686333670212e-01
6.416699999999999626e+00 9.993275384233304415e-01 9.994898230620364865e-01 9.998425038688357747e-01
6.458300000000000374e+00 9.993271883064440697e-01 9.994905012558885637e-01 9.998421206955178109e-01
6.500000000000000000e+00 9.993272340753542871e-01 9.994915010632828833e-01 9.998418232020118701e-01
6.541699999999999626e+00 9.993269978558999567e-01 9.994922590552971498e-01 9.998414668561143026e-01
6.583300000000000374e+00 9.993264889902599979e-01 9.994928148385220368e-01 9.998410443233928246e-01
6.625000000000000000e+00 9.993261318006378957e-01 9.994934701128453947e-01 9.998406603980232177e-01
6.666699999999999626e+00 9.993257734292820826e-01 9.994941552970554310e-01 9.998402664555389174e-01
6.708300000000000374e+00 9.993253349951350950e-01 9.994947500712743071e-01 9.998398614694957720e-01
6.750000000000000000e+00 9.993251822323594435e-01 9.994955936413446596e-01 9.998395122924498279e-01
6.791699999999999626e+00 9.993249613574212153e-01 9.994963518642574485e-01 9.998391561895604296e-01
6.833300000000000374e+00 9.993241514947722726e-01 9.994967073159726212e-01 9.998386472468089314e-01
6.875000000000000000e+00 9.993241285133618312e-01 9.994976355254406863e-01 9.998383285578292812e-01
6.916699999999999626e+00 9.993236275616215192e-01 9.994981679689217691e-01 9.998379080952464193e-01
6.958300000000000374e+00 9.993234432841218151e-01 9.994989354862695574e-01 9.998375614827113012e-01
7.000000000000000000e+00 9.993232534550695600e-01 9.994997276592800795e-01 9.998372035424913928e-01
7.041699999999999626e+00 9.993228872740451685e-01 9.995003759635234797e-01 9.998368067917084989e-01
7.083300000000000374e+00 9.993227157983017861e-01 9.995011661513354406e-01 9.998364548629177229e-01
7.125000000000000000e+00 9.993224701827188028e-01 9.995018837751153962e-01 9.998360911357604408e-01
7.166699999999999626e+00 9.993223012574429243e-01 9.995026888660811792e-01 9.998357341887162963e-01
7.208300000000000374e+00 9.993219556244036239e-01 9.995032891513621065e-01 9.998353589057121793e-01
7.250000000000000000e+00 9.993215734275536777e-01 9.995039833028023235e-01 9.998349332072532514e-01
7.291699999999999626e+00 9.993206506575674775e-01 9.995042137702334628e-01 9.998343978963841749e-01
7.333300000000000374e+00 9.993202457485449441e-01 9.995048043287678707e-01 9.998339926924973975e-01
7.375000000000000000e+00 9.993191753562815638e-01 9.995049242449179916e-01 9.998334216242463768e-01
7.416699999999999626e+00 9.993182990669613464e-01 9.995052214951554159e-01 9.998328834523902975e-01
7.458300000000000374e+00 9.993176023528048679e-01 9.995055963896958273e-01 9.998324056295657680e-01
7.500000000000000000e+00 9.993171595300757160e-01 9.995061539167420239e-01 9.998319887735117595e-01
7.541699999999999626e+00 9.993167793659035736e-01 9.995068024167396148e-01 9.998315704656743907e-01
7.583300000000000374e+00 9.993166732461927770e-01 9.995076156821283142e-01 9.998312304159920894e-01
7.625000000000000000e+00 9.993166379581184255e-01 9.995084756828750416e-01 9.998309076840623533e-01
7.666699999999999626e+00 9.993163351506727521e-01 9.995091363439223553e-01 9.998305198482300149e-01
7.708300000000000374e+00 9.993151505222591657e-01 9.995091693189330773e-01 9.998299107248617146e-01
7.750000000000000000e+00 9.993143088319725864e-01 9.995094599612703856e-01 9.998293827239268516e-01
7.791699999999999626e+00 9.993129949032627524e-01 9.995094273285034525e-01 9.998287305032572680e-01
7.833300000000000374e+00 9.993122999336631063e-01 9.995098437273484127e-01 9.998282277098129445e-01
7.875000000000000000e+00 9.993119200393967283e-01 9.995104499513869367e-01 9.998278142049619177e-01
7.916699999999999626e+00 9.993115329422840309e-01 9.995110449091103577e-01 9.998273992015028755e-01
7.958300000000000374e+00 9.993113517678698932e-01 9.995117596094078571e-01 9.998270447493262658e-01
8.000000000000000000e+00 9.993106311827619770e-01 9.995121398198337781e-01 9.998265378989971142e-01
8.041700000000000514e+00 9.993095871572847955e-01 9.995122645442919840e-01 9.998259574194277022e-01
8.083299999999999486e+00 9.993080950844887012e-01 9.995121101699169230e-01 9.998252511140000021e-01
8.125000000000000000e+00 9.993076485170832024e-01 9.995126572281145538e-01 9.998248183829203661e-01
8.166700000000000514e+00 9.993074218856589086e-01 9.995133738103667564e-01 9.998244329992143076e-01
8.208299999999999486e+00 9.993074286717308352e-01 9.995141925191155519e-01 9.998241289120256559e-01
8.250000000000000000e+00 9.993064934336542970e-01 9.995144095026964326e-01 9.998235644713648895e-01
8.291700000000000514e+00 9.993054017695157665e-01 9.995145412689006026e-01 9.998229491080565801e-01
8.333299999999999486e+00 9.993034331986967445e-01 9.995140644174409505e-01 9.998221079386008237e-01
8.375000000000000000e+00 9.993035570141487467e-01 9.995149823575361081e-01 9.998218229251397693e-01
8.416700000000000514e+00 9.993033402464265302e-01 9.995156463112520040e-01 9.998214547063541957e-01
8.458299999999999486e+00 9.993024571112161247e-01 9.995158996546630314e-01 9.998208969516174660e-01
8.500000000000000000e+00 9.993009889666812917e-01 9.995157484927255087e-01 9.998201858373133577e-01
8.541700000000000514e+00 9.992997059385276826e-01 9.995157178977592816e-01 9.998195277218629995e-01
8.583299999999999486e+00 9.992994065905608236e-01 9.995164036791220896e-01 9.998191016042546897e-01
8.625000000000000000e+00 9.992992129916974386e-01 9.995170612789716635e-01 9.998187431179650364e-01
8.666700000000000514e+00 9.992977346037311692e-01 9.995169273523184517e-01 9.998180163095246042e-01
8.708299999999999486e+00 9.992960905014071082e-01 9.995166813383730142e-01 9.998172432504911500e-01
8.750000000000000000e+00 9.992957745068687947e-01 9.995172667906911945e-01 9.998168446533423070e-01
8.791700000000000514e+00 9.992956535920938244e-01 9.995179957410580407e-01 9.998164899924267823e-01
8.833299999999999486e+00 9.992947218102903317e-01 9.995182056124438663e-01 9.998159121109565506e-01
8.875000000000000000e+00 9.992930177623259302e-01 9.995178958423642790e-01 9.998151278606700609e-01
8.916700000000000514e+00 9.992920423594671142e-01 9.995180867588625562e-01 9.998145308260870667e-01
8.958299999999999486e+00 9.992917803140513033e-01 9.995186772754027782e-01 9.998141518821580531e-01
9.000000000000000000e+00 9.992906054199567345e-01 9.995187237621955267e-01 9.998135021476249884e-01
9.041700000000000514e+00 9.992890147124717792e-01 9.995185131507189347e-01 9.998127318897376270e-01
9.083299999999999486e+00 9.992884435017311828e-01 9.995189280527317921e-01 9.998122551621559939e-01
9.125000000000000000e+00 9.992874424352614637e-01 9.995190863628794498e-01 9.998116490731242534e-01
9.166700000000000514e+00 9.992862334309776662e-01 9.995191269240195631e-01 9.998109808961537226e-01
9.208299999999999486e+00 9.992846468707007324e-01 9.995188862488035841e-01 9.998102187021961074e-01
9.250000000000000000e+00 9.992845533837779737e-01 9.995195806396002247e-01 9.998098815860546607e-01
9.291700000000000514e+00 9.992830557534229108e-01 9.995193922960712296e-01 9.998091419811900860e-01
9.333299999999999486e+00 9.992814647423772234e-01 9.995191699054918333e-01 9.998083664859932496e-01
9.375000000000000000e+00 9.992812440291694021e-01 9.995197751514631745e-01 9.998079903886313291e-01
9.416700000000000514e+00 9.992795801472496020e-01 9.995194861483875926e-01 9.998072022104176337e-01
9.458299999999999486e+00 9.992778594538331838e-01 9.995192123553642283e-01 9.998063709943089128e-01
9.500000000000000000e+00 9.992776334420229167e-01 9.995198384966663685e-01 9.998059770980455285e-01
9.541700000000000514e+00 9.992759933378527748e-01 9.995195300218122636e-01 9.998052030890585140e-01
9.583299999999999486e+00 9.992750264560338325e-01 9.995198039724744188e-01 9.998045595526764417e-01
9.625000000000000000e+00 9.992757916685014452e-01 9.995213610078043098e-01 9.998043389052232444e-01
9.666700000000000514e+00 9.992783869954209308e-01 9.995245474391760698e-01 9.998044577600826432e-01
9.708299999999999486e+00 9.992845506362718622e-01 9.995306320499034447e-01 9.998053346424530252e-01
9.750000000000000000e+00 9.992985678930612625e-01 9.995424328532657166e-01 9.998081329459646005e-01
9.791700000000000514e+00 9.993118666545371953e-01 9.995538209945473707e-01 9.998106959392549786e-01
9.833299999999999486e+00 9.993257977035152617e-01 9.995654798918973682e-01 9.998134756734198270e-01
9.875000000000000000e+00 9.993403350341678593e-01 9.995773938768081068e-01 9.998164641706872580e-01
9.916700000000000514e+00 9.993544087113659380e-01 9.995888792340501539e-01 9.998193590331833080e-01
9.958299999999999486e+00 9.993682177356647545e-01 9.996000832798700442e-01 9.998222173690098913e-01
1.000000000000000000e+01 9.993831843649602087e-01 9.996118678094816357e-01 9.998254508492024906e-01
1.004170000000000051e+01 9.993976663703082464e-01 9.996232510495861590e-01 9.998285750551308970e-01
1.008329999999999949e+01 9.994122655345708539e-01 9.996345919050861895e-01 9.998317680827051301e-01
1.012500000000000000e+01 9.994269160934677876e-01 9.996458365766903720e-01 9.998350156762098040e-01
1.016670000000000051e+01 9.994418228733931153e-01 9.996571221415595510e-01 9.998383800084467143e-01
1.020829999999999949e+01 9.994563607340191114e-01 9.996680372119493008e-01 9.998416903005024059e-01
1.025000000000000000e+01 9.994718331073815243e-01 9.996794127615811210e-01 9.998453091710530760e-01
1.029170000000000051e+01 9.994871890073874221e-01 9.996906231687114897e-01 9.998489216295600723e-01
1.033329999999999949e+01 9.995025303438715980e-01 9.997016835690677450e-01 9.998525872826621308e-01
1.037500000000000000e+01 9.995182440981132954e-01 9.997128288054900613e-01 9.998564193431697111e-01
1.041670000000000051e+01 9.995335790067043646e-01 9.997236810427924114e-01 9.998601555036028543e-01
1.045829999999999949e+01 9.995493809898940984e-01 9.997346448486924553e-01 9.998641029954158377e-01
1.050000000000000000e+01 9.995653725615848417e-01 9.997456200524772463e-01 9.998681464397595198e-01
1.054170000000000051e+01 9.995819596551979158e-01 9.997568398648478682e-01 9.998724086459035432e-01
1.058329999999999949e+01 9.995978659490433182e-01 9.997675089975727181e-01 9.998765358483825416e-01
1.062500000000000000e+01 9.996141802506119944e-01 9.997782776767175639e-01 9.998808487929929933e-01
1.066670000000000051e+01 9.996305820944969556e-01 9.997890032226317558e-01 9.998852259466420866e-01
1.070829999999999949e+01 9.996468645724559954e-01 9.997995529104006796e-01 9.998896135263991569e-01
1.075000000000000000e+01 9.996637647712101060e-01 9.998102993623992907e-01 9.998942698459502010e-01
1.079170000000000051e+01 9.996797500530564262e-01 9.998204460722139864e-01 9.998986730573641291e-01
1.083329999999999949e+01 9.996968530237040351e-01 9.998310727928777508e-01 9.999035049066135050e-01
1.087500000000000000e+01 9.997135193727437752e-01 9.998413190630600633e-01 9.999082683176850894e-01
1.091670000000000051e+01 9.997307079195220103e-01 9.998517843740941657e-01 9.999132272369335439e-01
1.095829999999999949e+01 9.997475103529471774e-01 9.998618808820312065e-01 9.999181478198113648e-01
1.100000000000000000e+01 9.997646755986399070e-01 9.998720723929962473e-01 9.999232381412982429e-01
1.104170000000000051e+01 9.997818388619816865e-01 9.998821477321566675e-01 9.999283901456257340e-01
1.108329999999999949e+01 9.997991370701846403e-01 9.998921447571534893e-01 9.999336728939947072e-01
1.112500000000000000e+01 9.998168551748998212e-01 9.999022952195731895e-01 9.999391304795089974e-01
1.116670000000000051e+01 9.998345396442620547e-01 9.999122740681299915e-01 9.999446684377961692e-01
1.120829999999999949e+01 9.998523937873228240e-01 9.999222546920893961e-01 9.999503125317651397e-01
1.125000000000000000e+01 9.998702451805231428e-01 9.999320989419145933e-01 9.999560375107112709e-01
1.129170000000000051e+01 9.998890299283687000e-01 9.999423085841816494e-01 9.999621545445325221e-01
1.133329999999999949e+01 9.999073744958272281e-01 9.999521836301168420e-01 9.999681864949333532e-01
1.137500000000000000e+01 9.999262621105751148e-01 9.999622208453992078e-01 9.999744804666163001e-01
1.141670000000000051e+01 9.999453198273487997e-01 9.999722223618974226e-01 9.999809133074397671e-01
1.145829999999999949e+01 9.999643950001438908e-01 9.999820882267950184e-01 9.999874490077469424e-01
1.150000000000000000e+01 9.999815097720510249e-01 9.999907884958516568e-01 9.999934177899991727e-01
1.154170000000000051e+01 9.999941029649239699e-01 9.999970907868936942e-01 9.999978800461691852e-01
1.158329999999999949e+01 1.000000000000000000e+00 1.000000000000000000e+00 1.000000000000000000e+00
1.162500000000000000e+01 1.000000000000000000e+00 1.000000000000000000e+00 1.000000000000000000e+00
1.166670000000000051e+01 1.000000000000000000e+00 1.000000000000000000e+00 1.000000000000000000e+00
1.170829999999999949e+01 1.000000000000000000e+00 1.000000000000000000e+00 1.000000000000000000e+00
1.175000000000000000e+01 1.000000000000000000e+00 1.000000000000000000e+00 1.000000000000000000e+00
1.179170000000000051e+01 1.000000000000000000e+00 1.000000000000000000e+00 1.000000000000000000e+00
1.183329999999999949e+01 1.000000000000000000e+00 1.000000000000000000e+00 1.000000000000000000e+00
1.187500000000000000e+01 1.000000000000000000e+00 1.000000000000000000e+00 1.000000000000000000e+00
1.191670000000000051e+01 1.000000000000000000e+00 1.000000000000000000e+00 1.000000000000000000e+00
1.195829999999999949e+01 1.000000000000000000e+00 1.000000000000000000e+00 1.000000000000000000e+00
1.200000000000000000e+01 1.000000000000000000e+00 1.000000000000000000e+00 1.000000000000000000e+00
1.204170000000000051e+01 1.000000000000000000e+00 1.000000000000000000e+00 1.000000000000000000e+00
1.208329999999999949e+01 1.000000000000000000e+00 1.000000000000000000e+00 1.000000000000000000e+00
1.212500000000000000e+01 1.000000000000000000e+00 1.000000000000000000e+00 1.000000000000000000e+00
1.216670000000000051e+01 1.000000000000000000e+00 1.000000000000000000e+00 1.000000000000000000e+00
1.220829999999999949e+01 1.000000000000000000e+00 1.000000000000000000e+00 1.000000000000000000e+00
1.225000000000000000e+01 1.000000000000000000e+00 1.000000000000000000e+00 1.000000000000000000e+00
1.229170000000000051e+01 1.000000000000000000e+00 1.000000000000000000e+00 1.000000000000000000e+00
1.233329999999999949e+01 1.000000000000000000e+00 1.000000000000000000e+00 1.000000000000000000e+00
1.237500000000000000e+01 1.000000000000000000e+00 1.000000000000000000e+00 1.000000000000000000e+00
1.241670000000000051e+01 1.000000000000000000e+00 1.000000000000000000e+00 1.000000000000000000e+00
1.245829999999999949e+01 1.000000000000000000e+00 1.000000000000000000e+00 1.000000000000000000e+00
1.250000000000000000e+01 1.000000000000000000e+00 1.000000000000000000e+00 1.000000000000000000e+00
1.254170000000000051e+01 1.000000000000000000e+00 1.000000000000000000e+00 1.000000000000000000e+00
1.258329999999999949e+01 1.000000000000000000e+00 1.000000000000000000e+00 1.000000000000000000e+00
1.262500000000000000e+01 1.000000000000000000e+00 1.000000000000000000e+00 1.000000000000000000e+00
1.266670000000000051e+01 1.000000000000000000e+00 1.000000000000000000e+00 1.000000000000000000e+00
1.270829999999999949e+01 1.000000000000000000e+00 1.000000000000000000e+00 1.000000000000000000e+00
1.275000000000000000e+01 1.000000000000000000e+00 1.000000000000000000e+00 1.000000000000000000e+00
1.279170000000000051e+01 1.000000000000000000e+00 1.000000000000000000e+00 1.000000000000000000e+00
1.283329999999999949e+01 1.000000000000000000e+00 1.000000000000000000e+00 1.000000000000000000e+00
1.287500000000000000e+01 1.000000000000000000e+00 1.000000000000000000e+00 1.000000000000000000e+00
1.291670000000000051e+01 1.000000000000000000e+00 1.000000000000000000e+00 1.000000000000000000e+00
1.295829999999999949e+01 1.000000000000000000e+00 1.000000000000000000e+00 1.000000000000000000e+00
1.300000000000000000e+01 1.000000000000000000e+00 1.000000000000000000e+00 1.000000000000000000e+00
1.304170000000000051e+01 1.000000000000000000e+00 1.000000000000000000e+00 1.000000000000000000e+00
1.308329999999999949e+01 1.000000000000000000e+00 1.000000000000000000e+00 1.000000000000000000e+00
1.312500000000000000e+01 1.000000000000000000e+00 1.000000000000000000e+00 1.000000000000000000e+00
1.316670000000000051e+01 1.000000000000000000e+00 1.000000000000000000e+00 1.000000000000000000e+00
1.320829999999999949e+01 1.000000000000000000e+00 1.000000000000000000e+00 1.000000000000000000e+00
1.325000000000000000e+01 1.000000000000000000e+00 1.000000000000000000e+00 1.000000000000000000e+00
1.329170000000000051e+01 1.000000000000000000e+00 1.000000000000000000e+00 1.000000000000000000e+00
1.333329999999999949e+01 1.000000000000000000e+00 1.000000000000000000e+00 1.000000000000000000e+00
1.337500000000000000e+01 1.000000000000000000e+00 1.000000000000000000e+00 1.000000000000000000e+00
1.341670000000000051e+01 1.000000000000000000e+00 1.000000000000000000e+00 1.000000000000000000e+00
1.345829999999999949e+01 1.000000000000000000e+00 1.000000000000000000e+00 1.000000000000000000e+00
1.350000000000000000e+01 1.000000000000000000e+00 1.000000000000000000e+00 1.000000000000000000e+00
1.354170000000000051e+01 1.000000000000000000e+00 1.000000000000000000e+00 1.000000000000000000e+00
1.358329999999999949e+01 1.000000000000000000e+00 1.000000000000000000e+00 1.000000000000000000e+00
1.362500000000000000e+01 1.000000000000000000e+00 1.000000000000000000e+00 1.000000000000000000e+00
1.366670000000000051e+01 1.000000000000000000e+00 1.000000000000000000e+00 1.000000000000000000e+00
1.370829999999999949e+01 1.000000000000000000e+00 1.000000000000000000e+00 1.000000000000000000e+00
1.375000000000000000e+01 1.000000000000000000e+00 1.000000000000000000e+00 1.000000000000000000e+00
1.379170000000000051e+01 1.000000000000000000e+00 1.000000000000000000e+00 1.000000000000000000e+00
1.383329999999999949e+01 1.000000000000000000e+00 1.000000000000000000e+00 1.000000000000000000e+00
1.387500000000000000e+01 1.000000000000000000e+00 1.000000000000000000e+00 1.000000000000000000e+00
1.391670000000000051e+01 1.000000000000000000e+00 1.000000000000000000e+00 1.000000000000000000e+00
1.395829999999999949e+01 1.000000000000000000e+00 1.000000000000000000e+00 1.000000000000000000e+00
1.400000000000000000e+01 1.000000000000000000e+00 1.000000000000000000e+00 1.000000000000000000e+00
1.404170000000000051e+01 1.000000000000000000e+00 1.000000000000000000e+00 1.000000000000000000e+00
1.408329999999999949e+01 1.000000000000000000e+00 1.000000000000000000e+00 1.000000000000000000e+00
1.412500000000000000e+01 1.000000000000000000e+00 1.000000000000000000e+00 1.000000000000000000e+00
1.416670000000000051e+01 1.000000000000000000e+00 1.000000000000000000e+00 1.000000000000000000e+00
1.420829999999999949e+01 1.000000000000000000e+00 1.000000000000000000e+00 1.000000000000000000e+00
1.425000000000000000e+01 1.000000000000000000e+00 1.000000000000000000e+00 1.000000000000000000e+00
1.429170000000000051e+01 1.000000000000000000e+00 1.000000000000000000e+00 1.000000000000000000e+00
1.433329999999999949e+01 1.000000000000000000e+00 1.000000000000000000e+00 1.000000000000000000e+00
1.437500000000000000e+01 1.000000000000000000e+00 1.000000000000000000e+00 1.000000000000000000e+00
1.441670000000000051e+01 1.000000000000000000e+00 1.000000000000000000e+00 1.000000000000000000e+00
1.445829999999999949e+01 1.000000000000000000e+00 1.000000000000000000e+00 1.000000000000000000e+00
1.450000000000000000e+01 1.000000000000000000e+00 1.000000000000000000e+00 1.000000000000000000e+00
1.454170000000000051e+01 1.000000000000000000e+00 1.000000000000000000e+00 1.000000000000000000e+00
1.458329999999999949e+01 1.000000000000000000e+00 1.000000000000000000e+00 1.000000000000000000e+00
1.462500000000000000e+01 1.000000000000000000e+00 1.000000000000000000e+00 1.000000000000000000e+00
1.466670000000000051e+01 1.000000000000000000e+00 1.000000000000000000e+00 1.000000000000000000e+00
1.470829999999999949e+01 1.000000000000000000e+00 1.000000000000000000e+00 1.000000000000000000e+00
1.475000000000000000e+01 1.000000000000000000e+00 1.000000000000000000e+00 1.000000000000000000e+00
1.479170000000000051e+01 1.000000000000000000e+00 1.000000000000000000e+00 1.000000000000000000e+00
1.483329999999999949e+01 1.000000000000000000e+00 1.000000000000000000e+00 1.000000000000000000e+00
1.487500000000000000e+01 1.000000000000000000e+00 1.000000000000000000e+00 1.000000000000000000e+00
1.491670000000000051e+01 1.000000000000000000e+00 1.000000000000000000e+00 1.000000000000000000e+00
1.495829999999999949e+01 1.000000000000000000e+00 1.000000000000000000e+00 1.000000000000000000e+00
1.500000000000000000e+01 1.000000000000000000e+00 1.000000000000000000e+00 1.000000000000000000e+00
1.504170000000000051e+01 1.000000000000000000e+00 1.000000000000000000e+00 1.000000000000000000e+00
1.508329999999999949e+01 1.000000000000000000e+00 1.000000000000000000e+00 1.000000000000000000e+00
1.512500000000000000e+01 1.000000000000000000e+00 1.000000000000000000e+00 1.000000000000000000e+00
1.516670000000000051e+01 1.000000000000000000e+00 1.000000000000000000e+00 1.000000000000000000e+00
1.520829999999999949e+01 1.000000000000000000e+00 1.000000000000000000e+00 1.000000000000000000e+00
1.525000000000000000e+01 1.000000000000000000e+00 1.000000000000000000e+00 1.000000000000000000e+00
1.529170000000000051e+01 1.000000000000000000e+00 1.000000000000000000e+00 1.000000000000000000e+00
1.533329999999999949e+01 1.000000000000000000e+00 1.000000000000000000e+00 1.000000000000000000e+00
1.537500000000000000e+01 1.000000000000000000e+00 1.000000000000000000e+00 1.000000000000000000e+00
1.541670000000000051e+01 1.000000000000000000e+00 1.000000000000000000e+00 1.000000000000000000e+00
1.545829999999999949e+01 1.000000000000000000e+00 1.000000000000000000e+00 1.000000000000000000e+00
1.550000000000000000e+01 1.000000000000000000e+00 1.000000000000000000e+00 1.000000000000000000e+00
1.554170000000000051e+01 1.000000000000000000e+00 1.000000000000000000e+00 1.000000000000000000e+00
1.558329999999999949e+01 1.000000000000000000e+00 1.000000000000000000e+00 1.000000000000000000e+00
1.562500000000000000e+01 1.000000000000000000e+00 1.000000000000000000e+00 1.000000000000000000e+00
1.566670000000000051e+01 1.000000000000000000e+00 1.000000000000000000e+00 1.000000000000000000e+00
1.570829999999999949e+01 1.000000000000000000e+00 1.000000000000000000e+00 1.000000000000000000e+00
1.575000000000000000e+01 1.000000000000000000e+00 1.000000000000000000e+00 1.000000000000000000e+00
1.579170000000000051e+01 1.000000000000000000e+00 1.000000000000000000e+00 1.000000000000000000e+00
1.583329999999999949e+01 1.000000000000000000e+00 1.000000000000000000e+00 1.000000000000000000e+00
1.587500000000000000e+01 1.000000000000000000e+00 1.000000000000000000e+00 1.000000000000000000e+00
1.591670000000000051e+01 1.000000000000000000e+00 1.000000000000000000e+00 1.000000000000000000e+00
1.595829999999999949e+01 1.000000000000000000e+00 1.000000000000000000e+00 1.000000000000000000e+00
1.600000000000000000e+01 1.000000000000000000e+00 1.000000000000000000e+00 1.000000000000000000e+00
1.604169999999999874e+01 1.000000000000000000e+00 1.000000000000000000e+00 1.000000000000000000e+00
1.608330000000000126e+01 1.000000000000000000e+00 1.000000000000000000e+00 1.000000000000000000e+00
1.612500000000000000e+01 1.000000000000000000e+00 1.000000000000000000e+00 1.000000000000000000e+00
1.616669999999999874e+01 1.000000000000000000e+00 1.000000000000000000e+00 1.000000000000000000e+00
1.620830000000000126e+01 1.000000000000000000e+00 1.000000000000000000e+00 1.000000000000000000e+00
1.625000000000000000e+01 1.000000000000000000e+00 1.000000000000000000e+00 1.000000000000000000e+00
1.629169999999999874e+01 1.000000000000000000e+00 1.000000000000000000e+00 1.000000000000000000e+00
1.633330000000000126e+01 1.000000000000000000e+00 1.000000000000000000e+00 1.000000000000000000e+00
1.637500000000000000e+01 1.000000000000000000e+00 1.000000000000000000e+00 1.000000000000000000e+00
1.641669999999999874e+01 1.000000000000000000e+00 1.000000000000000000e+00 1.000000000000000000e+00
1.645830000000000126e+01 1.000000000000000000e+00 1.000000000000000000e+00 1.000000000000000000e+00
1.650000000000000000e+01 1.000000000000000000e+00 1.000000000000000000e+00 1.000000000000000000e+00
1.654169999999999874e+01 1.000000000000000000e+00 1.000000000000000000e+00 1.000000000000000000e+00
1.658330000000000126e+01 1.000000000000000000e+00 1.000000000000000000e+00 1.000000000000000000e+00
1.662500000000000000e+01 1.000000000000000000e+00 1.000000000000000000e+00 1.000000000000000000e+00
1.666669999999999874e+01 1.000000000000000000e+00 1.000000000000000000e+00 1.000000000000000000e+00
1.670830000000000126e+01 1.000000000000000000e+00 1.000000000000000000e+00 1.000000000000000000e+00
1.675000000000000000e+01 1.000000000000000000e+00 1.000000000000000000e+00 1.000000000000000000e+00
1.679169999999999874e+01 1.000000000000000000e+00 1.000000000000000000e+00 1.000000000000000000e+00
1.683330000000000126e+01 1.000000000000000000e+00 1.000000000000000000e+00 1.000000000000000000e+00
1.687500000000000000e+01 1.000000000000000000e+00 1.000000000000000000e+00 1.000000000000000000e+00
1.691669999999999874e+01 1.000000000000000000e+00 1.000000000000000000e+00 1.000000000000000000e+00
1.695830000000000126e+01 1.000000000000000000e+00 1.000000000000000000e+00 1.000000000000000000e+00
1.700000000000000000e+01 1.000000000000000000e+00 1.000000000000000000e+00 1.000000000000000000e+00
