# Supplementary material for: A complex structure of escaping helium spanning more than half the orbit of the ultra-hot Jupiter WASP-121 b
Source: Nat Commun. 2025 Dec 8;16:10822. doi: 10.1038/s41467-025-66628-5 (PMC12686059; doi:10.1038/s41467-025-66628-5)
Supplement: Supplementary file 3 — Source Data [file 41467_2025_66628_MOESM3_ESM.zip › Source_Data_File_EFig8_JWST_Halpha_fake_HR_data_paper.txt]

# wave	 wave_err	 flux	 flux_err	
6.689050861878467003e+03 2.157678962019793367e+00 2.097475694604218006e+02 1.834936811624778272e+02
6.684735503954427259e+03 2.157140546047986440e+00 9.477529781267912767e+01 2.011561001109161566e+02
6.680421222862331888e+03 2.156601555805548465e+00 -3.071332244408913539e+02 2.006699654324550011e+02
6.676108019750720814e+03 2.156061991293589664e+00 -3.291742256203597208e+02 1.940288348525748177e+02
6.671795895768133050e+03 2.155521852511554926e+00 -4.257410579325460276e+02 1.883679316723469697e+02
6.667484852063110338e+03 2.154981139458889139e+00 -2.584162585589128867e+02 1.944000660494540398e+02
6.663174889784192601e+03 2.154439852137257638e+00 -1.055708709944683505e+02 1.969120819791817212e+02
6.658866010079917942e+03 2.153897990545550201e+00 1.310027205624483031e+02 1.926489685574505302e+02
6.654558214098827193e+03 2.153355554682656603e+00 4.978603906359003304e+02 2.068217461589499919e+02
6.650251502989461187e+03 2.152812544550242180e+00 1.959273215933335450e+02 1.933299996857489873e+02
6.645945877900360756e+03 2.152268960149417154e+00 2.486006035044792952e+02 1.976001888875870236e+02
6.641641339980062185e+03 2.151724801476295745e+00 3.661687356928705412e+02 1.860287917851014186e+02
6.637337890377109943e+03 2.151180068534208623e+00 4.612492085825433605e+02 1.934880281908120025e+02
6.633035530240041226e+03 2.150634761322045563e+00 -6.328463136504251452e+01 1.955767380395064947e+02
6.628734260717396864e+03 2.150088879840916789e+00 -1.162765402548739075e+02 1.927437694970498399e+02
6.624434082957714963e+03 2.149542424088046744e+00 -3.184947763254785968e+02 1.850573219801601681e+02
6.620134998109539083e+03 2.148995394066210984e+00 -7.860021667747423635e+01 1.765816069738395413e+02
6.615837007321406418e+03 2.148447789774299288e+00 6.500765935650633764e+00 2.067619747079009471e+02
6.611540111741857800e+03 2.147899611212311655e+00 -5.768132641203010280e+01 2.062096687840556228e+02
6.607244312519433151e+03 2.147350858380248084e+00 -2.054855634795731021e+02 1.911861375347842227e+02
6.602949610802673305e+03 2.146801531277553465e+00 -3.691983693860347557e+02 1.977155813772035344e+02
6.598656007740118184e+03 2.146251629905338021e+00 -1.730621242421948409e+02 1.921666273670555825e+02
6.594363504480307711e+03 2.145701154264156862e+00 -1.640170230750009068e+02 1.954663395273377091e+02
6.590072102171779079e+03 2.145150104351789544e+00 -9.189250799397996161e+01 2.228280169514450222e+02
6.585781801963074940e+03 2.144598480170456511e+00 -1.951740309222986980e+01 1.900656931359684449e+02
6.581492605002734308e+03 2.144046281717937319e+00 2.319881968079862418e+02 2.075525046346350280e+02
6.577204512439298924e+03 2.143493508995342189e+00 -1.250219231861046865e+02 2.231469766238282659e+02
6.572917525421307801e+03 2.142940162003781346e+00 2.685203277850341692e+02 2.290767401608830482e+02
6.568631645097299952e+03 2.142386240742144565e+00 4.755086063382495922e+02 2.480342366694369218e+02
6.564346872615816210e+03 2.141831745209876736e+00 1.247188393343398275e+03 2.620733116407737953e+02
6.560063209125396497e+03 2.141276675408088082e+00 -3.988513712856547500e+01 2.147175641262913928e+02
6.555780655774579827e+03 2.140721031336223490e+00 1.757519210156169720e+01 2.262323747487986338e+02
6.551499213711907942e+03 2.140164812994282961e+00 1.266246789050073858e+02 2.053843617091212650e+02
6.547218884085918944e+03 2.139608020381156273e+00 6.934925018089779769e+01 2.195107124444584770e+02
6.542939668045156395e+03 2.139050653500729204e+00 -5.876949539654378896e+01 2.063321553846296865e+02
6.538661566738155670e+03 2.138492712348005753e+00 -2.064546346680072020e+02 2.078335054058388778e+02
6.534384581313459421e+03 2.137934196926316588e+00 1.345993095583453396e+02 1.959165575286126568e+02
6.530108712919606660e+03 2.137375107234551486e+00 3.294397578044790862e+02 2.406067761902067161e+02
6.525833962705137310e+03 2.136815443271600223e+00 -7.501019562625515391e+01 2.203690751001203409e+02
6.521560331818594022e+03 2.136255205041348582e+00 3.928904366003043833e+02 2.080163821088498821e+02
6.517287821408511263e+03 2.135694392538245445e+00 -3.153135304684656148e+01 2.217156050308534816e+02
6.513016432623435321e+03 2.135133005767286818e+00 2.250929134780690219e+02 2.184158394605666160e+02
6.508746166611900662e+03 2.134571044724586919e+00 3.328795788317274855e+02 2.212664520864120732e+02
6.504477024522451757e+03 2.134008509412921306e+00 2.257998295963807323e+01 2.101964968311961570e+02
6.500209007503625799e+03 2.133445399831179756e+00 6.730059581870591501e+00 2.344460253286264901e+02
6.495942116703963620e+03 2.132881715979362269e+00 -1.097888316154512722e+02 2.244035179687475079e+02
6.491676353272004235e+03 2.132317457856913734e+00 -9.217260094537414261e+01 2.089242273454238443e+02
6.487411718356290294e+03 2.131752625466054596e+00 -4.143495172865514178e+02 2.044681941746947587e+02
6.483148213105358991e+03 2.131187218803454186e+00 4.556887593300416484e+01 2.153034313486365363e+02
6.478885838667752068e+03 2.130621237871332951e+00 -2.811735576409846544e+02 2.265267425194620614e+02
6.474624596192009449e+03 2.130054682670246002e+00 -7.423928619524485839e+01 2.183723955007862969e+02
6.470364486826668326e+03 2.129487553197972893e+00 1.819823241961421445e+01 2.112417321885754404e+02
6.466105511720272261e+03 2.128919849456734070e+00 3.516653895025647216e+02 2.296605913970454935e+02
6.461847672021359358e+03 2.128351571444309087e+00 3.336267119953481597e+01 2.264058795109248763e+02
6.457590968878470449e+03 2.127782719162363279e+00 -2.253322551225755888e+01 2.311468168494055817e+02
6.453335403440145456e+03 2.127213292611451756e+00 -1.248147747028033336e+02 2.475975511897696038e+02
6.449080976854922483e+03 2.126643291789354073e+00 9.050110009439595160e+01 2.481898065874107999e+02
6.444827690271344181e+03 2.126072716696625342e+00 8.264326026367052691e+01 2.407102868730130751e+02
6.440575544837950474e+03 2.125501567335486008e+00 -2.470189944751255098e+02 2.314801467161462369e+02
6.436324541703280374e+03 2.124929843704270738e+00 3.340455067793045600e+02 2.411283566270266761e+02
6.432074682015871076e+03 2.124357545801869307e+00 5.049951034063269617e+01 2.145866589339292432e+02
