# Supplementary material for: A complex structure of escaping helium spanning more than half the orbit of the ultra-hot Jupiter WASP-121 b
Source: Nat Commun. 2025 Dec 8;16:10822. doi: 10.1038/s41467-025-66628-5 (PMC12686059; doi:10.1038/s41467-025-66628-5)
Supplement: Supplementary file 3 — Source Data [file 41467_2025_66628_MOESM3_ESM.zip › Source_Data_File_Fig2_WASP-121_helium_phasecurve_model.txt]

# time_from_midtransit_h	 flux_central	 flux_blue	 flux_red
-1.495829999999999949e+01 1.000000000000000000e+00 1.000000000000000000e+00 1.000000000000000000e+00
-1.491670000000000051e+01 1.000000000000000000e+00 1.000000000000000000e+00 1.000000000000000000e+00
-1.487500000000000000e+01 1.000000000000000000e+00 1.000000000000000000e+00 1.000000000000000000e+00
-1.483329999999999949e+01 1.000000000000000000e+00 1.000000000000000000e+00 1.000000000000000000e+00
-1.479170000000000051e+01 1.000000000000000000e+00 1.000000000000000000e+00 1.000000000000000000e+00
-1.475000000000000000e+01 1.000000000000000000e+00 1.000000000000000000e+00 1.000000000000000000e+00
-1.470829999999999949e+01 1.000000000000000000e+00 1.000000000000000000e+00 1.000000000000000000e+00
-1.466670000000000051e+01 1.000000000000000000e+00 1.000000000000000000e+00 1.000000000000000000e+00
-1.462500000000000000e+01 1.000000000000000000e+00 1.000000000000000000e+00 1.000000000000000000e+00
-1.458329999999999949e+01 1.000000000000000000e+00 1.000000000000000000e+00 1.000000000000000000e+00
-1.454170000000000051e+01 1.000000000000000000e+00 1.000000000000000000e+00 1.000000000000000000e+00
-1.450000000000000000e+01 1.000000000000000000e+00 1.000000000000000000e+00 1.000000000000000000e+00
-1.445829999999999949e+01 1.000000000000000000e+00 1.000000000000000000e+00 1.000000000000000000e+00
-1.441670000000000051e+01 1.000000000000000000e+00 1.000000000000000000e+00 1.000000000000000000e+00
-1.437500000000000000e+01 1.000000000000000000e+00 1.000000000000000000e+00 1.000000000000000000e+00
-1.433329999999999949e+01 1.000000000000000000e+00 1.000000000000000000e+00 1.000000000000000000e+00
-1.429170000000000051e+01 1.000000000000000000e+00 1.000000000000000000e+00 1.000000000000000000e+00
-1.425000000000000000e+01 1.000000000000000000e+00 1.000000000000000000e+00 1.000000000000000000e+00
-1.420829999999999949e+01 1.000000000000000000e+00 1.000000000000000000e+00 1.000000000000000000e+00
-1.416670000000000051e+01 1.000000000000000000e+00 1.000000000000000000e+00 1.000000000000000000e+00
-1.412500000000000000e+01 1.000000000000000000e+00 1.000000000000000000e+00 1.000000000000000000e+00
-1.408329999999999949e+01 1.000000000000000000e+00 1.000000000000000000e+00 1.000000000000000000e+00
-1.404170000000000051e+01 1.000000000000000000e+00 1.000000000000000000e+00 1.000000000000000000e+00
-1.400000000000000000e+01 1.000000000000000000e+00 1.000000000000000000e+00 1.000000000000000000e+00
-1.395829999999999949e+01 1.000000000000000000e+00 1.000000000000000000e+00 1.000000000000000000e+00
-1.391670000000000051e+01 1.000000000000000000e+00 1.000000000000000000e+00 1.000000000000000000e+00
-1.387500000000000000e+01 1.000000000000000000e+00 1.000000000000000000e+00 1.000000000000000000e+00
-1.383329999999999949e+01 1.000000000000000000e+00 1.000000000000000000e+00 1.000000000000000000e+00
-1.379170000000000051e+01 1.000000000000000000e+00 1.000000000000000000e+00 1.000000000000000000e+00
-1.375000000000000000e+01 1.000000000000000000e+00 1.000000000000000000e+00 1.000000000000000000e+00
-1.370829999999999949e+01 1.000000000000000000e+00 1.000000000000000000e+00 1.000000000000000000e+00
-1.366670000000000051e+01 1.000000000000000000e+00 1.000000000000000000e+00 1.000000000000000000e+00
-1.362500000000000000e+01 1.000000000000000000e+00 1.000000000000000000e+00 1.000000000000000000e+00
-1.358329999999999949e+01 1.000000000000000000e+00 1.000000000000000000e+00 1.000000000000000000e+00
-1.354170000000000051e+01 1.000000000000000000e+00 1.000000000000000000e+00 1.000000000000000000e+00
-1.350000000000000000e+01 1.000000000000000000e+00 1.000000000000000000e+00 1.000000000000000000e+00
-1.345829999999999949e+01 1.000000000000000000e+00 1.000000000000000000e+00 1.000000000000000000e+00
-1.341670000000000051e+01 1.000000000000000000e+00 1.000000000000000000e+00 1.000000000000000000e+00
-1.337500000000000000e+01 1.000000000000000000e+00 1.000000000000000000e+00 1.000000000000000000e+00
-1.333329999999999949e+01 1.000000000000000000e+00 1.000000000000000000e+00 1.000000000000000000e+00
-1.329170000000000051e+01 1.000000000000000000e+00 1.000000000000000000e+00 1.000000000000000000e+00
-1.325000000000000000e+01 1.000000000000000000e+00 1.000000000000000000e+00 1.000000000000000000e+00
-1.320829999999999949e+01 1.000000000000000000e+00 1.000000000000000000e+00 1.000000000000000000e+00
-1.316670000000000051e+01 1.000000000000000000e+00 1.000000000000000000e+00 1.000000000000000000e+00
-1.312500000000000000e+01 1.000000000000000000e+00 1.000000000000000000e+00 1.000000000000000000e+00
-1.308329999999999949e+01 1.000000000000000000e+00 1.000000000000000000e+00 1.000000000000000000e+00
-1.304170000000000051e+01 1.000000000000000000e+00 1.000000000000000000e+00 1.000000000000000000e+00
-1.300000000000000000e+01 1.000000000000000000e+00 1.000000000000000000e+00 1.000000000000000000e+00
-1.295829999999999949e+01 1.000000000000000000e+00 1.000000000000000000e+00 1.000000000000000000e+00
-1.291670000000000051e+01 1.000000000000000000e+00 1.000000000000000000e+00 1.000000000000000000e+00
-1.287500000000000000e+01 1.000000000000000000e+00 1.000000000000000000e+00 1.000000000000000000e+00
-1.283329999999999949e+01 1.000000000000000000e+00 1.000000000000000000e+00 1.000000000000000000e+00
-1.279170000000000051e+01 1.000000000000000000e+00 1.000000000000000000e+00 1.000000000000000000e+00
-1.275000000000000000e+01 1.000000000000000000e+00 1.000000000000000000e+00 1.000000000000000000e+00
-1.270829999999999949e+01 1.000000000000000000e+00 1.000000000000000000e+00 1.000000000000000000e+00
-1.266670000000000051e+01 1.000000000000000000e+00 1.000000000000000000e+00 1.000000000000000000e+00
-1.262500000000000000e+01 1.000000000000000000e+00 1.000000000000000000e+00 1.000000000000000000e+00
-1.258329999999999949e+01 1.000000000000000000e+00 1.000000000000000000e+00 1.000000000000000000e+00
-1.254170000000000051e+01 1.000000000000000000e+00 1.000000000000000000e+00 1.000000000000000000e+00
-1.250000000000000000e+01 1.000000000000000000e+00 1.000000000000000000e+00 1.000000000000000000e+00
-1.245829999999999949e+01 1.000000000000000000e+00 1.000000000000000000e+00 1.000000000000000000e+00
-1.241670000000000051e+01 1.000000000000000000e+00 1.000000000000000000e+00 1.000000000000000000e+00
-1.237500000000000000e+01 1.000000000000000000e+00 1.000000000000000000e+00 1.000000000000000000e+00
-1.233329999999999949e+01 1.000000000000000000e+00 1.000000000000000000e+00 1.000000000000000000e+00
-1.229170000000000051e+01 1.000000000000000000e+00 1.000000000000000000e+00 1.000000000000000000e+00
-1.225000000000000000e+01 1.000000000000000000e+00 1.000000000000000000e+00 1.000000000000000000e+00
-1.220829999999999949e+01 1.000000000000000000e+00 1.000000000000000000e+00 1.000000000000000000e+00
-1.216670000000000051e+01 1.000000000000000000e+00 1.000000000000000000e+00 1.000000000000000000e+00
-1.212500000000000000e+01 1.000000000000000000e+00 1.000000000000000000e+00 1.000000000000000000e+00
-1.208329999999999949e+01 1.000000000000000000e+00 1.000000000000000000e+00 1.000000000000000000e+00
-1.204170000000000051e+01 1.000000000000000000e+00 1.000000000000000000e+00 1.000000000000000000e+00
-1.200000000000000000e+01 1.000000000000000000e+00 1.000000000000000000e+00 1.000000000000000000e+00
-1.195829999999999949e+01 1.000000000000000000e+00 1.000000000000000000e+00 1.000000000000000000e+00
-1.191670000000000051e+01 1.000000000000000000e+00 1.000000000000000000e+00 1.000000000000000000e+00
-1.187500000000000000e+01 1.000000000000000000e+00 1.000000000000000000e+00 1.000000000000000000e+00
-1.183329999999999949e+01 1.000000000000000000e+00 1.000000000000000000e+00 1.000000000000000000e+00
-1.179170000000000051e+01 1.000000000000000000e+00 1.000000000000000000e+00 1.000000000000000000e+00
-1.175000000000000000e+01 1.000000000000000000e+00 1.000000000000000000e+00 1.000000000000000000e+00
-1.170829999999999949e+01 1.000000000000000000e+00 1.000000000000000000e+00 1.000000000000000000e+00
-1.166670000000000051e+01 1.000000000000000000e+00 1.000000000000000000e+00 1.000000000000000000e+00
-1.162500000000000000e+01 1.000000000000000000e+00 1.000000000000000000e+00 1.000000000000000000e+00
-1.158329999999999949e+01 1.000000000000000000e+00 1.000000000000000000e+00 1.000000000000000000e+00
-1.154170000000000051e+01 1.000000000000000000e+00 1.000000000000000000e+00 1.000000000000000000e+00
-1.150000000000000000e+01 1.000000000000000000e+00 1.000000000000000000e+00 1.000000000000000000e+00
-1.145829999999999949e+01 1.000000000000000000e+00 1.000000000000000000e+00 1.000000000000000000e+00
-1.141670000000000051e+01 1.000000000000000000e+00 1.000000000000000000e+00 1.000000000000000000e+00
-1.137500000000000000e+01 1.000000000000000000e+00 1.000000000000000000e+00 1.000000000000000000e+00
-1.133329999999999949e+01 1.000000000000000000e+00 1.000000000000000000e+00 1.000000000000000000e+00
-1.129170000000000051e+01 1.000000000000000000e+00 1.000000000000000000e+00 1.000000000000000000e+00
-1.125000000000000000e+01 1.000000000000000000e+00 1.000000000000000000e+00 1.000000000000000000e+00
-1.120829999999999949e+01 1.000000000000000000e+00 1.000000000000000000e+00 1.000000000000000000e+00
-1.116670000000000051e+01 1.000000000000000000e+00 1.000000000000000000e+00 1.000000000000000000e+00
-1.112500000000000000e+01 1.000000000000000000e+00 1.000000000000000000e+00 1.000000000000000000e+00
-1.108329999999999949e+01 1.000000000000000000e+00 1.000000000000000000e+00 1.000000000000000000e+00
-1.104170000000000051e+01 1.000000000000000000e+00 1.000000000000000000e+00 1.000000000000000000e+00
-1.100000000000000000e+01 1.000000000000000000e+00 1.000000000000000000e+00 1.000000000000000000e+00
-1.095829999999999949e+01 1.000000000000000000e+00 1.000000000000000000e+00 1.000000000000000000e+00
-1.091670000000000051e+01 1.000000000000000000e+00 1.000000000000000000e+00 1.000000000000000000e+00
-1.087500000000000000e+01 1.000000000000000000e+00 1.000000000000000000e+00 1.000000000000000000e+00
-1.083329999999999949e+01 1.000000000000000000e+00 1.000000000000000000e+00 1.000000000000000000e+00
-1.079170000000000051e+01 1.000000000000000000e+00 1.000000000000000000e+00 1.000000000000000000e+00
-1.075000000000000000e+01 1.000000000000000000e+00 1.000000000000000000e+00 1.000000000000000000e+00
-1.070829999999999949e+01 1.000000000000000000e+00 1.000000000000000000e+00 1.000000000000000000e+00
-1.066670000000000051e+01 1.000000000000000000e+00 1.000000000000000000e+00 1.000000000000000000e+00
-1.062500000000000000e+01 1.000000000000000000e+00 1.000000000000000000e+00 1.000000000000000000e+00
-1.058329999999999949e+01 1.000000000000000000e+00 1.000000000000000000e+00 1.000000000000000000e+00
-1.054170000000000051e+01 1.000000000000000000e+00 1.000000000000000000e+00 1.000000000000000000e+00
-1.050000000000000000e+01 1.000000000000000000e+00 1.000000000000000000e+00 1.000000000000000000e+00
-1.045829999999999949e+01 1.000000000000000000e+00 1.000000000000000000e+00 1.000000000000000000e+00
-1.041670000000000051e+01 1.000000000000000000e+00 1.000000000000000000e+00 1.000000000000000000e+00
-1.037500000000000000e+01 1.000000000000000000e+00 1.000000000000000000e+00 1.000000000000000000e+00
-1.033329999999999949e+01 1.000000000000000000e+00 1.000000000000000000e+00 1.000000000000000000e+00
-1.029170000000000051e+01 1.000000000000000000e+00 1.000000000000000000e+00 1.000000000000000000e+00
-1.025000000000000000e+01 1.000000000000000000e+00 1.000000000000000000e+00 1.000000000000000000e+00
-1.020829999999999949e+01 1.000000000000000000e+00 1.000000000000000000e+00 1.000000000000000000e+00
-1.016670000000000051e+01 1.000000000000000000e+00 1.000000000000000000e+00 1.000000000000000000e+00
-1.012500000000000000e+01 1.000000000000000000e+00 1.000000000000000000e+00 1.000000000000000000e+00
-1.008329999999999949e+01 1.000000000000000000e+00 1.000000000000000000e+00 1.000000000000000000e+00
-1.004170000000000051e+01 1.000000000000000000e+00 1.000000000000000000e+00 1.000000000000000000e+00
-1.000000000000000000e+01 1.000000000000000000e+00 1.000000000000000000e+00 1.000000000000000000e+00
-9.958299999999999486e+00 1.000000000000000000e+00 1.000000000000000000e+00 1.000000000000000000e+00
-9.916700000000000514e+00 1.000000000000000000e+00 1.000000000000000000e+00 1.000000000000000000e+00
-9.875000000000000000e+00 1.000000000000000000e+00 1.000000000000000000e+00 1.000000000000000000e+00
-9.833299999999999486e+00 1.000000000000000000e+00 1.000000000000000000e+00 1.000000000000000000e+00
-9.791700000000000514e+00 1.000000000000000000e+00 1.000000000000000000e+00 1.000000000000000000e+00
-9.750000000000000000e+00 1.000000000000000000e+00 1.000000000000000000e+00 1.000000000000000000e+00
-9.708299999999999486e+00 1.000000000000000000e+00 1.000000000000000000e+00 1.000000000000000000e+00
-9.666700000000000514e+00 1.000000000000000000e+00 1.000000000000000000e+00 1.000000000000000000e+00
-9.625000000000000000e+00 1.000000000000000000e+00 1.000000000000000000e+00 1.000000000000000000e+00
-9.583299999999999486e+00 1.000000000000000000e+00 1.000000000000000000e+00 1.000000000000000000e+00
-9.541700000000000514e+00 1.000000000000000000e+00 1.000000000000000000e+00 1.000000000000000000e+00
-9.500000000000000000e+00 1.000000000000000000e+00 1.000000000000000000e+00 1.000000000000000000e+00
-9.458299999999999486e+00 1.000000000000000000e+00 1.000000000000000000e+00 1.000000000000000000e+00
-9.416700000000000514e+00 1.000000000000000000e+00 1.000000000000000000e+00 1.000000000000000000e+00
-9.375000000000000000e+00 1.000000000000000000e+00 1.000000000000000000e+00 1.000000000000000000e+00
-9.333299999999999486e+00 1.000000000000000000e+00 1.000000000000000000e+00 1.000000000000000000e+00
-9.291700000000000514e+00 1.000000000000000000e+00 1.000000000000000000e+00 1.000000000000000000e+00
-9.250000000000000000e+00 1.000000000000000000e+00 1.000000000000000000e+00 1.000000000000000000e+00
-9.208299999999999486e+00 1.000000000000000000e+00 1.000000000000000000e+00 1.000000000000000000e+00
-9.166700000000000514e+00 1.000000000000000000e+00 1.000000000000000000e+00 1.000000000000000000e+00
-9.125000000000000000e+00 1.000000000000000000e+00 1.000000000000000000e+00 1.000000000000000000e+00
-9.083299999999999486e+00 1.000000000000000000e+00 1.000000000000000000e+00 1.000000000000000000e+00
-9.041700000000000514e+00 1.000000000000000000e+00 1.000000000000000000e+00 1.000000000000000000e+00
-9.000000000000000000e+00 1.000000000000000000e+00 1.000000000000000000e+00 1.000000000000000000e+00
-8.958299999999999486e+00 1.000000000000000000e+00 1.000000000000000000e+00 1.000000000000000000e+00
-8.916700000000000514e+00 1.000000000000000000e+00 1.000000000000000000e+00 1.000000000000000000e+00
-8.875000000000000000e+00 1.000000000000000000e+00 1.000000000000000000e+00 1.000000000000000000e+00
-8.833299999999999486e+00 1.000000000000000000e+00 1.000000000000000000e+00 1.000000000000000000e+00
-8.791700000000000514e+00 1.000000000000000000e+00 1.000000000000000000e+00 1.000000000000000000e+00
-8.750000000000000000e+00 1.000000000000000000e+00 1.000000000000000000e+00 1.000000000000000000e+00
-8.708299999999999486e+00 1.000000000000000000e+00 1.000000000000000000e+00 1.000000000000000000e+00
-8.666700000000000514e+00 1.000000000000000000e+00 1.000000000000000000e+00 1.000000000000000000e+00
-8.625000000000000000e+00 1.000000000000000000e+00 1.000000000000000000e+00 1.000000000000000000e+00
-8.583299999999999486e+00 1.000000000000000000e+00 1.000000000000000000e+00 1.000000000000000000e+00
-8.541700000000000514e+00 1.000000000000000000e+00 1.000000000000000000e+00 1.000000000000000000e+00
-8.500000000000000000e+00 1.000000000000000000e+00 1.000000000000000000e+00 1.000000000000000000e+00
-8.458299999999999486e+00 1.000000000000000000e+00 1.000000000000000000e+00 1.000000000000000000e+00
-8.416700000000000514e+00 1.000000000000000000e+00 1.000000000000000000e+00 1.000000000000000000e+00
-8.375000000000000000e+00 1.000000000000000000e+00 1.000000000000000000e+00 1.000000000000000000e+00
-8.333299999999999486e+00 1.000000000000000000e+00 1.000000000000000000e+00 1.000000000000000000e+00
-8.291700000000000514e+00 1.000000000000000000e+00 1.000000000000000000e+00 1.000000000000000000e+00
-8.250000000000000000e+00 1.000000000000000000e+00 1.000000000000000000e+00 1.000000000000000000e+00
-8.208299999999999486e+00 1.000000000000000000e+00 1.000000000000000000e+00 1.000000000000000000e+00
-8.166700000000000514e+00 1.000000000000000000e+00 1.000000000000000000e+00 1.000000000000000000e+00
-8.125000000000000000e+00 1.000000000000000000e+00 1.000000000000000000e+00 1.000000000000000000e+00
-8.083299999999999486e+00 1.000000000000000000e+00 1.000000000000000000e+00 1.000000000000000000e+00
-8.041700000000000514e+00 1.000000000000000000e+00 1.000000000000000000e+00 1.000000000000000000e+00
-8.000000000000000000e+00 1.000000000000000000e+00 1.000000000000000000e+00 1.000000000000000000e+00
-7.958300000000000374e+00 1.000000000000000000e+00 1.000000000000000000e+00 1.000000000000000000e+00
-7.916699999999999626e+00 1.000000000000000000e+00 1.000000000000000000e+00 1.000000000000000000e+00
-7.875000000000000000e+00 1.000000000000000000e+00 1.000000000000000000e+00 1.000000000000000000e+00
-7.833300000000000374e+00 1.000000000000000000e+00 1.000000000000000000e+00 1.000000000000000000e+00
-7.791699999999999626e+00 1.000000000000000000e+00 1.000000000000000000e+00 1.000000000000000000e+00
-7.750000000000000000e+00 1.000000000000000000e+00 1.000000000000000000e+00 1.000000000000000000e+00
-7.708300000000000374e+00 9.999994118221458006e-01 9.999996086315353638e-01 9.999998437568917709e-01
-7.666699999999999626e+00 9.999955203360897382e-01 9.999970616955623504e-01 9.999987925261745181e-01
-7.625000000000000000e+00 9.999886913492477269e-01 9.999926877647473678e-01 9.999969071549937860e-01
-7.583300000000000374e+00 9.999792604569565091e-01 9.999867798127571872e-01 9.999942449666430200e-01
-7.541699999999999626e+00 9.999679720888027257e-01 9.999798730342014386e-01 9.999909829521184124e-01
-7.500000000000000000e+00 9.999553734483792589e-01 9.999723521047718666e-01 9.999872530190987430e-01
-7.458300000000000374e+00 9.999417745063918783e-01 9.999644368175857334e-01 9.999831265120988633e-01
-7.416699999999999626e+00 9.999281186939071864e-01 9.999566623511819685e-01 9.999788919157019951e-01
-7.375000000000000000e+00 9.999143419383635933e-01 9.999489062854246546e-01 9.999745692948120990e-01
-7.333300000000000374e+00 9.999008265271988050e-01 9.999414425078820834e-01 9.999702482714536433e-01
-7.291699999999999626e+00 9.998868707831903846e-01 9.999338131615015390e-01 9.999657373414626571e-01
-7.250000000000000000e+00 9.998730207908205214e-01 9.999263642026485766e-01 9.999611882772747595e-01
-7.208300000000000374e+00 9.998590597327486895e-01 9.999189528234800894e-01 9.999565398948836448e-01
-7.166699999999999626e+00 9.998453000112779154e-01 9.999117729024966650e-01 9.999518819287422922e-01
-7.125000000000000000e+00 9.998315864922601159e-01 9.999046920389875748e-01 9.999471851040133696e-01
-7.083300000000000374e+00 9.998173233412264160e-01 9.998974183406130756e-01 9.999422386838241472e-01
-7.041699999999999626e+00 9.998029067863951624e-01 9.998901351325146791e-01 9.999371854959624439e-01
-7.000000000000000000e+00 9.997888944651185383e-01 9.998831970705843730e-01 9.999321790341614280e-01
-6.958300000000000374e+00 9.997746755986953726e-01 9.998762239886390679e-01 9.999270445057514278e-01
-6.916699999999999626e+00 9.997600753238565785e-01 9.998690939025950408e-01 9.999217398154518488e-01
-6.875000000000000000e+00 9.997454976594197795e-01 9.998621200150564770e-01 9.999163365939121029e-01
-6.833300000000000374e+00 9.997314774420350547e-01 9.998554782758191095e-01 9.999110789616312278e-01
-6.791699999999999626e+00 9.997174627328957452e-01 9.998489171390446684e-01 9.999057620762196175e-01
-6.750000000000000000e+00 9.997025327729078814e-01 9.998419397144244769e-01 9.999000728008603511e-01
-6.708300000000000374e+00 9.996879912440879146e-01 9.998353426531230159e-01 9.998943710894260262e-01
-6.666699999999999626e+00 9.996739144269503052e-01 9.998288878535986912e-01 9.998888820843265801e-01
-6.625000000000000000e+00 9.996595435231927507e-01 9.998224565072830750e-01 9.998831452575460688e-01
-6.583300000000000374e+00 9.996447997871081848e-01 9.998158287418144052e-01 9.998772663943502614e-01
-6.541699999999999626e+00 9.996302320337999703e-01 9.998094444720903029e-01 9.998713116511758203e-01
-6.500000000000000000e+00 9.996153535035651183e-01 9.998028056260016561e-01 9.998652890485604239e-01
-6.458300000000000374e+00 9.996006988240213609e-01 9.997965067122939198e-01 9.998591610032078192e-01
-6.416699999999999626e+00 9.995860288491346113e-01 9.997901226149710219e-01 9.998530535788902052e-01
-6.375000000000000000e+00 9.995713447422419629e-01 9.997838517751970189e-01 9.998468209091402326e-01
-6.333300000000000374e+00 9.995567974409876877e-01 9.997776511792758614e-01 9.998406094696661306e-01
-6.291699999999999626e+00 9.995417899615541835e-01 9.997713165870547591e-01 9.998341297729439470e-01
-6.250000000000000000e+00 9.995266714024652055e-01 9.997648970832186954e-01 9.998275968981882311e-01
-6.208300000000000374e+00 9.995117253155535453e-01 9.997587310497649815e-01 9.998209709339178630e-01
-6.166699999999999626e+00 9.994970714177568993e-01 9.997526632941919900e-01 9.998144447317929284e-01
-6.125000000000000000e+00 9.994818649853280945e-01 9.997463848735951286e-01 9.998076443896531940e-01
-6.083300000000000374e+00 9.994663225957097774e-01 9.997400117278274490e-01 9.998006202715968849e-01
-6.041699999999999626e+00 9.994512335365871580e-01 9.997338421199490899e-01 9.997937445364957210e-01
-6.000000000000000000e+00 9.994362371246344745e-01 9.997278806127899431e-01 9.997867372495863325e-01
-5.958300000000000374e+00 9.994208626176412924e-01 9.997216893197052867e-01 9.997795910179472223e-01
-5.916699999999999626e+00 9.994057963827065461e-01 9.997157809388492744e-01 9.997724039249487049e-01
-5.875000000000000000e+00 9.993903770313871116e-01 9.997097012748100697e-01 9.997650665678962101e-01
-5.833300000000000374e+00 9.993750645347283523e-01 9.997036793839093605e-01 9.997577004518382049e-01
-5.791699999999999626e+00 9.993596819814623000e-01 9.996977299950535745e-01 9.997501932170016481e-01
-5.750000000000000000e+00 9.993439575022594612e-01 9.996916059886233885e-01 9.997425192695936769e-01
-5.708300000000000374e+00 9.993293510670785418e-01 9.996861348287258142e-01 9.997351395081534031e-01
-5.666699999999999626e+00 9.993137627917911825e-01 9.996801677189786073e-01 9.997273678257578844e-01
-5.625000000000000000e+00 9.992984673673046547e-01 9.996744681367570884e-01 9.997195511884980901e-01
-5.583300000000000374e+00 9.992836077905029590e-01 9.996689848081873331e-01 9.997118663092805502e-01
-5.541699999999999626e+00 9.992679697848404485e-01 9.996632027294886091e-01 9.997037598731193242e-01
-5.500000000000000000e+00 9.992530020671273050e-01 9.996577300854534442e-01 9.996958957540612589e-01
-5.458300000000000374e+00 9.992381316113304601e-01 9.996524505523769477e-01 9.996879008502540520e-01
-5.416699999999999626e+00 9.992231640618596256e-01 9.996471320428580443e-01 9.996798164660676278e-01
-5.375000000000000000e+00 9.992080786540936677e-01 9.996417140291202763e-01 9.996716887108357819e-01
-5.333300000000000374e+00 9.991929534466659213e-01 9.996364670840818256e-01 9.996633293728933722e-01
-5.291699999999999626e+00 9.991781625285192092e-01 9.996314252871759676e-01 9.996549995985462012e-01
-5.250000000000000000e+00 9.991634409728709088e-01 9.996263508356600935e-01 9.996467404504426613e-01
-5.208300000000000374e+00 9.991481080946247317e-01 9.996211371614387442e-01 9.996380352022329330e-01
-5.166699999999999626e+00 9.991342161938867594e-01 9.996166255657251698e-01 9.996298782762913504e-01
-5.125000000000000000e+00 9.991188452077647275e-01 9.996114062793203248e-01 9.996210598264682057e-01
-5.083300000000000374e+00 9.991041842980263876e-01 9.996068358717629110e-01 9.996122017332094156e-01
-5.041699999999999626e+00 9.990901191009941007e-01 9.996021911111522273e-01 9.996038584800412963e-01
-5.000000000000000000e+00 9.990751864404598948e-01 9.995974926876058930e-01 9.995948217035182104e-01
-4.958300000000000374e+00 9.990600356723137176e-01 9.995926493853257710e-01 9.995856616274588768e-01
-4.916699999999999626e+00 9.990460279293809087e-01 9.995883208843950873e-01 9.995769774015820230e-01
-4.875000000000000000e+00 9.990312219439418939e-01 9.995837656309205510e-01 9.995677324204624847e-01
-4.833300000000000374e+00 9.990173702161693203e-01 9.995796109565113774e-01 9.995589083914073747e-01
-4.791699999999999626e+00 9.990023064719406598e-01 9.995750302416408495e-01 9.995494098415815820e-01
-4.750000000000000000e+00 9.989896887550396842e-01 9.995711991756811576e-01 9.995413591072784820e-01
-4.708300000000000374e+00 9.989811464457901691e-01 9.995685459066161460e-01 9.995359745936780449e-01
-4.666699999999999626e+00 9.989754269567669986e-01 9.995665973687601902e-01 9.995325257802342156e-01
-4.625000000000000000e+00 9.989715185397604058e-01 9.995650825024307018e-01 9.995304896684509277e-01
-4.583300000000000374e+00 9.989688747251356249e-01 9.995637953476114168e-01 9.995294869337753019e-01
-4.541699999999999626e+00 9.989675641491861935e-01 9.995630082520637893e-01 9.995292895388576682e-01
-4.500000000000000000e+00 9.989665748462502881e-01 9.995622132649444325e-01 9.995294583133593758e-01
-4.458300000000000374e+00 9.989659035507726381e-01 9.995614512973457488e-01 9.995299465098905767e-01
-4.416699999999999626e+00 9.989659346746150304e-01 9.995610787185754686e-01 9.995307121699205100e-01
-4.375000000000000000e+00 9.989649596093774786e-01 9.995601276055017248e-01 9.995311674370616073e-01
-4.333300000000000374e+00 9.989651985819724134e-01 9.995598278728186070e-01 9.995320648209000680e-01
-4.291699999999999626e+00 9.989641826655299983e-01 9.995590172824857511e-01 9.995323486621593423e-01
-4.250000000000000000e+00 9.989637103120716510e-01 9.995584939484994935e-01 9.995328504879775755e-01
-4.208300000000000374e+00 9.989632638494625461e-01 9.995580499491297788e-01 9.995332939201668765e-01
-4.166699999999999626e+00 9.989631962862094428e-01 9.995575980609484601e-01 9.995340489272142026e-01
-4.125000000000000000e+00 9.989624601745381582e-01 9.995571332893180561e-01 9.995342701733561652e-01
-4.083300000000000374e+00 9.989614184264278274e-01 9.995564951846176438e-01 9.995343686626451118e-01
-4.041699999999999626e+00 9.989605432630439541e-01 9.995558907187580555e-01 9.995345772564865339e-01
-4.000000000000000000e+00 9.989604935148657106e-01 9.995557438200549649e-01 9.995350649220408057e-01
-3.958299999999999930e+00 9.989595157075130683e-01 9.995550928203338348e-01 9.995352425386523354e-01
-3.916700000000000070e+00 9.989587272708277954e-01 9.995547438696382736e-01 9.995352602462242997e-01
-3.875000000000000000e+00 9.989575564711442590e-01 9.995541634525262342e-01 9.995351622890512600e-01
-3.833299999999999930e+00 9.989566766533775066e-01 9.995538227640154982e-01 9.995350740963609981e-01
-3.791700000000000070e+00 9.989559572852660940e-01 9.995534528796642393e-01 9.995351799573594098e-01
-3.750000000000000000e+00 9.989541025353371184e-01 9.995527557734098512e-01 9.995345310613302781e-01
-3.708299999999999930e+00 9.989528266203455686e-01 9.995522365142485155e-01 9.995342723180361544e-01
-3.666700000000000070e+00 9.989513142514050426e-01 9.995517921616511314e-01 9.995336568110521069e-01
-3.625000000000000000e+00 9.989508375999269774e-01 9.995516880564486728e-01 9.995336295114495284e-01
-3.583299999999999930e+00 9.989488594413885592e-01 9.995510286641917652e-01 9.995328128979605875e-01
-3.541700000000000070e+00 9.989466928951341584e-01 9.995502473291909551e-01 9.995319856425289862e-01
-3.500000000000000000e+00 9.989451237076371060e-01 9.995498344960076498e-01 9.995312469655285303e-01
-3.458299999999999930e+00 9.989434164822990070e-01 9.995493207648328271e-01 9.995305286368427744e-01
-3.416700000000000070e+00 9.989408873473307748e-01 9.995485835946054110e-01 9.995292366154110431e-01
-3.375000000000000000e+00 9.989388115297610504e-01 9.995480372300622474e-01 9.995282039972347432e-01
-3.333299999999999930e+00 9.989369001697444572e-01 9.995475745005971691e-01 9.995271651495223342e-01
-3.291700000000000070e+00 9.989344233280269547e-01 9.995467942410930506e-01 9.995260021740804968e-01
-3.250000000000000000e+00 9.989318243185404400e-01 9.995460532842330714e-01 9.995246168781618534e-01
-3.208299999999999930e+00 9.989282884028017895e-01 9.995449573315825509e-01 9.995228069367757540e-01
-3.166700000000000070e+00 9.989265137251173154e-01 9.995446994493040194e-01 9.995216372238479030e-01
-3.125000000000000000e+00 9.989238571607180761e-01 9.995438540291999852e-01 9.995203191698016632e-01
-3.083299999999999930e+00 9.989204438108957307e-01 9.995429116506118206e-01 9.995183918562848824e-01
-3.041700000000000070e+00 9.989165044736249000e-01 9.995416573753365119e-01 9.995163506943598453e-01
-3.000000000000000000e+00 9.989136944730199197e-01 9.995409873943992274e-01 9.995146487760242504e-01
-2.958299999999999930e+00 9.989095932555525081e-01 9.995396106304610395e-01 9.995125825587327650e-01
-2.916700000000000070e+00 9.989070294454182042e-01 9.995389703070848286e-01 9.995110547272497703e-01
-2.875000000000000000e+00 9.989018033302897726e-01 9.995373497763133663e-01 9.995081848824548532e-01
-2.833299999999999930e+00 9.988979621777456241e-01 9.995360775128948605e-01 9.995062016330468202e-01
-2.791700000000000070e+00 9.988930430570182040e-01 9.995345984007986129e-01 9.995034502070715421e-01
-2.750000000000000000e+00 9.988884074517385692e-01 9.995330027949196339e-01 9.995010899607992272e-01
-2.708299999999999930e+00 9.988838045161205770e-01 9.995315933661234054e-01 9.994984982372344673e-01
-2.666700000000000070e+00 9.988787419168078108e-01 9.995297924151635982e-01 9.994959315096240138e-01
-2.625000000000000000e+00 9.988742258636820193e-01 9.995283851504368489e-01 9.994934013067813261e-01
-2.583299999999999930e+00 9.988687030247285215e-01 9.995263321978777871e-01 9.994906741092030034e-01
-2.541700000000000070e+00 9.988619315292638356e-01 9.995241265386262119e-01 9.994870182401003333e-01
-2.500000000000000000e+00 9.988556906818222281e-01 9.995218682308343316e-01 9.994838168700314052e-01
-2.458299999999999930e+00 9.988484375474658838e-01 9.995191084074726007e-01 9.994803023279296150e-01
-2.416700000000000070e+00 9.988417086393951427e-01 9.995167225268539735e-01 9.994767619616227172e-01
-2.375000000000000000e+00 9.988344315904894577e-01 9.995139676072088974e-01 9.994731931708488171e-01
-2.333299999999999930e+00 9.988260884691063657e-01 9.995107126994849933e-01 9.994691332842171594e-01
-2.291700000000000070e+00 9.988166936527830275e-01 9.995069202945822129e-01 9.994647727162957462e-01
-2.250000000000000000e+00 9.988065300228260446e-01 9.995028446017428791e-01 9.994599244844418751e-01
-2.208299999999999930e+00 9.987968549913219807e-01 9.994988251065246576e-01 9.994555248597845054e-01
-2.166700000000000070e+00 9.987847051559360922e-01 9.994939377557259252e-01 9.994497963110536842e-01
-2.125000000000000000e+00 9.987750181889832879e-01 9.994895833322079426e-01 9.994455504906913923e-01
-2.083299999999999930e+00 9.987634903990408874e-01 9.994849707064584754e-01 9.994401173435936148e-01
-2.041700000000000070e+00 9.987465573306117950e-01 9.994771189680594636e-01 9.994330936410500410e-01
-2.000000000000000000e+00 9.987331454724571733e-01 9.994713873910796575e-01 9.994270786865031564e-01
-1.958299999999999930e+00 9.987150981992636289e-01 9.994632175763606963e-01 9.994194723359701715e-01
-1.916700000000000070e+00 9.986981996465064126e-01 9.994553293503024571e-01 9.994125163787251909e-01
-1.875000000000000000e+00 9.986765231582117597e-01 9.994450987956179366e-01 9.994037199440354291e-01
-1.833299999999999930e+00 9.986542201481545256e-01 9.994344896428491998e-01 9.993947581571902550e-01
-1.791700000000000070e+00 9.986277852082184880e-01 9.994215549282031708e-01 9.993844536264896439e-01
-1.750000000000000000e+00 9.985960300439660209e-01 9.994056824349258905e-01 9.993724272820065924e-01
-1.708299999999999930e+00 9.985643275902701399e-01 9.993896081929177777e-01 9.993605266372383999e-01
-1.666700000000000070e+00 9.985202492424701814e-01 9.993666302185837402e-01 9.993446444307093612e-01
-1.625000000000000000e+00 9.984675896825166985e-01 9.993383896799489241e-01 9.993261982298822232e-01
-1.583299999999999930e+00 9.984068899510996076e-01 9.993048341449418670e-01 9.993055567721789156e-01
-1.541700000000000070e+00 9.983249308130522914e-01 9.992570722553647533e-01 9.992792046862001287e-01
-1.500000000000000000e+00 9.982063356474631943e-01 9.991851509667191156e-01 9.992426779524916647e-01
-1.458299999999999930e+00 9.980112828422625926e-01 9.990176470628940875e-01 9.991959495110684930e-01
-1.416700000000000070e+00 9.979194059950119433e-01 9.990055133786924779e-01 9.991566293547210487e-01
-1.375000000000000000e+00 9.978523927565525753e-01 9.988780238764237707e-01 9.991546145457673722e-01
-1.333299999999999930e+00 9.978307111474942204e-01 9.989516296900584624e-01 9.991255873810975796e-01
-1.291700000000000070e+00 9.978065491522665198e-01 9.988302524598715593e-01 9.991375176885359810e-01
-1.250000000000000000e+00 9.977509318214473621e-01 9.987705098198108589e-01 9.991235900994325236e-01
-1.208299999999999930e+00 9.977389724042213803e-01 9.987493128141154974e-01 9.991193372607424239e-01
-1.166700000000000070e+00 9.977016339367378306e-01 9.987056604911509483e-01 9.991092657083652240e-01
-1.125000000000000000e+00 9.976489241251952356e-01 9.986321519982146455e-01 9.990996321679177505e-01
-1.083299999999999930e+00 9.975216754949202125e-01 9.984745533467636047e-01 9.990782351956588592e-01
-1.041700000000000070e+00 9.974790231508360305e-01 9.984092556842907307e-01 9.990718145370937053e-01
-1.000000000000000000e+00 9.974361459412820485e-01 9.983611596222121687e-01 9.990613123688202313e-01
-9.583000000000000407e-01 9.974267335364122022e-01 9.983432300727277386e-01 9.990586278989761482e-01
-9.166999999999999593e-01 9.973841843420395703e-01 9.983006306158314080e-01 9.990476817610401961e-01
-8.750000000000000000e-01 9.973748923565208813e-01 9.982851797273749606e-01 9.990449231527697149e-01
-8.333000000000000407e-01 9.973548744898360630e-01 9.982667810565635236e-01 9.990378673849542590e-01
-7.916999999999999593e-01 9.973371825406908142e-01 9.982444314200166202e-01 9.990336214504728085e-01
-7.500000000000000000e-01 9.973181513242541651e-01 9.982309751506379669e-01 9.990258334568301590e-01
-7.083000000000000407e-01 9.973186040681819575e-01 9.982275420339867811e-01 9.990247569198198452e-01
-6.666999999999999593e-01 9.972881219406835029e-01 9.982030454147654552e-01 9.990149642524429607e-01
-6.250000000000000000e-01 9.972879787549646657e-01 9.981997874722676745e-01 9.990140909925531165e-01
-5.833000000000000407e-01 9.972686927873142260e-01 9.981856745188036895e-01 9.990067185527395921e-01
-5.416999999999999593e-01 9.972712348056068654e-01 9.981867574159609680e-01 9.990059055235566143e-01
-5.000000000000000000e-01 9.972457202472860827e-01 9.981681150228922661e-01 9.989967840397581123e-01
-4.582999999999999852e-01 9.972464351120626791e-01 9.981686687410058489e-01 9.989955350675266965e-01
-4.167000000000000148e-01 9.972321826794414701e-01 9.981610738577478825e-01 9.989888338498017495e-01
-3.750000000000000000e-01 9.972278532674675455e-01 9.981563465232211607e-01 9.989869402383718677e-01
-3.332999999999999852e-01 9.972171775493874346e-01 9.981526170520075292e-01 9.989809347368250325e-01
-2.917000000000000148e-01 9.972217593766082855e-01 9.981544896124164845e-01 9.989816878885279250e-01
-2.500000000000000000e-01 9.972046958151434826e-01 9.981438888013260957e-01 9.989750150381796479e-01
-2.083000000000000129e-01 9.972056131731459327e-01 9.981431717018635075e-01 9.989748680551930882e-01
-1.666999999999999871e-01 9.971949606966085122e-01 9.981384090004455922e-01 9.989697884591365318e-01
-1.250000000000000000e-01 9.971988082190563762e-01 9.981399013098076756e-01 9.989708788088113023e-01
-8.329999999999999905e-02 9.971876118722416971e-01 9.981346074632766463e-01 9.989658810729690197e-01
-4.170000000000000095e-02 9.971931561712394920e-01 9.981377523918482098e-01 9.989673864223013178e-01
0.000000000000000000e+00 9.971902201470329574e-01 9.981361843196691064e-01 9.989661550450078531e-01
4.170000000000000095e-02 9.971963500468941088e-01 9.981397125595143915e-01 9.989682058747210158e-01
8.329999999999999905e-02 9.971962162142640196e-01 9.981381594937357438e-01 9.989693263606453932e-01
1.250000000000000000e-01 9.972028855043473250e-01 9.981401543810144439e-01 9.989728990362545247e-01
1.666999999999999871e-01 9.972104872396164721e-01 9.981426815961528254e-01 9.989776333973896527e-01
2.083000000000000129e-01 9.972206120253424011e-01 9.981473530629925150e-01 9.989827938146714770e-01
2.500000000000000000e-01 9.972302731421553990e-01 9.981534072885209774e-01 9.989873959811830240e-01
2.917000000000000148e-01 9.972446694137818701e-01 9.981592550234240635e-01 9.989953811695320152e-01
3.332999999999999852e-01 9.972553459170955259e-01 9.981643395703087007e-01 9.990020282593239376e-01
3.750000000000000000e-01 9.972677276506615174e-01 9.981695879963177198e-01 9.990095306095148064e-01
4.167000000000000148e-01 9.972869143001925618e-01 9.981777218828870035e-01 9.990210582418490581e-01
4.582999999999999852e-01 9.973068275219498791e-01 9.981868111066805049e-01 9.990324697166841350e-01
5.000000000000000000e-01 9.973299123149707013e-01 9.981956770168268767e-01 9.990470934267100533e-01
5.416999999999999593e-01 9.973435277628186491e-01 9.981992829340221585e-01 9.990577053388951523e-01
5.833000000000000407e-01 9.973732421856603692e-01 9.982103069790668748e-01 9.990772266420688830e-01
6.250000000000000000e-01 9.974010944910831622e-01 9.982215126329940791e-01 9.990945037441044674e-01
6.666999999999999593e-01 9.974382749503121204e-01 9.982351299878186035e-01 9.991188853313722751e-01
7.083000000000000407e-01 9.974751227041350754e-01 9.982459919877195720e-01 9.991455117115374263e-01
7.500000000000000000e-01 9.975104541332840968e-01 9.982584708849274735e-01 9.991696013279229849e-01
7.916999999999999593e-01 9.975601997648088082e-01 9.982749538313432369e-01 9.992036896688547554e-01
8.333000000000000407e-01 9.976035367397105835e-01 9.982895739325029494e-01 9.992341834866853567e-01
8.750000000000000000e-01 9.976630557147302403e-01 9.983062445112794725e-01 9.992778135831670294e-01
9.166999999999999593e-01 9.977226641338401425e-01 9.983256908760986814e-01 9.993191964317479359e-01
9.583000000000000407e-01 9.978086942215003141e-01 9.983519043555567629e-01 9.993794695341406964e-01
1.000000000000000000e+00 9.978975926224556980e-01 9.983736272605233664e-01 9.994467506963551351e-01
1.041700000000000070e+00 9.980005135704382857e-01 9.984074997489859049e-01 9.995159173146231923e-01
1.083299999999999930e+00 9.981055926302446757e-01 9.984606749595997810e-01 9.995684074217046078e-01
1.125000000000000000e+00 9.982193021236930308e-01 9.985343833608850694e-01 9.996073139782309935e-01
1.166700000000000070e+00 9.982820684361408681e-01 9.985814541714810311e-01 9.996244041915375300e-01
1.208299999999999930e+00 9.983148019392559247e-01 9.986099996335721096e-01 9.996316785885747125e-01
1.250000000000000000e+00 9.983396503708584779e-01 9.986334350434432627e-01 9.996362554138281675e-01
1.291700000000000070e+00 9.983680461821102803e-01 9.986590506967761849e-01 9.996419938607430389e-01
1.333299999999999930e+00 9.983913686059561199e-01 9.986825995572176096e-01 9.996459221470898049e-01
1.375000000000000000e+00 9.984386873667223661e-01 9.987211930020920558e-01 9.996564507923492160e-01
1.416700000000000070e+00 9.984963150858542358e-01 9.987664443195413133e-01 9.996697365411836289e-01
1.458299999999999930e+00 9.985995404531278208e-01 9.988429200443486033e-01 9.996949349282437947e-01
1.500000000000000000e+00 9.987515129491353338e-01 9.989522657758395097e-01 9.997329902521020495e-01
1.541700000000000070e+00 9.988874908902829475e-01 9.990442393204576055e-01 9.997684186954276520e-01
1.583299999999999930e+00 9.989441046122849999e-01 9.990878399563848378e-01 9.997815590851106826e-01
1.625000000000000000e+00 9.989902248060881229e-01 9.991236462071443336e-01 9.997921895911264789e-01
1.666700000000000070e+00 9.990291850027114284e-01 9.991542125310967082e-01 9.998010969982661367e-01
1.708299999999999930e+00 9.990615426461078030e-01 9.991797696475047674e-01 9.998084472472972273e-01
1.750000000000000000e+00 9.990901466881990656e-01 9.992026361418587799e-01 9.998148821422319088e-01
1.791700000000000070e+00 9.991148523086965660e-01 9.992224796756099536e-01 9.998204164782688030e-01
1.833299999999999930e+00 9.991364039484235127e-01 9.992400704075168338e-01 9.998251761642016344e-01
1.875000000000000000e+00 9.991554186059818932e-01 9.992556623634415436e-01 9.998293616464735134e-01
1.916700000000000070e+00 9.991726699146985524e-01 9.992698956370787977e-01 9.998331345756338306e-01
1.958299999999999930e+00 9.991879128280178879e-01 9.992827628308191823e-01 9.998364008060591779e-01
2.000000000000000000e+00 9.992013122640582834e-01 9.992940525277469455e-01 9.998392781266858265e-01
2.041700000000000070e+00 9.992147867209061340e-01 9.993056658723875607e-01 9.998421026093224917e-01
2.083299999999999930e+00 9.992257425010844241e-01 9.993150657986991092e-01 9.998444192807195430e-01
2.125000000000000000e+00 9.992363947591472728e-01 9.993244114535708711e-01 9.998466149042772866e-01
2.166700000000000070e+00 9.992458191620638974e-01 9.993327058271124219e-01 9.998485506785954602e-01
2.208299999999999930e+00 9.992546368034441739e-01 9.993406505463852119e-01 9.998503271583891738e-01
2.250000000000000000e+00 9.992630641971254057e-01 9.993481405089853498e-01 9.998520389675823461e-01
2.291700000000000070e+00 9.992709123099947632e-01 9.993553360919319450e-01 9.998535871203260150e-01
2.333299999999999930e+00 9.992777933156363757e-01 9.993616543763880200e-01 9.998549407716118553e-01
2.375000000000000000e+00 9.992844818287931474e-01 9.993679209649252160e-01 9.998562272555996389e-01
2.416700000000000070e+00 9.992907297269360001e-01 9.993737385711334298e-01 9.998574362078961331e-01
2.458299999999999930e+00 9.992963092157267635e-01 9.993791399522493624e-01 9.998584691719810680e-01
2.500000000000000000e+00 9.993015654466832487e-01 9.993842055831727578e-01 9.998594465686899690e-01
2.541700000000000070e+00 9.993069829473919530e-01 9.993894769225200037e-01 9.998604420055144937e-01
2.583299999999999930e+00 9.993119216211993061e-01 9.993942890593452422e-01 9.998613472270008184e-01
2.625000000000000000e+00 9.993160970496205442e-01 9.993985053508178673e-01 9.998620764452027521e-01
2.666700000000000070e+00 9.993209343313934623e-01 9.994033184042531159e-01 9.998629376344906339e-01
2.708299999999999930e+00 9.993246997229141559e-01 9.994071728114147790e-01 9.998635863907539001e-01
2.750000000000000000e+00 9.993284308256588089e-01 9.994111034204383737e-01 9.998641996693606870e-01
2.791700000000000070e+00 9.993321535804741140e-01 9.994149477772611423e-01 9.998648283573126072e-01
2.833299999999999930e+00 9.993358707193343848e-01 9.994188078136451159e-01 9.998654519790378670e-01
2.875000000000000000e+00 9.993391072817774390e-01 9.994223864224940357e-01 9.998659418125089848e-01
2.916700000000000070e+00 9.993422621043009935e-01 9.994257540599886802e-01 9.998664487102854048e-01
2.958299999999999930e+00 9.993449587126082001e-01 9.994288123336081409e-01 9.998668385816008586e-01
3.000000000000000000e+00 9.993481261359068446e-01 9.994322844075836931e-01 9.998673236877179127e-01
3.041700000000000070e+00 9.993507454382523081e-01 9.994352773695742709e-01 9.998676974502499482e-01
3.083299999999999930e+00 9.993533239873536589e-01 9.994382331842631695e-01 9.998680585507920826e-01
3.125000000000000000e+00 9.993557028354866922e-01 9.994410155729476219e-01 9.998683805095776034e-01
3.166700000000000070e+00 9.993580614229331527e-01 9.994438188743957063e-01 9.998686876036910753e-01
3.208299999999999930e+00 9.993605807341765512e-01 9.994467966043186768e-01 9.998690194750338156e-01
3.250000000000000000e+00 9.993625088335985618e-01 9.994491825310160005e-01 9.998692484116931123e-01
3.291700000000000070e+00 9.993646207952063820e-01 9.994517439233696621e-01 9.998695071322517558e-01
3.333299999999999930e+00 9.993667443319023125e-01 9.994543606139217884e-01 9.998697581286307701e-01
3.375000000000000000e+00 9.993685468066044741e-01 9.994567055670310340e-01 9.998699407495487135e-01
3.416700000000000070e+00 9.993700808282045545e-01 9.994587660898660575e-01 9.998700799191716504e-01
3.458299999999999930e+00 9.993720881673691103e-01 9.994613444469281349e-01 9.998702907539079865e-01
3.500000000000000000e+00 9.993740028810857989e-01 9.994637768990806137e-01 9.998704960823192600e-01
3.541700000000000070e+00 9.993751497959018071e-01 9.994655210408076584e-01 9.998705484813087407e-01
3.583299999999999930e+00 9.993771215757329962e-01 9.994680448380268700e-01 9.998707527474666179e-01
3.625000000000000000e+00 9.993784867493404889e-01 9.994700270156847699e-01 9.998708352403332666e-01
3.666700000000000070e+00 9.993796928047070649e-01 9.994718547362181349e-01 9.998708900851451808e-01
3.708299999999999930e+00 9.993811820774350929e-01 9.994739449528898811e-01 9.998709988398645221e-01
3.750000000000000000e+00 9.993826187174772446e-01 9.994760043394785853e-01 9.998710897990541469e-01
3.791700000000000070e+00 9.993838927412738160e-01 9.994779376599457477e-01 9.998711431169852171e-01
3.833299999999999930e+00 9.993845869016038108e-01 9.994792840887852803e-01 9.998710977421012558e-01
3.875000000000000000e+00 9.993866884638180625e-01 9.994819091357549645e-01 9.998713250274519071e-01
3.916700000000000070e+00 9.993879175358975075e-01 9.994837834305899671e-01 9.998713712558483513e-01
3.958299999999999930e+00 9.993884059675897102e-01 9.994849634987509335e-01 9.998712796298162564e-01
4.000000000000000000e+00 9.993896290697634743e-01 9.994868589631371592e-01 9.998713169977008208e-01
4.041699999999999626e+00 9.993907185498625001e-01 9.994886206167871157e-01 9.998713293271844771e-01
4.083300000000000374e+00 9.993919290369354114e-01 9.994904671772016913e-01 9.998713731303320307e-01
4.125000000000000000e+00 9.993922692587523526e-01 9.994915564555935106e-01 9.998712383150376581e-01
4.166699999999999626e+00 9.993933860126955615e-01 9.994933817077327198e-01 9.998712434881791289e-01
4.208300000000000374e+00 9.993945660980165790e-01 9.994952071141935956e-01 9.998712763257673330e-01
4.250000000000000000e+00 9.993951839331812748e-01 9.994965581266640475e-01 9.998711893458120947e-01
4.291699999999999626e+00 9.993955759846900877e-01 9.994976870511037559e-01 9.998710639981442938e-01
4.333300000000000374e+00 9.993968157434384159e-01 9.994995657135321565e-01 9.998711047392191409e-01
4.375000000000000000e+00 9.993979621292770066e-01 9.995013590005177306e-01 9.998711267563051841e-01
4.416699999999999626e+00 9.993985294014061660e-01 9.995026985736229497e-01 9.998710173843686766e-01
4.458300000000000374e+00 9.993982599694126723e-01 9.995032672726138490e-01 9.998707501977853740e-01
4.500000000000000000e+00 9.993989707620992702e-01 9.995046947700814144e-01 9.998706786943184488e-01
4.541699999999999626e+00 9.994005478348080285e-01 9.995068742940071971e-01 9.998707816536994697e-01
4.583300000000000374e+00 9.994009500702868420e-01 9.995080221757225436e-01 9.998706488212265597e-01
4.625000000000000000e+00 9.994010040645938675e-01 9.995088910074845234e-01 9.998704392014741149e-01
4.666699999999999626e+00 9.994013428055008585e-01 9.995099749224873875e-01 9.998702948354224462e-01
4.708300000000000374e+00 9.994018330495341162e-01 9.995112329233892812e-01 9.998701678308353769e-01
4.750000000000000000e+00 9.994028025538272964e-01 9.995129025511332310e-01 9.998701398739425761e-01
4.791699999999999626e+00 9.994036868508568983e-01 9.995144723307206602e-01 9.998701002772070190e-01
4.833300000000000374e+00 9.994040803218531277e-01 9.995156300591140353e-01 9.998699557814995087e-01
4.875000000000000000e+00 9.994037991671882448e-01 9.995162135146409277e-01 9.998696720274549143e-01
4.916699999999999626e+00 9.994038785364569577e-01 9.995171108631509815e-01 9.998694595035420019e-01
4.958300000000000374e+00 9.994047885630090722e-01 9.995187145159215580e-01 9.998694186998406952e-01
5.000000000000000000e+00 9.994052901400291011e-01 9.995199968256496259e-01 9.998692846617206476e-01
5.041699999999999626e+00 9.994057071910824597e-01 9.995211645952895019e-01 9.998691429624545490e-01
5.083300000000000374e+00 9.994059670946431329e-01 9.995222106942945883e-01 9.998689667498004141e-01
5.125000000000000000e+00 9.994056502265721287e-01 9.995227739521406196e-01 9.998686676989613220e-01
5.166699999999999626e+00 9.994057338837520899e-01 9.995236747509264053e-01 9.998684515963222053e-01
5.208300000000000374e+00 9.994060365535188950e-01 9.995247858749402026e-01 9.998682729851930961e-01
5.250000000000000000e+00 9.994072259226004507e-01 9.995265895814550161e-01 9.998682941089436227e-01
5.291699999999999626e+00 9.994075127793040636e-01 9.995276956802622292e-01 9.998681081535986115e-01
5.333300000000000374e+00 9.994079707661520651e-01 9.995289293842177791e-01 9.998679601915895221e-01
5.375000000000000000e+00 9.994080811098211559e-01 9.995298376806651675e-01 9.998677491716551069e-01
5.416699999999999626e+00 9.994075699237013888e-01 9.995302395885378166e-01 9.998674027467604475e-01
5.458300000000000374e+00 9.994072551267615401e-01 9.995308590128764159e-01 9.998670810187822999e-01
5.500000000000000000e+00 9.994074634600307316e-01 9.995318490937606937e-01 9.998668884445151006e-01
5.541699999999999626e+00 9.994072533550079074e-01 9.995325650466906353e-01 9.998665831143506155e-01
5.583300000000000374e+00 9.994076617969804843e-01 9.995337098976394552e-01 9.998664340281339102e-01
5.625000000000000000e+00 9.994082776245927224e-01 9.995350665875756269e-01 9.998663159600804651e-01
5.666699999999999626e+00 9.994081692927776484e-01 9.995358415096243787e-01 9.998660368652872998e-01
5.708300000000000374e+00 9.994090725601646463e-01 9.995373926392697728e-01 9.998659927344919485e-01
5.750000000000000000e+00 9.994090455424990971e-01 9.995382152660698960e-01 9.998657350055070170e-01
5.791699999999999626e+00 9.994091308167897258e-01 9.995391365218363466e-01 9.998654985479344948e-01
5.833300000000000374e+00 9.994088283547629681e-01 9.995397516928599124e-01 9.998651746086146819e-01
5.875000000000000000e+00 9.994084755587788749e-01 9.995403340551765048e-01 9.998648358678995374e-01
5.916699999999999626e+00 9.994082801556484208e-01 9.995410114556031456e-01 9.998645411322926169e-01
5.958300000000000374e+00 9.994080747018651012e-01 9.995416839426125577e-01 9.998642427556112544e-01
6.000000000000000000e+00 9.994079684711605349e-01 9.995424762184822454e-01 9.998639514299701991e-01
6.041699999999999626e+00 9.994076683906467640e-01 9.995430891978017707e-01 9.998636233483131353e-01
6.083300000000000374e+00 9.994076575127057716e-01 9.995439041177958117e-01 9.998633678206040321e-01
6.125000000000000000e+00 9.994073607946255544e-01 9.995445377788779728e-01 9.998630334602931491e-01
6.166699999999999626e+00 9.994074880594203680e-01 9.995454915913037919e-01 9.998627977575010872e-01
6.208300000000000374e+00 9.994074749031278682e-01 9.995462984638794346e-01 9.998625408090174860e-01
6.250000000000000000e+00 9.994070343120090572e-01 9.995468169280881110e-01 9.998621712994110178e-01
6.291699999999999626e+00 9.994071713420391578e-01 9.995477760247012400e-01 9.998619346027710630e-01
6.333300000000000374e+00 9.994070032854610597e-01 9.995484658458918537e-01 9.998616372283253284e-01
6.375000000000000000e+00 9.994070545616974277e-01 9.995493416041678625e-01 9.998613851573631139e-01
6.416699999999999626e+00 9.994068148614578817e-01 9.995499981120151700e-01 9.998610635096668586e-01
6.458300000000000374e+00 9.994065059918888494e-01 9.995505962471341599e-01 9.998607255019248408e-01
6.500000000000000000e+00 9.994065478982744333e-01 9.995514792566289053e-01 9.998604634386928369e-01
6.541699999999999626e+00 9.994063400779374939e-01 9.995521482113398637e-01 9.998601492369110222e-01
6.583300000000000374e+00 9.994058911454817284e-01 9.995526383987203278e-01 9.998597764829865175e-01
6.625000000000000000e+00 9.994055761717336450e-01 9.995532164159748323e-01 9.998594378412832828e-01
6.666699999999999626e+00 9.994052604007456209e-01 9.995538210609259400e-01 9.998590904036702698e-01
6.708300000000000374e+00 9.994048736232089558e-01 9.995543455948832090e-01 9.998587331546523460e-01
6.750000000000000000e+00 9.994047398617592615e-01 9.995550903813933408e-01 9.998584253734681404e-01
6.791699999999999626e+00 9.994045457272768829e-01 9.995557597135128480e-01 9.998581113984278401e-01
6.833300000000000374e+00 9.994038305376901077e-01 9.995560726242057603e-01 9.998576622479338205e-01
6.875000000000000000e+00 9.994038115177760195e-01 9.995568922497475306e-01 9.998573814244829938e-01
6.916699999999999626e+00 9.994033695773417714e-01 9.995573618590418707e-01 9.998570104984438878e-01
6.958300000000000374e+00 9.994032077241739032e-01 9.995580392713719897e-01 9.998567049360957970e-01
7.000000000000000000e+00 9.994030408330459858e-01 9.995587383893297373e-01 9.998563893246382728e-01
7.041699999999999626e+00 9.994027181816517169e-01 9.995593104890563296e-01 9.998560394173466870e-01
7.083300000000000374e+00 9.994025679075994040e-01 9.995600081775353196e-01 9.998557292068648295e-01
7.125000000000000000e+00 9.994023511861402920e-01 9.995606410048609725e-01 9.998554083637140044e-01
7.166699999999999626e+00 9.994022031997642497e-01 9.995613518925448027e-01 9.998550937238483982e-01
7.208300000000000374e+00 9.994018978144094678e-01 9.995618809199351418e-01 9.998547625792104654e-01
7.250000000000000000e+00 9.994015614208668907e-01 9.995624937991788306e-01 9.998543872092930940e-01
7.291699999999999626e+00 9.994007462000922271e-01 9.995626961957052581e-01 9.998539146792289056e-01
7.333300000000000374e+00 9.994003895055186826e-01 9.995632173423276701e-01 9.998535573746890615e-01
7.375000000000000000e+00 9.993994446324917513e-01 9.995633226055720133e-01 9.998530534525066349e-01
7.416699999999999626e+00 9.993986710085863701e-01 9.995635844055102970e-01 9.998525785181132663e-01
7.458300000000000374e+00 9.993980557972899081e-01 9.995639145431955974e-01 9.998521568819270788e-01
7.500000000000000000e+00 9.993976653953223765e-01 9.995644064629092274e-01 9.998517892032972032e-01
7.541699999999999626e+00 9.993973301949203858e-01 9.995649785310803948e-01 9.998514202423588459e-01
7.583300000000000374e+00 9.993972371579414871e-01 9.995656962117622779e-01 9.998511204324985746e-01
7.625000000000000000e+00 9.993972071953914904e-01 9.995664556064389750e-01 9.998508360223793412e-01
7.666699999999999626e+00 9.993969397361371909e-01 9.995670380404407807e-01 9.998504938224773708e-01
7.708300000000000374e+00 9.993958940228342414e-01 9.995670665828684243e-01 9.998499563010958546e-01
7.750000000000000000e+00 9.993951511794827436e-01 9.995673226169522474e-01 9.998494904532654326e-01
7.791699999999999626e+00 9.993939902772626116e-01 9.995672925355414407e-01 9.998489146223029644e-01
7.833300000000000374e+00 9.993933769755104501e-01 9.995676596495123301e-01 9.998484710101825934e-01
7.875000000000000000e+00 9.993930414259651895e-01 9.995681940729068682e-01 9.998481061144111059e-01
7.916699999999999626e+00 9.993927004912148693e-01 9.995687191471266386e-01 9.998477401723663283e-01
7.958300000000000374e+00 9.993925407878561096e-01 9.995693495208134438e-01 9.998474275540333300e-01
8.000000000000000000e+00 9.993919046798958039e-01 9.995696845800121633e-01 9.998469803106655451e-01
8.041700000000000514e+00 9.993909830809460937e-01 9.995697940389026703e-01 9.998464681057935843e-01
8.083299999999999486e+00 9.993896652461623509e-01 9.995696567901268814e-01 9.998458445888213086e-01
8.125000000000000000e+00 9.993892706961882144e-01 9.995701388548646760e-01 9.998454627023201091e-01
8.166700000000000514e+00 9.993890714109072704e-01 9.995707713568527941e-01 9.998451229028458842e-01
8.208299999999999486e+00 9.993890782807847151e-01 9.995714939398987475e-01 9.998448549297107579e-01
8.250000000000000000e+00 9.993882523570600807e-01 9.995716847153054418e-01 9.998443567594964554e-01
8.291700000000000514e+00 9.993872884394966460e-01 9.995718002897616694e-01 9.998438136645106944e-01
8.333299999999999486e+00 9.993855493383212441e-01 9.995713779859780601e-01 9.998430709128900418e-01
8.375000000000000000e+00 9.993856593508650965e-01 9.995721880834753659e-01 9.998428197362817516e-01
8.416700000000000514e+00 9.993854685790142245e-01 9.995727739578522675e-01 9.998424950486234364e-01
8.458299999999999486e+00 9.993846878648001697e-01 9.995729962356013631e-01 9.998420026007566186e-01
8.500000000000000000e+00 9.993833921341213067e-01 9.995728625048609928e-01 9.998413750928591970e-01
8.541700000000000514e+00 9.993822580135910405e-01 9.995728338363560894e-01 9.998407939607605321e-01
8.583299999999999486e+00 9.993819947354229960e-01 9.995734393465306455e-01 9.998404182257354389e-01
8.625000000000000000e+00 9.993818238039782198e-01 9.995740190858428686e-01 9.998401020200894385e-01
8.666700000000000514e+00 9.993805179224987123e-01 9.995738998362777572e-01 9.998394603676545866e-01
8.708299999999999486e+00 9.993790650410268039e-01 9.995736811564048807e-01 9.998387776976056518e-01
8.750000000000000000e+00 9.993787863699483687e-01 9.995741975065820517e-01 9.998384261335186984e-01
8.791700000000000514e+00 9.993786806273199375e-01 9.995748410177492937e-01 9.998381135387728325e-01
8.833299999999999486e+00 9.993778576702053718e-01 9.995750254149113889e-01 9.998376034978719851e-01
8.875000000000000000e+00 9.993763523700501805e-01 9.995747508328524100e-01 9.998369110718576813e-01
8.916700000000000514e+00 9.993754900469287161e-01 9.995749179220020375e-01 9.998363839017408994e-01
8.958299999999999486e+00 9.993752601525054402e-01 9.995754395718499108e-01 9.998360499767925402e-01
9.000000000000000000e+00 9.993742215071172996e-01 9.995754790831420378e-01 9.998354761999523888e-01
9.041700000000000514e+00 9.993728159577131009e-01 9.995752917423593731e-01 9.998347960764139009e-01
9.083299999999999486e+00 9.993723120442127295e-01 9.995756576525786086e-01 9.998343755249863296e-01
9.125000000000000000e+00 9.993714275653571288e-01 9.995757962791065321e-01 9.998338405069103763e-01
9.166700000000000514e+00 9.993703595224836533e-01 9.995758311192951551e-01 9.998332506116794915e-01
9.208299999999999486e+00 9.993689580650274573e-01 9.995756175591425929e-01 9.998325777171924722e-01
9.250000000000000000e+00 9.993688753840724859e-01 9.995762297167871679e-01 9.998322803458959962e-01
9.291700000000000514e+00 9.993675528449823542e-01 9.995760627052306946e-01 9.998316274729979192e-01
9.333299999999999486e+00 9.993661464342654677e-01 9.995758646695329652e-01 9.998309425384686033e-01
9.375000000000000000e+00 9.993659518628223992e-01 9.995763984761455445e-01 9.998306108498976608e-01
9.416700000000000514e+00 9.993644815791888902e-01 9.995761419420300387e-01 9.998299148365089595e-01
9.458299999999999486e+00 9.993629609003406022e-01 9.995758986739581298e-01 9.998291807679593468e-01
9.500000000000000000e+00 9.993627614878807242e-01 9.995764509009119614e-01 9.998288332855179705e-01
9.541700000000000514e+00 9.993613131923960724e-01 9.995761777469328591e-01 9.998281500913860365e-01
9.583299999999999486e+00 9.993604583896422699e-01 9.995764184001653119e-01 9.998275817744961547e-01
9.625000000000000000e+00 9.993611351458866476e-01 9.995777932502798446e-01 9.998273874868818245e-01
9.666700000000000514e+00 9.993634283228016724e-01 9.995806069889017209e-01 9.998274931190825887e-01
9.708299999999999486e+00 9.993688679439616251e-01 9.995859763974166423e-01 9.998282670761737823e-01
9.750000000000000000e+00 9.993812356692287624e-01 9.995963873227760033e-01 9.998307364037420930e-01
9.791700000000000514e+00 9.993929640163072836e-01 9.996064306628094087e-01 9.998329965985754963e-01
9.833299999999999486e+00 9.994052504597389364e-01 9.996167130776171250e-01 9.998354480647820841e-01
9.875000000000000000e+00 9.994180742748186574e-01 9.996272219987210050e-01 9.998380844817015278e-01
9.916700000000000514e+00 9.994304861645049165e-01 9.996373510261138406e-01 9.998406374463983948e-01
9.958299999999999486e+00 9.994426652512636844e-01 9.996472324509974028e-01 9.998431583178239990e-01
1.000000000000000000e+01 9.994558680562979358e-01 9.996576273094773812e-01 9.998460109589586420e-01
1.004170000000000051e+01 9.994686397554436441e-01 9.996676661670862440e-01 9.998487660578972980e-01
1.008329999999999949e+01 9.994815180499712071e-01 9.996776695331469620e-01 9.998515828733700594e-01
1.012500000000000000e+01 9.994944398607180647e-01 9.996875870424244415e-01 9.998544472436675656e-01
1.016670000000000051e+01 9.995075870684194674e-01 9.996975403321134435e-01 9.998574143733403030e-01
1.020829999999999949e+01 9.995204105897719238e-01 9.997071676878953594e-01 9.998603344367498202e-01
1.025000000000000000e+01 9.995340574531387245e-01 9.997172007759032031e-01 9.998635263417565699e-01
1.029170000000000051e+01 9.995476034997899939e-01 9.997270893110075107e-01 9.998667131836483923e-01
1.033329999999999949e+01 9.995611349289736935e-01 9.997368445201976206e-01 9.998699463995985859e-01
1.037500000000000000e+01 9.995749950510278703e-01 9.997466746959587924e-01 9.998733264586922020e-01
1.041670000000000051e+01 9.995885219204853067e-01 9.997562469351081171e-01 9.998766222113160129e-01
1.045829999999999949e+01 9.996024593069178232e-01 9.997659168135368812e-01 9.998801038982838563e-01
1.050000000000000000e+01 9.996165672675247915e-01 9.997755985604518392e-01 9.998836713095498041e-01
1.054170000000000051e+01 9.996311978754731653e-01 9.997854946291219180e-01 9.998874308090512919e-01
1.058329999999999949e+01 9.996452295021192036e-01 9.997949057876435175e-01 9.998910717314845042e-01
1.062500000000000000e+01 9.996596202713620150e-01 9.998044043805676129e-01 9.998948762363237819e-01
1.066670000000000051e+01 9.996740888084012511e-01 9.998138651640774421e-01 9.998987376163284146e-01
1.070829999999999949e+01 9.996884513674910711e-01 9.998231704839740663e-01 9.999026079464089500e-01
1.075000000000000000e+01 9.997033603131006974e-01 9.998326502068910493e-01 9.999067157992188593e-01
1.079170000000000051e+01 9.997174609634068565e-01 9.998416001969880895e-01 9.999106000023728624e-01
1.083329999999999949e+01 9.997325476837314318e-01 9.998509737230231176e-01 9.999148623303141248e-01
1.087500000000000000e+01 9.997472507559003185e-01 9.998600124605417916e-01 9.999190647899199869e-01
1.091670000000000051e+01 9.997624132820684961e-01 9.998692437518755805e-01 9.999234393470688431e-01
1.095829999999999949e+01 9.997772359859190550e-01 9.998781500705988812e-01 9.999277803926878150e-01
1.100000000000000000e+01 9.997923783764413042e-01 9.998871400616264893e-01 9.999322710072627851e-01
1.104170000000000051e+01 9.998075200080673852e-01 9.998960281096176406e-01 9.999368163987414349e-01
1.108329999999999949e+01 9.998227794608699481e-01 9.999048463648460006e-01 9.999414767230851986e-01
1.112500000000000000e+01 9.998384117884786537e-01 9.999138012971489076e-01 9.999462920888482209e-01
1.116670000000000051e+01 9.998540134629545495e-01 9.999226043319020540e-01 9.999511780466908695e-01
1.120829999999999949e+01 9.998697657382663584e-01 9.999314094130504760e-01 9.999561579333104966e-01
1.125000000000000000e+01 9.998855154848221849e-01 9.999400940849477726e-01 9.999612091900483835e-01
1.129170000000000051e+01 9.999020897933129648e-01 9.999491016879418215e-01 9.999666067322096064e-01
1.133329999999999949e+01 9.999182767401086913e-01 9.999578146375504017e-01 9.999719295271140007e-01
1.137500000000000000e+01 9.999349432618866995e-01 9.999666708209051791e-01 9.999774837122030746e-01
1.141670000000000051e+01 9.999517605072220094e-01 9.999754958510858049e-01 9.999831606422149299e-01
1.145829999999999949e+01 9.999685931764050739e-01 9.999842011908398609e-01 9.999889283538602180e-01
1.150000000000000000e+01 9.999836951315210776e-01 9.999918776576304236e-01 9.999941954953923684e-01
1.154170000000000051e+01 9.999948028615911477e-01 9.999974361729530026e-01 9.999981315968505813e-01
1.158329999999999949e+01 1.000000000000000000e+00 1.000000000000000000e+00 1.000000000000000000e+00
1.162500000000000000e+01 1.000000000000000000e+00 1.000000000000000000e+00 1.000000000000000000e+00
1.166670000000000051e+01 1.000000000000000000e+00 1.000000000000000000e+00 1.000000000000000000e+00
1.170829999999999949e+01 1.000000000000000000e+00 1.000000000000000000e+00 1.000000000000000000e+00
1.175000000000000000e+01 1.000000000000000000e+00 1.000000000000000000e+00 1.000000000000000000e+00
1.179170000000000051e+01 1.000000000000000000e+00 1.000000000000000000e+00 1.000000000000000000e+00
1.183329999999999949e+01 1.000000000000000000e+00 1.000000000000000000e+00 1.000000000000000000e+00
1.187500000000000000e+01 1.000000000000000000e+00 1.000000000000000000e+00 1.000000000000000000e+00
1.191670000000000051e+01 1.000000000000000000e+00 1.000000000000000000e+00 1.000000000000000000e+00
1.195829999999999949e+01 1.000000000000000000e+00 1.000000000000000000e+00 1.000000000000000000e+00
1.200000000000000000e+01 1.000000000000000000e+00 1.000000000000000000e+00 1.000000000000000000e+00
1.204170000000000051e+01 1.000000000000000000e+00 1.000000000000000000e+00 1.000000000000000000e+00
1.208329999999999949e+01 1.000000000000000000e+00 1.000000000000000000e+00 1.000000000000000000e+00
1.212500000000000000e+01 1.000000000000000000e+00 1.000000000000000000e+00 1.000000000000000000e+00
1.216670000000000051e+01 1.000000000000000000e+00 1.000000000000000000e+00 1.000000000000000000e+00
1.220829999999999949e+01 1.000000000000000000e+00 1.000000000000000000e+00 1.000000000000000000e+00
1.225000000000000000e+01 1.000000000000000000e+00 1.000000000000000000e+00 1.000000000000000000e+00
1.229170000000000051e+01 1.000000000000000000e+00 1.000000000000000000e+00 1.000000000000000000e+00
1.233329999999999949e+01 1.000000000000000000e+00 1.000000000000000000e+00 1.000000000000000000e+00
1.237500000000000000e+01 1.000000000000000000e+00 1.000000000000000000e+00 1.000000000000000000e+00
1.241670000000000051e+01 1.000000000000000000e+00 1.000000000000000000e+00 1.000000000000000000e+00
1.245829999999999949e+01 1.000000000000000000e+00 1.000000000000000000e+00 1.000000000000000000e+00
1.250000000000000000e+01 1.000000000000000000e+00 1.000000000000000000e+00 1.000000000000000000e+00
1.254170000000000051e+01 1.000000000000000000e+00 1.000000000000000000e+00 1.000000000000000000e+00
1.258329999999999949e+01 1.000000000000000000e+00 1.000000000000000000e+00 1.000000000000000000e+00
1.262500000000000000e+01 1.000000000000000000e+00 1.000000000000000000e+00 1.000000000000000000e+00
1.266670000000000051e+01 1.000000000000000000e+00 1.000000000000000000e+00 1.000000000000000000e+00
1.270829999999999949e+01 1.000000000000000000e+00 1.000000000000000000e+00 1.000000000000000000e+00
1.275000000000000000e+01 1.000000000000000000e+00 1.000000000000000000e+00 1.000000000000000000e+00
1.279170000000000051e+01 1.000000000000000000e+00 1.000000000000000000e+00 1.000000000000000000e+00
1.283329999999999949e+01 1.000000000000000000e+00 1.000000000000000000e+00 1.000000000000000000e+00
1.287500000000000000e+01 1.000000000000000000e+00 1.000000000000000000e+00 1.000000000000000000e+00
1.291670000000000051e+01 1.000000000000000000e+00 1.000000000000000000e+00 1.000000000000000000e+00
1.295829999999999949e+01 1.000000000000000000e+00 1.000000000000000000e+00 1.000000000000000000e+00
1.300000000000000000e+01 1.000000000000000000e+00 1.000000000000000000e+00 1.000000000000000000e+00
1.304170000000000051e+01 1.000000000000000000e+00 1.000000000000000000e+00 1.000000000000000000e+00
1.308329999999999949e+01 1.000000000000000000e+00 1.000000000000000000e+00 1.000000000000000000e+00
1.312500000000000000e+01 1.000000000000000000e+00 1.000000000000000000e+00 1.000000000000000000e+00
1.316670000000000051e+01 1.000000000000000000e+00 1.000000000000000000e+00 1.000000000000000000e+00
1.320829999999999949e+01 1.000000000000000000e+00 1.000000000000000000e+00 1.000000000000000000e+00
1.325000000000000000e+01 1.000000000000000000e+00 1.000000000000000000e+00 1.000000000000000000e+00
1.329170000000000051e+01 1.000000000000000000e+00 1.000000000000000000e+00 1.000000000000000000e+00
1.333329999999999949e+01 1.000000000000000000e+00 1.000000000000000000e+00 1.000000000000000000e+00
1.337500000000000000e+01 1.000000000000000000e+00 1.000000000000000000e+00 1.000000000000000000e+00
1.341670000000000051e+01 1.000000000000000000e+00 1.000000000000000000e+00 1.000000000000000000e+00
1.345829999999999949e+01 1.000000000000000000e+00 1.000000000000000000e+00 1.000000000000000000e+00
1.350000000000000000e+01 1.000000000000000000e+00 1.000000000000000000e+00 1.000000000000000000e+00
1.354170000000000051e+01 1.000000000000000000e+00 1.000000000000000000e+00 1.000000000000000000e+00
1.358329999999999949e+01 1.000000000000000000e+00 1.000000000000000000e+00 1.000000000000000000e+00
1.362500000000000000e+01 1.000000000000000000e+00 1.000000000000000000e+00 1.000000000000000000e+00
1.366670000000000051e+01 1.000000000000000000e+00 1.000000000000000000e+00 1.000000000000000000e+00
1.370829999999999949e+01 1.000000000000000000e+00 1.000000000000000000e+00 1.000000000000000000e+00
1.375000000000000000e+01 1.000000000000000000e+00 1.000000000000000000e+00 1.000000000000000000e+00
1.379170000000000051e+01 1.000000000000000000e+00 1.000000000000000000e+00 1.000000000000000000e+00
1.383329999999999949e+01 1.000000000000000000e+00 1.000000000000000000e+00 1.000000000000000000e+00
1.387500000000000000e+01 1.000000000000000000e+00 1.000000000000000000e+00 1.000000000000000000e+00
1.391670000000000051e+01 1.000000000000000000e+00 1.000000000000000000e+00 1.000000000000000000e+00
1.395829999999999949e+01 1.000000000000000000e+00 1.000000000000000000e+00 1.000000000000000000e+00
1.400000000000000000e+01 1.000000000000000000e+00 1.000000000000000000e+00 1.000000000000000000e+00
1.404170000000000051e+01 1.000000000000000000e+00 1.000000000000000000e+00 1.000000000000000000e+00
1.408329999999999949e+01 1.000000000000000000e+00 1.000000000000000000e+00 1.000000000000000000e+00
1.412500000000000000e+01 1.000000000000000000e+00 1.000000000000000000e+00 1.000000000000000000e+00
1.416670000000000051e+01 1.000000000000000000e+00 1.000000000000000000e+00 1.000000000000000000e+00
1.420829999999999949e+01 1.000000000000000000e+00 1.000000000000000000e+00 1.000000000000000000e+00
1.425000000000000000e+01 1.000000000000000000e+00 1.000000000000000000e+00 1.000000000000000000e+00
1.429170000000000051e+01 1.000000000000000000e+00 1.000000000000000000e+00 1.000000000000000000e+00
1.433329999999999949e+01 1.000000000000000000e+00 1.000000000000000000e+00 1.000000000000000000e+00
1.437500000000000000e+01 1.000000000000000000e+00 1.000000000000000000e+00 1.000000000000000000e+00
1.441670000000000051e+01 1.000000000000000000e+00 1.000000000000000000e+00 1.000000000000000000e+00
1.445829999999999949e+01 1.000000000000000000e+00 1.000000000000000000e+00 1.000000000000000000e+00
1.450000000000000000e+01 1.000000000000000000e+00 1.000000000000000000e+00 1.000000000000000000e+00
1.454170000000000051e+01 1.000000000000000000e+00 1.000000000000000000e+00 1.000000000000000000e+00
1.458329999999999949e+01 1.000000000000000000e+00 1.000000000000000000e+00 1.000000000000000000e+00
1.462500000000000000e+01 1.000000000000000000e+00 1.000000000000000000e+00 1.000000000000000000e+00
1.466670000000000051e+01 1.000000000000000000e+00 1.000000000000000000e+00 1.000000000000000000e+00
1.470829999999999949e+01 1.000000000000000000e+00 1.000000000000000000e+00 1.000000000000000000e+00
1.475000000000000000e+01 1.000000000000000000e+00 1.000000000000000000e+00 1.000000000000000000e+00
1.479170000000000051e+01 1.000000000000000000e+00 1.000000000000000000e+00 1.000000000000000000e+00
1.483329999999999949e+01 1.000000000000000000e+00 1.000000000000000000e+00 1.000000000000000000e+00
1.487500000000000000e+01 1.000000000000000000e+00 1.000000000000000000e+00 1.000000000000000000e+00
1.491670000000000051e+01 1.000000000000000000e+00 1.000000000000000000e+00 1.000000000000000000e+00
1.495829999999999949e+01 1.000000000000000000e+00 1.000000000000000000e+00 1.000000000000000000e+00
1.500000000000000000e+01 1.000000000000000000e+00 1.000000000000000000e+00 1.000000000000000000e+00
1.504170000000000051e+01 1.000000000000000000e+00 1.000000000000000000e+00 1.000000000000000000e+00
1.508329999999999949e+01 1.000000000000000000e+00 1.000000000000000000e+00 1.000000000000000000e+00
1.512500000000000000e+01 1.000000000000000000e+00 1.000000000000000000e+00 1.000000000000000000e+00
1.516670000000000051e+01 1.000000000000000000e+00 1.000000000000000000e+00 1.000000000000000000e+00
1.520829999999999949e+01 1.000000000000000000e+00 1.000000000000000000e+00 1.000000000000000000e+00
1.525000000000000000e+01 1.000000000000000000e+00 1.000000000000000000e+00 1.000000000000000000e+00
1.529170000000000051e+01 1.000000000000000000e+00 1.000000000000000000e+00 1.000000000000000000e+00
1.533329999999999949e+01 1.000000000000000000e+00 1.000000000000000000e+00 1.000000000000000000e+00
1.537500000000000000e+01 1.000000000000000000e+00 1.000000000000000000e+00 1.000000000000000000e+00
1.541670000000000051e+01 1.000000000000000000e+00 1.000000000000000000e+00 1.000000000000000000e+00
1.545829999999999949e+01 1.000000000000000000e+00 1.000000000000000000e+00 1.000000000000000000e+00
1.550000000000000000e+01 1.000000000000000000e+00 1.000000000000000000e+00 1.000000000000000000e+00
1.554170000000000051e+01 1.000000000000000000e+00 1.000000000000000000e+00 1.000000000000000000e+00
1.558329999999999949e+01 1.000000000000000000e+00 1.000000000000000000e+00 1.000000000000000000e+00
1.562500000000000000e+01 1.000000000000000000e+00 1.000000000000000000e+00 1.000000000000000000e+00
1.566670000000000051e+01 1.000000000000000000e+00 1.000000000000000000e+00 1.000000000000000000e+00
1.570829999999999949e+01 1.000000000000000000e+00 1.000000000000000000e+00 1.000000000000000000e+00
1.575000000000000000e+01 1.000000000000000000e+00 1.000000000000000000e+00 1.000000000000000000e+00
1.579170000000000051e+01 1.000000000000000000e+00 1.000000000000000000e+00 1.000000000000000000e+00
1.583329999999999949e+01 1.000000000000000000e+00 1.000000000000000000e+00 1.000000000000000000e+00
1.587500000000000000e+01 1.000000000000000000e+00 1.000000000000000000e+00 1.000000000000000000e+00
1.591670000000000051e+01 1.000000000000000000e+00 1.000000000000000000e+00 1.000000000000000000e+00
1.595829999999999949e+01 1.000000000000000000e+00 1.000000000000000000e+00 1.000000000000000000e+00
1.600000000000000000e+01 1.000000000000000000e+00 1.000000000000000000e+00 1.000000000000000000e+00
1.604169999999999874e+01 1.000000000000000000e+00 1.000000000000000000e+00 1.000000000000000000e+00
1.608330000000000126e+01 1.000000000000000000e+00 1.000000000000000000e+00 1.000000000000000000e+00
1.612500000000000000e+01 1.000000000000000000e+00 1.000000000000000000e+00 1.000000000000000000e+00
1.616669999999999874e+01 1.000000000000000000e+00 1.000000000000000000e+00 1.000000000000000000e+00
1.620830000000000126e+01 1.000000000000000000e+00 1.000000000000000000e+00 1.000000000000000000e+00
1.625000000000000000e+01 1.000000000000000000e+00 1.000000000000000000e+00 1.000000000000000000e+00
1.629169999999999874e+01 1.000000000000000000e+00 1.000000000000000000e+00 1.000000000000000000e+00
1.633330000000000126e+01 1.000000000000000000e+00 1.000000000000000000e+00 1.000000000000000000e+00
1.637500000000000000e+01 1.000000000000000000e+00 1.000000000000000000e+00 1.000000000000000000e+00
1.641669999999999874e+01 1.000000000000000000e+00 1.000000000000000000e+00 1.000000000000000000e+00
1.645830000000000126e+01 1.000000000000000000e+00 1.000000000000000000e+00 1.000000000000000000e+00
1.650000000000000000e+01 1.000000000000000000e+00 1.000000000000000000e+00 1.000000000000000000e+00
1.654169999999999874e+01 1.000000000000000000e+00 1.000000000000000000e+00 1.000000000000000000e+00
1.658330000000000126e+01 1.000000000000000000e+00 1.000000000000000000e+00 1.000000000000000000e+00
1.662500000000000000e+01 1.000000000000000000e+00 1.000000000000000000e+00 1.000000000000000000e+00
1.666669999999999874e+01 1.000000000000000000e+00 1.000000000000000000e+00 1.000000000000000000e+00
1.670830000000000126e+01 1.000000000000000000e+00 1.000000000000000000e+00 1.000000000000000000e+00
1.675000000000000000e+01 1.000000000000000000e+00 1.000000000000000000e+00 1.000000000000000000e+00
1.679169999999999874e+01 1.000000000000000000e+00 1.000000000000000000e+00 1.000000000000000000e+00
1.683330000000000126e+01 1.000000000000000000e+00 1.000000000000000000e+00 1.000000000000000000e+00
1.687500000000000000e+01 1.000000000000000000e+00 1.000000000000000000e+00 1.000000000000000000e+00
1.691669999999999874e+01 1.000000000000000000e+00 1.000000000000000000e+00 1.000000000000000000e+00
1.695830000000000126e+01 1.000000000000000000e+00 1.000000000000000000e+00 1.000000000000000000e+00
1.700000000000000000e+01 1.000000000000000000e+00 1.000000000000000000e+00 1.000000000000000000e+00
