# Supplementary material for: A complex structure of escaping helium spanning more than half the orbit of the ultra-hot Jupiter WASP-121 b
Source: Nat Commun. 2025 Dec 8;16:10822. doi: 10.1038/s41467-025-66628-5 (PMC12686059; doi:10.1038/s41467-025-66628-5)
Supplement: Supplementary file 3 — Source Data [file 41467_2025_66628_MOESM3_ESM.zip › Source_Data_File_Fig2_WASP-121_helium_phasecurve.txt]

# time_from_midtransit_h	 flux_central	 err_central	 flux_blue	 err_blue	 flux_red	 err_red
-1.828935218565165854e+01 9.998447753196078036e-01 1.573601815049101933e-04 9.999523075470675426e-01 1.575626354157272303e-04 9.999942115957023425e-01 1.645225325414249472e-04
-1.767489261813462065e+01 9.999993054524332070e-01 1.573845238290502550e-04 9.999556358340810913e-01 1.575631388797611482e-04 9.997875727521360334e-01 1.644885268894952105e-04
-1.706043305061757565e+01 9.996479266137013875e-01 1.587033426328617817e-04 1.000022486272001965e+00 1.589499151114215077e-04 9.998900169206975663e-01 1.659422245044833949e-04
-1.644597348310053064e+01 1.000174637324445559e+00 1.574121300625892284e-04 9.999349162031749838e-01 1.575598866597584051e-04 1.000296834448364258e+00 1.645723493339422893e-04
-1.583151391558349097e+01 9.998931730062832202e-01 1.587422407947986977e-04 9.999746858907583302e-01 1.589423333973746192e-04 1.000240841358176258e+00 1.660003998089370927e-04
-1.521705434806644952e+01 9.998206903922621791e-01 1.573564242469825312e-04 1.000125962736893914e+00 1.575899836581406434e-04 9.998857665405710415e-01 1.645047156951571869e-04
-1.460259478054940807e+01 1.000013204016876323e+00 1.587612929810581629e-04 9.998977395334628371e-01 1.589300977107037567e-04 1.000085514217450067e+00 1.659746164577052428e-04
-1.398813521303236485e+01 1.000022160882707123e+00 1.573881609010852663e-04 9.999476511838334414e-01 1.575618833388340906e-04 9.996672782859489237e-01 1.644688105296148047e-04
-1.337367564551532340e+01 1.000185992748726882e+00 1.587887598165942571e-04 1.000208597559377299e+00 1.589794972211282134e-04 1.000021168596405552e+00 1.659639050937818062e-04
-1.275921607799828017e+01 1.000154210765576313e+00 1.574089690305353060e-04 1.000326619766919611e+00 1.576215903620688155e-04 9.999390607680445076e-01 1.645134763339182202e-04
-1.214475651048123872e+01 9.997507095568562985e-01 1.587196642291094416e-04 1.000411491983367762e+00 1.590117203871122941e-04 9.999719401475364311e-01 1.659557818058153371e-04
-1.153029694296419727e+01 1.000017079238170847e+00 1.573873609307168623e-04 1.000149019389617866e+00 1.575936324809346306e-04 9.998092673138105901e-01 1.644921151552118058e-04
-1.091583737544715405e+01 1.000174621066670433e+00 1.587869270766840372e-04 1.000190469399546700e+00 1.589766141046643276e-04 9.999556534812289454e-01 1.659530335408045348e-04
-1.030137780793011260e+01 9.998964056274385337e-01 1.573683640231203647e-04 9.999852032364949794e-01 1.575677992838465783e-04 1.000086872664918136e+00 1.645378026604823237e-04
-9.686918240413071146e+00 1.000277945497245025e+00 1.588033550206543174e-04 1.000243770323589354e+00 1.589850611044220830e-04 1.000462955999872339e+00 1.660372721749389278e-04
-9.072458672896027920e+00 1.000051665671552570e+00 1.573928152531508628e-04 1.000147713797991278e+00 1.575934231063084870e-04 1.000200235308755126e+00 1.645564286080142345e-04
-8.457999105378986471e+00 1.000331096425285171e+00 1.588117891856947073e-04 1.000128734188466595e+00 1.589667913164809513e-04 1.000299430408131407e+00 1.660101275790026377e-04
-7.843539537861944133e+00 9.999173717696043795e-01 1.573716707711848612e-04 9.998746357680251551e-01 1.575504344719219890e-04 9.997844924026576541e-01 1.644880360162423851e-04
-7.229079970344901795e+00 1.000128761078076689e+00 1.587796570129786143e-04 1.000075739525055907e+00 1.589583787239994862e-04 9.999723162996251302e-01 1.659558217954497708e-04
-6.614620402827859458e+00 9.997399848713467430e-01 1.573437561694000732e-04 1.000005452626697044e+00 1.575710335516564749e-04 9.998774016135910658e-01 1.645033328288777465e-04
-6.000160835310817120e+00 9.997215441413648263e-01 1.587150206607360894e-04 9.998971301264613087e-01 1.589300069539350928e-04 9.997559782842547760e-01 1.659199285781689148e-04
-5.385701267793775671e+00 9.991719667919259917e-01 1.572543219967799974e-04 9.999321582431771605e-01 1.575594859376937978e-04 9.996764272983051924e-01 1.644702738279819930e-04
-4.771241700276733333e+00 9.989495961529715196e-01 1.585924750729092230e-04 9.995372505551999298e-01 1.588728325830245027e-04 9.997879697508568198e-01 1.659251958220332387e-04
-4.156782132759690995e+00 9.989564820998124706e-01 1.572204391913824696e-04 9.995453066124839747e-01 1.574984717886175069e-04 9.995462331803869338e-01 1.644488735254338255e-04
-3.542322565242649546e+00 9.990553702843925077e-01 1.586092953307177927e-04 9.997708087012753264e-01 1.589099000633427243e-04 9.997213980177247494e-01 1.659142089211979390e-04
-2.927862997725607208e+00 9.989968100092075920e-01 1.572267928031745928e-04 9.998212459082804759e-01 1.575419636538884585e-04 9.997421686694091258e-01 1.644810721659165391e-04
-2.313403430208564870e+00 9.987197623135452007e-01 1.585559904129039814e-04 9.993738402330422099e-01 1.588468011564374456e-04 9.995686940040282575e-01 1.658888188014327920e-04
-1.698943862691523421e+00 9.984020669116016045e-01 1.571331918668115025e-04 9.992546993056746762e-01 1.574526888434149899e-04 9.990597106001817274e-01 1.643688175029540531e-04
-1.084484295174481971e+00 9.972348345980749373e-01 1.583202146632623603e-04 9.987621740315941743e-01 1.587495716777184501e-04 9.990024201054356068e-01 1.657948671376425934e-04
-4.700247276574387456e-01 9.970763178476412802e-01 1.569245207152938719e-04 9.982328266703979214e-01 1.572916782143957181e-04 9.992748977629051232e-01 1.644042073094909105e-04
1.444348398596044802e-01 9.972360240219393379e-01 1.569496884266442815e-04 9.987077141897757748e-01 1.573665304249662218e-04 9.990557268012378866e-01 1.643681173639597465e-04
7.588944073766459297e-01 9.972728809563035091e-01 1.583262776064835111e-04 9.986053640998828751e-01 1.587246700888407861e-04 9.993272097191900905e-01 1.658487678815836379e-04
1.373353974893687379e+00 9.982505218044259721e-01 1.571093223325342833e-04 9.990946597584531297e-01 1.574274778738068731e-04 9.993810786621237785e-01 1.644216781152607382e-04
1.987813542410728829e+00 9.993296105871396495e-01 1.586528130119825911e-04 9.993114936676562587e-01 1.588369504162131596e-04 9.998361629705793119e-01 1.659332250739736173e-04
2.602273109927772055e+00 9.990866145536140275e-01 1.572409044620189035e-04 9.992739403651604846e-01 1.574557805416336356e-04 9.997522982259511304e-01 1.644827747851031825e-04
3.216732677444815280e+00 9.994980085384029822e-01 1.586795107015963855e-04 9.995732411946192109e-01 1.588785050824668369e-04 1.000014788079432781e+00 1.659628344840151132e-04
3.831192244961856730e+00 9.993711774700598793e-01 1.572856923936007969e-04 9.997464923657972680e-01 1.575302219102796394e-04 1.000003331223081160e+00 1.645240595671536039e-04
4.445651812478898179e+00 9.991824570656522297e-01 1.586294820439166666e-04 9.994917268619690764e-01 1.588655552615477102e-04 9.998409120396041239e-01 1.659339784427355500e-04
5.060111379995939629e+00 9.993541279000666133e-01 1.572829925639075189e-04 9.992979834730086885e-01 1.574595042615488968e-04 9.998220862819537924e-01 1.644942644547832953e-04
5.674570947512982855e+00 9.991298156059672531e-01 1.586210875673315984e-04 9.994119706981263729e-01 1.588528735515943311e-04 9.999439848444037215e-01 1.659511109027880489e-04
6.289030515030026081e+00 9.991103895604475094e-01 1.572446790985379702e-04 9.997059286080559604e-01 1.575237909392431803e-04 1.000094334123485806e+00 1.645390250044448084e-04
6.903490082547067530e+00 9.992600426518160051e-01 1.586417438727217221e-04 9.993799351961470956e-01 1.588477634975974664e-04 9.998454863541880178e-01 1.659347802215552106e-04
7.517949650064108980e+00 9.994467534092001948e-01 1.572975636308079146e-04 9.995588056097136631e-01 1.575006352646428169e-04 9.996938889494861868e-01 1.644731269775830931e-04
8.132409217581150429e+00 9.994655427211370791e-01 1.586743729399673253e-04 9.999033739673667265e-01 1.589310114776066392e-04 1.000204982587214797e+00 1.659944243108843714e-04
8.746868785098191879e+00 9.991985692487656001e-01 1.572585614709777751e-04 9.998645895182451948e-01 1.575487949254219860e-04 9.998734182157692496e-01 1.645026738117819694e-04
9.361328352615235104e+00 9.992920604154599262e-01 1.586468596874073607e-04 9.995971000498586889e-01 1.588822738738292423e-04 1.000027165104444116e+00 1.659649521956414796e-04
9.975787920132278330e+00 9.994182829995227335e-01 1.572930973777194404e-04 9.996128889268108830e-01 1.575091372114753488e-04 9.997522669914274962e-01 1.644827336422474858e-04
1.059024748764931978e+01 9.994742809748731194e-01 1.586757671069197824e-04 9.998707397335837577e-01 1.589257918648777335e-04 9.997753886596860706e-01 1.659231445420312340e-04
1.120470705516636123e+01 9.997837634636105308e-01 1.573506477310936450e-04 1.000072934135064706e+00 1.575816343074213743e-04 1.000051722183223468e+00 1.645320501359041660e-04
1.181916662268340268e+01 1.000036736392220904e+00 1.587650266817548165e-04 1.000257090681538008e+00 1.589871919083116984e-04 9.993859740645265610e-01 1.658585040952084027e-04
1.243362619020044590e+01 9.997397538223419255e-01 1.573436906495739634e-04 9.999889957873983048e-01 1.575683832690819648e-04 9.999063905905113403e-01 1.645081220027700601e-04
1.304808575771748913e+01 9.998643270222965507e-01 1.587376785355768959e-04 9.997146977289370628e-01 1.589010135701466632e-04 9.998018293238551957e-01 1.659275720006358882e-04
1.366254532523452880e+01 1.000126070339722784e+00 1.574044784301907140e-04 1.000047481468131272e+00 1.575776270438388079e-04 1.000154897015718358e+00 1.645490339900085883e-04
1.427700489275157025e+01 1.000020462401282506e+00 1.587624867916950159e-04 9.998386949314617134e-01 1.589207085971112206e-04 9.999207434884382906e-01 1.659472705212609661e-04
1.489146446026861526e+01 1.000216739670228616e+00 1.574187709004819756e-04 1.000338892340532304e+00 1.576235698993712570e-04 9.998738844663089820e-01 1.645027740628261434e-04
1.550592402778565670e+01 9.998112829202839835e-01 1.587292460158333063e-04 9.996544367120230312e-01 1.588914508948778657e-04 9.997896278141588100e-01 1.659254821324338924e-04
1.612038359530269815e+01 9.999075767112822755e-01 1.573701166676300578e-04 1.000076557559359758e+00 1.575821905289855160e-04 1.000044213699752493e+00 1.645307697879010915e-04
1.673484316281973960e+01 9.999200542826400806e-01 1.587465523162587830e-04 1.000161727376078780e+00 1.589720320959123624e-04 9.999740696530152739e-01 1.659561329236207677e-04
1.734930273033678105e+01 9.997436875373273413e-01 1.573443231147066926e-04 1.000031187470834970e+00 1.575750840175753624e-04 9.998630376213664128e-01 1.645009690129750179e-04
1.796376229785382606e+01 1.000179343201861082e+00 1.587876753289891240e-04 1.000037009361552487e+00 1.589522335000883701e-04 9.999236754543019412e-01 1.659477372048383009e-04
