# Supplementary material for: A complex structure of escaping helium spanning more than half the orbit of the ultra-hot Jupiter WASP-121 b
Source: Nat Commun. 2025 Dec 8;16:10822. doi: 10.1038/s41467-025-66628-5 (PMC12686059; doi:10.1038/s41467-025-66628-5)
Supplement: Supplementary file 3 — Source Data [file 41467_2025_66628_MOESM3_ESM.zip › Source_Data_File_Fig3_WASP-121_TS_full.txt]

# wave	 flux	 err
1.112716512331414664e+00 -1.787596646467548567e-04 7.567098967327292453e-05
1.111776095800666386e+00 -1.525794357986054450e-04 7.497977311342077732e-05
1.110835825858545345e+00 -1.560000798461746996e-04 7.498559116746856233e-05
1.109895702924305727e+00 1.636772295314781189e-04 7.610528262760754645e-05
1.108955727418062143e+00 1.438220363892961373e-04 7.278263220601752616e-05
1.108015899760788070e+00 -5.204094509903001153e-05 7.259892825751683063e-05
1.107076220374317410e+00 -1.811813371872528222e-04 7.357723042111531100e-05
1.106136689681346930e+00 -6.406066082531580719e-05 7.507207323677106067e-05
1.105197308105434040e+00 -1.640730473253526611e-04 7.578577257970414368e-05
1.104258076070998795e+00 -2.203094267561045427e-04 7.547153137766000940e-05
1.103318994003327669e+00 -1.425451259888799171e-04 7.605787318951440809e-05
1.102380062328569554e+00 -2.393947309169419668e-04 7.754507311296730365e-05
1.101441281473740430e+00 -1.629648608310052538e-04 7.539084531349360874e-05
1.100502651866721804e+00 -2.311110234938240637e-04 7.696141939835083007e-05
1.099564173936263600e+00 6.984450238944894807e-06 7.448462133242882643e-05
1.098625848111983938e+00 -7.659010446703362618e-05 7.627843015956457492e-05
1.097687674824368909e+00 -1.409930044251606063e-04 7.627014849410706588e-05
1.096749654504775684e+00 -2.207542746166524239e-04 7.879275098627593326e-05
1.095811787585431407e+00 -1.714186731038847000e-04 8.082873498257075540e-05
1.094874074499435412e+00 -2.091600040052821186e-04 8.461188097616187398e-05
1.093936515680759891e+00 3.991581534446009272e-05 8.574691246414943362e-05
1.092999111564249448e+00 -2.591273477865474462e-04 8.287138639311196421e-05
1.092061862585625098e+00 4.377927705256912105e-05 8.024265253912438753e-05
1.091124769181478715e+00 -1.327939499096153497e-05 7.785306307153959686e-05
1.090187831789283690e+00 -3.440526659304055102e-05 7.545988294425291874e-05
1.089251050847385160e+00 2.700580834003041275e-05 7.582057709651813127e-05
1.088314426795008671e+00 5.150182234947564552e-05 7.803195621330136884e-05
1.087377960072259064e+00 1.753596289020276089e-04 7.692061531051369745e-05
1.086441651120116925e+00 -9.629061629490287544e-05 7.726079546434669765e-05
1.085505500380447463e+00 9.241659114778144613e-05 8.062727858174991195e-05
1.084569508295993634e+00 7.860259258742896549e-04 8.619046075916113076e-05
1.083633675310382349e+00 2.777617928716558104e-03 8.228623689880976415e-05
1.082698001868122484e+00 1.419246401484386411e-03 8.249543525068911659e-05
1.081762488414606427e+00 3.602412323160386620e-04 8.006474594261640300e-05
1.080827135396111638e+00 2.211402702827491851e-04 7.596722073321757879e-05
1.079891943259801090e+00 4.430472075089841866e-05 7.830947531063878740e-05
1.078956912453722605e+00 1.517994537628686302e-04 8.146266196360652933e-05
1.078022043426812848e+00 2.667328400539625832e-04 8.376606394128494905e-05
1.077087336628895775e+00 3.351669685702773904e-05 7.788693256600473091e-05
1.076152792510683742e+00 2.457065796285240467e-04 7.681071425408863174e-05
1.075218411523778617e+00 2.990263692208561253e-04 7.722417525263850998e-05
1.074284194120674885e+00 -5.514487372404452969e-05 7.538142089963676057e-05
1.073350140754755211e+00 7.493163530658542015e-06 7.756293497017387412e-05
1.072416251880296656e+00 -2.127521054111625176e-04 7.763183339547638430e-05
1.071482527952469122e+00 9.377799476073533924e-06 7.603233856544978431e-05
1.070548969427335351e+00 -1.929691581956660684e-04 7.859815706157843277e-05
1.069615576761854481e+00 1.519741748191583142e-04 7.883626752516821232e-05
1.068682350413880044e+00 1.649471532311208577e-04 7.720117499246551354e-05
1.067749290842162191e+00 1.712545484744421032e-04 7.866688573246581487e-05
1.066816398506350572e+00 1.840266060166850792e-04 7.769105944641731048e-05
1.065883673866988124e+00 1.226998931324052577e-04 7.600307492234383889e-05
1.064951117385523505e+00 1.657215595564087707e-04 7.981141755133224045e-05
1.064018729524299101e+00 1.674290677460277266e-04 8.011369162172847210e-05
1.063086510746563018e+00 2.581241861143723781e-06 7.951945371817562881e-05
1.062154461516460868e+00 -9.675854710744502540e-05 7.820599381445453259e-05
1.061222582299044648e+00 4.363725616207680957e-05 7.719259249897931141e-05
1.060290873560266078e+00 1.407730741818102871e-04 7.795095511893463693e-05
1.059359335766984156e+00 3.116988749187754593e-04 7.774074037864162556e-05
1.058427969386960932e+00 4.835447662254743761e-05 7.903222933795556616e-05
1.057496774888865509e+00 1.602440378302150137e-04 8.195636759589106307e-05
1.056565752742273157e+00 3.957383761126198607e-04 8.903109343649761567e-05
1.055634903417666859e+00 2.858562740269965374e-04 9.561858546455496099e-05
1.054704227386439097e+00 1.006686846559690096e-04 9.215549735034354092e-05
