# Supplementary material for: A complex structure of escaping helium spanning more than half the orbit of the ultra-hot Jupiter WASP-121 b
Source: Nat Commun. 2025 Dec 8;16:10822. doi: 10.1038/s41467-025-66628-5 (PMC12686059; doi:10.1038/s41467-025-66628-5)
Supplement: Supplementary file 3 — Source Data [file 41467_2025_66628_MOESM3_ESM.zip › Source_Data_File_Fig3_WASP-121_TS_post_transit.txt]

# wave	 flux	 err
1.112716512331414664e+00 2.514822257215776347e-06 3.828496762367697263e-05
1.111776095800666386e+00 7.618361645600479903e-05 3.793345443630198138e-05
1.110835825858545345e+00 -4.679651075867319321e-05 3.794093409656488754e-05
1.109895702924305727e+00 8.975442440495307039e-05 3.851452619930453137e-05
1.108955727418062143e+00 8.567498875255985524e-05 3.683245157108552652e-05
1.108015899760788070e+00 -5.784498051641939753e-05 3.673756027049450597e-05
1.107076220374317410e+00 -1.215294851864001657e-06 3.722570286864312656e-05
1.106136689681346930e+00 2.748442761935088186e-06 3.798630289087942275e-05
1.105197308105434040e+00 -4.233328653202583780e-05 3.834532554982249833e-05
1.104258076070998795e+00 -3.183360791014777647e-05 3.818378211090301582e-05
1.103318994003327669e+00 -2.003024625318872154e-05 3.848297323084936010e-05
1.102380062328569554e+00 -5.094712003406165479e-05 3.923286585418237220e-05
1.101441281473740430e+00 -1.318852365872480448e-05 3.814443559605180218e-05
1.100502651866721804e+00 -6.036355888783262458e-05 3.893826105860453539e-05
1.099564173936263600e+00 2.391271751533974310e-05 3.769093132122174799e-05
1.098625848111983938e+00 -1.047186406608613396e-04 3.860037712187877899e-05
1.097687674824368909e+00 9.559618803145486510e-05 3.858597246377024699e-05
1.096749654504775684e+00 1.595167758028370741e-05 3.986217689544844958e-05
1.095811787585431407e+00 -5.633509029490113562e-05 4.089718701362471111e-05
1.094874074499435412e+00 -9.271822875689395005e-05 4.281130111118421853e-05
1.093936515680759891e+00 4.709793228452330283e-05 4.339032897152954511e-05
1.092999111564249448e+00 -3.675432321337268604e-05 4.192621720455781133e-05
1.092061862585625098e+00 -5.805933896030346375e-05 4.060945129922181271e-05
1.091124769181478715e+00 -4.540609914416293691e-05 3.939737440562918978e-05
1.090187831789283690e+00 -2.260960140665346785e-05 3.818463238094648267e-05
1.089251050847385160e+00 -9.160541084196616168e-05 3.837215895323213918e-05
1.088314426795008671e+00 1.309341240229855430e-05 3.948814582359957276e-05
1.087377960072259064e+00 4.865444324531065234e-05 3.892918987491846092e-05
1.086441651120116925e+00 -1.182477635941481253e-05 3.909310066313508790e-05
1.085505500380447463e+00 1.579369729882706963e-04 4.079727935182963491e-05
1.084569508295993634e+00 1.053926422732720525e-04 4.364480593671027657e-05
1.083633675310382349e+00 7.012712882209504173e-04 4.172613435837389356e-05
1.082698001868122484e+00 4.250271264878424660e-04 4.178685889003721973e-05
1.081762488414606427e+00 7.658176300961994087e-05 4.052678588325671642e-05
1.080827135396111638e+00 -7.386250028140750601e-05 3.845315326154752242e-05
1.079891943259801090e+00 1.001686552509761796e-04 3.962485044535880103e-05
1.078956912453722605e+00 -4.094148977595857275e-05 4.123061730296252069e-05
1.078022043426812848e+00 5.999114460353283107e-05 4.239703295246497627e-05
1.077087336628895775e+00 2.791654592104730881e-05 3.941346245289335912e-05
1.076152792510683742e+00 1.698287030513778717e-04 3.887159942523399852e-05
1.075218411523778617e+00 6.305849500531923724e-05 3.908709619404499870e-05
1.074284194120674885e+00 -3.370243178157927844e-05 3.814456217534772264e-05
1.073350140754755211e+00 -1.651194827119173425e-04 3.925607109388469052e-05
1.072416251880296656e+00 -3.366272142701909331e-05 3.927712986845457625e-05
1.071482527952469122e+00 -9.034006323016541273e-07 3.847515926035199017e-05
1.070548969427335351e+00 -3.941594702849826604e-05 3.976704451774162581e-05
1.069615576761854481e+00 2.978178944235132519e-06 3.989958868372041475e-05
1.068682350413880044e+00 1.448363025426946393e-04 3.906702159933248816e-05
1.067749290842162191e+00 3.413106252925235395e-05 3.981338460627660889e-05
1.066816398506350572e+00 4.735238083708459556e-05 3.931950667448898669e-05
1.065883673866988124e+00 2.916107906592024790e-06 3.846456164256596087e-05
1.064951117385523505e+00 -8.206467625671010069e-05 4.039711212995871268e-05
1.064018729524299101e+00 -9.273214897964621173e-06 4.054722550078035121e-05
1.063086510746563018e+00 -2.332501383122131955e-04 4.024884528632549115e-05
1.062154461516460868e+00 -1.026622846616032092e-04 3.957493139056273573e-05
1.061222582299044648e+00 -5.952700797617893613e-05 3.906591806187781411e-05
1.060290873560266078e+00 -6.715020119285597389e-06 3.945147012019662260e-05
1.059359335766984156e+00 9.310511264626342154e-05 3.934786944622257923e-05
1.058427969386960932e+00 -3.379162103955835050e-05 3.999608632279049006e-05
1.057496774888865509e+00 6.680576189088682781e-05 4.147638747583322572e-05
1.056565752742273157e+00 2.431447424727783968e-04 4.505941708928485267e-05
1.055634903417666859e+00 1.556957898721789135e-04 4.839232069765643952e-05
1.054704227386439097e+00 -3.467531584755434437e-05 4.663990056754866017e-05
