# Supplementary material for: A complex structure of escaping helium spanning more than half the orbit of the ultra-hot Jupiter WASP-121 b
Source: Nat Commun. 2025 Dec 8;16:10822. doi: 10.1038/s41467-025-66628-5 (PMC12686059; doi:10.1038/s41467-025-66628-5)
Supplement: Supplementary file 3 — Source Data [file 41467_2025_66628_MOESM3_ESM.zip › Source_Data_File_Fig3_WASP-121_TS_pretransit.txt]

# wave	 flux	 err
1.112716512331414664e+00 -3.496512205525270645e-05 6.442607183909608288e-05
1.111776095800666386e+00 3.944520896204117832e-05 6.383450011534570106e-05
1.110835825858545345e+00 -6.903236228872344782e-05 6.384615994844001618e-05
1.109895702924305727e+00 1.762765148913825186e-04 6.480434006028337041e-05
1.108955727418062143e+00 2.010375797079078097e-05 6.198351566230507145e-05
1.108015899760788070e+00 5.881757714032431750e-05 6.181256745836252286e-05
1.107076220374317410e+00 5.992985965652675162e-05 6.263736536299725224e-05
1.106136689681346930e+00 1.349482040557958840e-06 6.392117492877586458e-05
1.105197308105434040e+00 -1.372388460652018694e-07 6.452250568291214628e-05
1.104258076070998795e+00 8.480795941734342591e-06 6.425079703537930919e-05
1.103318994003327669e+00 -5.464418245093582982e-05 6.475909714547235200e-05
1.102380062328569554e+00 -1.619080284689378146e-04 6.602605304619347647e-05
1.101441281473740430e+00 7.043265465600523356e-05 6.418180647430031950e-05
1.100502651866721804e+00 -7.304204166413974519e-05 6.552381444300419723e-05
1.099564173936263600e+00 -6.249153791770822863e-06 6.342596885206692981e-05
1.098625848111983938e+00 1.308215181444749575e-04 6.493912068987294081e-05
1.097687674824368909e+00 4.474378824059765947e-05 6.493347962093587260e-05
1.096749654504775684e+00 1.669528963017530288e-04 6.706755972731525111e-05
1.095811787585431407e+00 3.918174678763097774e-05 6.881277465661919711e-05
1.094874074499435412e+00 1.052425372821685912e-04 7.202604412905151893e-05
1.093936515680759891e+00 3.887832377524880201e-05 7.301525704425289862e-05
1.092999111564249448e+00 -6.354339727199231902e-05 7.055283597959415465e-05
1.092061862585625098e+00 -9.898934673624459890e-05 6.833795996261067063e-05
1.091124769181478715e+00 -3.785716737914057717e-05 6.629504900052630772e-05
1.090187831789283690e+00 -2.439998283598754369e-05 6.425494331943475709e-05
1.089251050847385160e+00 -9.805813545771258077e-05 6.457079218457707824e-05
1.088314426795008671e+00 3.662628592948635742e-05 6.644673488138956748e-05
1.087377960072259064e+00 1.304336981655662697e-05 6.551005308353238983e-05
1.086441651120116925e+00 2.390470606239425422e-06 6.578260105086256536e-05
1.085505500380447463e+00 4.608031951136570825e-05 6.865890657263126122e-05
1.084569508295993634e+00 3.113039755532343023e-04 7.342775313859834776e-05
1.083633675310382349e+00 9.339039302280749411e-04 7.019790595670366421e-05
1.082698001868122484e+00 2.861352826017959927e-04 7.032620412873918437e-05
1.081762488414606427e+00 1.060933789623907941e-04 6.819404745963874919e-05
1.080827135396111638e+00 -1.400208582325035422e-05 6.470280374623512678e-05
1.079891943259801090e+00 1.298515697216728881e-04 6.667635475133263561e-05
1.078956912453722605e+00 3.241226505257266410e-05 6.937533611952348238e-05
1.078022043426812848e+00 6.455068233113259168e-05 7.134287258421501653e-05
1.077087336628895775e+00 -2.212056403783080327e-05 6.632594375449764605e-05
1.076152792510683742e+00 3.018083851102915105e-05 6.541994685755827968e-05
1.075218411523778617e+00 -7.768511969885594226e-05 6.578268681661974605e-05
1.074284194120674885e+00 -3.152807875661522985e-06 6.418544177217269978e-05
1.073350140754755211e+00 -1.702429653083203931e-04 6.605811395734130856e-05
1.072416251880296656e+00 -2.033919717221444046e-04 6.610442693693219414e-05
1.071482527952469122e+00 -7.522279513749730029e-05 6.474851899071001080e-05
1.070548969427335351e+00 -2.959551102550417312e-04 6.693477104367922810e-05
1.069615576761854481e+00 -1.812722725758053599e-04 6.715302333233474756e-05
1.068682350413880044e+00 -2.633726544853942642e-05 6.575090882010691115e-05
1.067749290842162191e+00 1.191089651078058864e-04 6.698990122715664172e-05
1.066816398506350572e+00 2.048141998212127390e-05 6.616629735392521791e-05
1.065883673866988124e+00 -5.554611718872060067e-05 6.472965004241374625e-05
1.064951117385523505e+00 1.780866740963560346e-06 6.797215478678643496e-05
1.064018729524299101e+00 2.124057642238774690e-05 6.822836919697421935e-05
1.063086510746563018e+00 -8.498987703653426706e-05 6.771831442581970875e-05
1.062154461516460868e+00 -1.520488846060707999e-04 6.659762484294763261e-05
1.061222582299044648e+00 -1.079084687987119651e-04 6.574097248804011944e-05
1.060290873560266078e+00 4.969625802220267730e-05 6.638283389536907319e-05
1.059359335766984156e+00 1.935081596633470014e-04 6.620560228812061580e-05
1.058427969386960932e+00 -1.728978067692121812e-04 6.731239502681038423e-05
1.057496774888865509e+00 1.468813115490519294e-05 6.979763187672052588e-05
1.056565752742273157e+00 1.545620970581085274e-04 7.583002412358864918e-05
1.055634903417666859e+00 2.143749080103507509e-04 8.142693864119870495e-05
1.054704227386439097e+00 4.334701386954353808e-05 7.847672673360504218e-05
